# Supplementary material for: Cross‐species rescue reveals sequence requirements for a rapidly evolving intrinsically disordered region
Source: PLoS Biol. 2025 Sep 25;23(9):e3003396. doi: 10.1371/journal.pbio.3003396 (PMC12483275; doi:10.1371/journal.pbio.3003396)
Supplement: S1 Table — (XLSX) [file pbio.3003396.s010.xlsx]

## Sheet: Sheet1
species	AA	length	hydrophobicity	PLAAC	IUPred	Metapredict	SCD	SHD	PKA	14-3-3	radius of gyration	end-to-end distance	A	V	I	L	M	F	Y	W	S	T	N	Q	C	G	P	R	H	K	D	E	A_Gini	V_Gini	I_Gini	L_Gini	M_Gini	F_Gini	Y_Gini	W_Gini	S_Gini	T_Gini	N_Gini	Q_Gini	C_Gini	G_Gini	P_Gini	R_Gini	H_Gini
S. cerevisiae	GGRHNRKFSGKNGGSNFNHHQFFSTRSGKTFTGPELNLAPPPINMYRKMSGGSQQESETMMPYMPMGPMPMGPPPPNAASLSDFDMFPPSYSTFMKGMMPLRRKSMPNSWSSPSSKSVNSENESVNGGDENSELPSEIPESSGRYNAANSFTTYNNSSAGSSNNNNNNNNNNKSNSNSNKSQYKKRYARRSSYGYNEVPPKPYYFQPYYYDPMQYHMGPMGPLHPSQGSAGNHHPYMMVYPMPPPPPSGLDGSMIPPPINVGQSHAANHGSTHVHANEFISNDTGDINEDNKAYSLDY	298	0.378876	21.190999999999999	0.975621	0.877969	-1.70201	7.11246	4	2	43.436109032976397	96.841320894487794	0.0402685	0.0201342	0.0201342	0.0268456	0.0671141	0.0369128	0.0637584	0.0033557	0.144295	0.0302013	0.124161	0.0268456	0	0.0872483	0.124161	0.033557	0.0369128	0.0436242	0.0302013	0.0402685	0.190476	0.0909091	0.148148	0.0909091	0.448889	0.269841	0.444444	0	0.317829	0.238095	0.483483	0.179487	0	0.34188	0.455556	0.274074	0.333333
S. paradoxus	GGRHNRKFSGKNGGSNFNHHQFFSTRSGKTFTGPELNLAPPPINMYRKMSGGSQQESENMMPYMSMGPMPMGPPPNAASLNDFEMFPPSYSTFMKGMMPLRRKSMPNSWSSPSSKSVNSENESVDGGDENSELPSEIPESSGRYNAANSFTTYNNSSAGSSNNNNIKSQYKKRYARRSSYGYNEVPPKPYYFQPYYYHPMQYHMGPMGPLHPSQSSAGNHHPYMMVYPMPPPPPSGLDGNMMPPPINVGQSHAANHGGTHHIQANEFMSNDTGDINEDNKASYNLDY	287	0.383875	13.27	0.967235	0.882174	-1.73887	7.11143	4	2	41.856118944680901	91.995435062658302	0.0418118	0.0174216	0.0209059	0.0278746	0.0766551	0.0383275	0.0662021	0.00348432	0.135889	0.0278746	0.108014	0.0313589	0	0.0905923	0.121951	0.0348432	0.0418118	0.0418118	0.0278746	0.0452962	0.244444	0.0909091	0.0909091	0.0909091	0.448889	0.269841	0.454545	0	0.327635	0.179487	0.390681	0.148148	0	0.384615	0.374269	0.274074	0.320261
S. mikatae	GGRHNRKFSGKNGGSHFNHHQYFSTRSGKTFTGPELNLAPPPINMYRKMCGGSQQESENMMSYMPIGPMPMGPPPPNAANLNDFEMFPPSYTTFMKGMMPLRRKSMPNSWSSPSSKSVHSENESVNGGDENSELPSEIPESSGRYNAANSFTTYNNSSAGSSNNNNNNNNNNNNNNKSLYKKRYTRRSSYGYNEVPPKPYYFQPYYYHPMQYHMGPMSPLHPSQNSAGNHHPYMMVYPMPPPPPSALDGNMMPPPINVSQSHAVNHSSTHIHANEFVPNDTGDINEDNKASYNLDY	296	0.375682	22.527000000000001	0.961127	0.877094	-1.62231	7.09674	3	2	41.248503075891399	92.281468585497095	0.0371622	0.0236486	0.0202703	0.0304054	0.0675676	0.0337838	0.0675676	0.00337838	0.128378	0.0337838	0.141892	0.0236486	0.00337838	0.0709459	0.125	0.0337838	0.0472973	0.0405405	0.0236486	0.0439189	0.190476	0.0909091	0.0909091	0.0909091	0.422222	0.213675	0.466667	0	0.304094	0.190476	0.481481	0.148148	0	0.386243	0.418803	0.274074	0.380117
S. kudriavzevii	GGRHNRKFFNKSGSGTFNHHQFFSTRSGKSFTGPELNLAPPPINMYRKMSGGSQQESENIMPYMPMGPMAMGPPPPNAASLNDFEMFPQNYSAFMKGMMPLRRKSMPNAWSSPSSKSVNSENESIDGGDENSELPSEVPESSGRYNAANSFTTYNNSSAGSSNNNNNSGSNKAQYKKRYARRSSYGYSEVPPKPYYFQPYYYHPMQYHMGPMAPLHPSQNSAGNHHPYMMVYPMPPPPPSGLDGNMMPPPINMGQPHAANHSSTNIEASEFVPKDADDINEDSKAAYNLDY	291	0.388828	15.317	0.963296	0.867287	-1.97512	7.15646	3	3	42.315359698422	93.997450889469803	0.0652921	0.0171821	0.0206186	0.0274914	0.0721649	0.0412371	0.0652921	0.00343643	0.134021	0.0206186	0.106529	0.0309278	0	0.0756014	0.127148	0.0343643	0.0343643	0.0446735	0.0309278	0.04811	0.322751	0.0909091	0.0909091	0.0909091	0.418803	0.318519	0.481481	0	0.339031	0.148148	0.333333	0.148148	0	0.304348	0.424501	0.274074	0.319444
S. arboricola	GGRHNRKFFNKNGSGNFNHHQFFSTRSGKSFTGPELSLAPPPINMYRKMSGGPQQENENAMSYMPMGPMPMGPPPPNAANLNDFEMFPPNYSAFMKGMIPLRRKSMPNAWSSPSSKSVNSENESVDGGDENSELPSEIPESSGRYNAANSFTTYNNSSAGSSNNNNKSQYKKRYARRSSYGYNEVPPKPYYFQPYYYHPMQYHMGPMGPLHPSQNSAGNHHPYMMVYPMPPPPPSGLDGSMMPPPVNMVNPHAVNHSSPNIQANEFVPNETDDINKDSKATYNLDY	286	0.383972	13.653	0.969932	0.859477	-1.47118	7.17134	3	4	41.8372571052887	92.292570440507106	0.048951	0.027972	0.0174825	0.027972	0.0699301	0.041958	0.0664336	0.0034965	0.122378	0.020979	0.122378	0.027972	0	0.0734266	0.13986	0.034965	0.034965	0.0454545	0.027972	0.0454545	0.277778	0.213675	0.0909091	0.0909091	0.37963	0.318519	0.454545	0	0.346032	0.148148	0.333333	0.148148	0	0.333333	0.365079	0.274074	0.319444
S. uvarum	GGRHNRKFFNKNGSGNFNHHQFFSMRSGKSFTGPELNLAPPPINMYRKMSGGSQPENENIMPYMPMGPMPMGPPPPNAANLNDFEMFPPNYSTFMKGMMPLRRKSMPNAWSSPSSKSLNSENGSVNGGDETSELPSEIPESSGRYNAANSFTTYNNSSAGSSNNNNSSSNNKFQYKKRYARRSSYGYNEVPPKPYYFQPYYYHPMQYHMGPMGPMHPSQGSAGNNHPYMMVYPMPPPPPSGLDGNMMPPPLNMGQPHTANNSSTNIQANEFVPHDTDDINEDGKAAYSLDY	291	0.383787	18.356000000000002	0.971708	0.871076	-1.92463	7.19766	3	3	41.734290794559598	90.841043281787293	0.0446735	0.0137457	0.0171821	0.0309278	0.0790378	0.0446735	0.0652921	0.00343643	0.120275	0.0274914	0.127148	0.0274914	0	0.0859107	0.137457	0.0343643	0.0309278	0.0412371	0.0274914	0.0412371	0.274074	0	0.0909091	0.179487	0.432099	0.333333	0.481481	0	0.395062	0.148148	0.345345	0.0909091	0	0.351111	0.42328	0.274074	0.253968
C. glabrata	GGPHGRRLFKRNSYFKEVSKTFTPPEANLAPPPINMYMRMVSDNDSTLIPFPYIGYPLPEGIHEIDIVPFSGNPYIKAGVSGRNISATGHWSSVRSNSNQSTIADVSSLNINNTTSLQAKDITSETRNGGTTLDGDKSQSSDGEHHVGSPLSTTSTEPLNSSEKQNFNRYNNGTNGSYTYVSRRKFISRRNGYGYNEPPRNCFFPPYVYPFQYPIGSIHAGPNASGNHPYMMVYPLPPPPPPPHSGIKNSIIPPTPLGIPQSNTSIPPMTSSSSTQYMSTDSPKFIPEKKKQELEY	296	0.415858	5.6870000000000003	0.688322	0.818928	-0.209802	7.28266	0	1	48.171006638064902	114.505386437551	0.027027	0.0337838	0.0675676	0.0405405	0.0236486	0.0371622	0.0574324	0.00337838	0.131757	0.0709459	0.0844595	0.027027	0.00337838	0.0777027	0.128378	0.0439189	0.027027	0.0439189	0.0304054	0.0405405	0.148148	0.179487	0.393939	0.190476	0.238095	0.253968	0.388889	0	0.310541	0.323232	0.333333	0.148148	0	0.324074	0.427778	0.347222	0.148148
K. africana	GGLHNNRKNFRRLSNLNQNNSNNNNSPLKFNGPQLNLAPPPINMFRRRSHDQNGSNNGPNPSVPLIPYMPAPNHFASSGPNGTFDPSMYANYMNNVAAAAAAASSYSPHFRRSSLPNAWRPTSSSESKLKNCQEEDEDDANVDQEEEEEEEEEEEERDDDELPDEDVGNGTTRNNIGNHTNQGMNTLDGATEATTSTLSDSPDRIGNSTTTYNNSSAGSISNNYKRKYSSGKFGFNNEPINPYYYPYYYPPIHYPLGPGHSSLNASPYMMVYPMPPHGNPPPVGPPPPENMINGNVPLSAIPRDMTISGETSNLNSYEISERPRKEKEILDY	332	0.374226	16.648	0.939276	0.883667	-2.35596	7.03331	4	3	48.017106592173697	104.10353478408101	0.0542169	0.0210843	0.0361446	0.0512048	0.0301205	0.0240964	0.0542169	0.00301205	0.108434	0.0451807	0.141566	0.0180723	0.00301205	0.0662651	0.11747	0.0481928	0.0240964	0.0271084	0.0481928	0.0783133	0.433333	0.166667	0.291667	0.28655	0.303704	0.179487	0.414141	0	0.417417	0.455556	0.356974	0.148148	0	0.296296	0.488889	0.28655	0.0909091
T. phaffii	GGLHRKKSRFNKNFGNSFLDNSKTFTGPQFNLAPPPINIYRKRNSMDYEPANMYNYMSPLPPMPIPPNCQYPTMTDYEMNNYIPYSKNSNYSFRRKSFPVRTNNSTANHSNSYPRYVVSPNNYNFKNDYASNTISTNTCMSNTTGDLVSDKTDSIENSIVTSKDNDSIEGLVNLQNKGVSNEKSNIKNKVDELTDSKSDINITEVSPTSRNAELNNKKKFYRRNSFYHQPIKPYYFPQYYYHPMNYPVGPNIASQTANSSYMMVYPFPPPPPSSTMMNSSMSMGRMSSNFQGSPPLASEHRYNAADAESFSNPNKSYELDY	321	0.389564	16.495999999999999	0.61887	0.904654	-0.21216	7.15597	3	5	45.714116929118902	95.052045601728906	0.0342679	0.0342679	0.0404984	0.0342679	0.046729	0.0436137	0.0809969	0	0.133956	0.0560748	0.140187	0.0218069	0.00623053	0.0311526	0.0996885	0.0404984	0.0155763	0.0623053	0.0436137	0.0342679	0.269841	0.274074	0.215686	0.244444	0.444444	0.333333	0.412698	0	0.276486	0.377778	0.224691	0.166667	0	0.269841	0.431373	0.236111	0.0909091
K. lactis	SNSRRSSIDSNKSFQGPQLNLAPPPLNIGRRASTGSFSKYMYPLPNHLQPNLPSHYVYATIQEPRRNTINSGSSSYHNHNHVFVGNTGSQGFYNENGNQYVYGTESKNYPNKTDNGVEKENAYLEGPQQMHSTHFNRSKDDIENSTIEEEDDEYEVDEDNDAEDTHFLEHESNSSFTTFSAGTGTFKHNNAHNTGSYQKNHSYKKRRNVDAPRHGRMDPNFYYGPPVYYPMEYCPPSGSPVGPPPSHLIQPGAHLTGQCPPSQHSPFFYYFPMPPPTPTFTNPFPHEHPGGMNYLDNSVSGHDKADLDY	309	0.371382	9.157	0.917406	0.891855	-1.3583	7.04859	2	3	38.004398545428401	83.5922480401521	0.0323625	0.0323625	0.0226537	0.038835	0.0194175	0.0485437	0.0711974	0	0.10356	0.0582524	0.100324	0.038835	0.00647249	0.0744337	0.110032	0.0355987	0.0614887	0.0355987	0.0517799	0.0582524	0.179487	0.179487	0.148148	0.277778	0.0909091	0.277778	0.37963	0	0.284722	0.266667	0.361111	0.244444	0	0.236715	0.51746	0.319444	0.269841
W. ciferrii	HHKKQNFNNNQPRLNLAPPPVNLPVRRASTGSPMVNFNKPYEARQQVGKFSVVPNPNIHSNFQGPGSQAKHVHPAHFSNRSVSFSNDTANLKYRYSQYLGYPQTRSVENELTASLNHTPSKNISHDYNPSNDKHTPASSPSNHTINSSQGDTKSLYSSTNVSVGDHLINDQSTEPTSGFGTTKSLHSQRRNYSQVLSQNQPVPYYYYTLPEKNYVFDQSSYLAYASYPYYYPEPSLVDYPPPSLNTSAHGHTAPTPYYMYYGVPQGPNFLESQKSQNAGQFDSIPREADEIPEMDY	296	0.388787	5.0430000000000001	0.792892	0.895007	-2.57652	7.13665	1	5	41.522851011012797	94.452321533245694	0.0472973	0.0540541	0.0202703	0.0540541	0.0101351	0.0337838	0.0844595	0	0.131757	0.0574324	0.097973	0.0641892	0	0.0439189	0.108108	0.0337838	0.0472973	0.0405405	0.0371622	0.0337838	0.166667	0.259259	0.148148	0.321637	0	0.238095	0.45679	0	0.327635	0.321637	0.333333	0.255556	0	0.236111	0.3125	0.238095	0.277778
C. albicans	HIHAPIRTRSNYNNGIPLAPPPINLNKKSFQKNDYVKSKGMIEMSKPKFNSYPSNSFNKGFNKLKQFKSFRPGSYEKKFGNTKTESTWHASQLNLKSEVSESSQVEKKASGDIRVPSAPNESRGSGASSRNNSSTSFPPPPPTTTTPGFPLFYYVPADNVNFANSSSANPPPFYNVYPQYYPATAAAAAAAVAAAAAAASATGGANGNLQYDTPGCPPSGVANVVAGSPEFSSIASHPSYGGIANYMYYPNEPEMNINDKKV	262	0.425916	7.8230000000000004	0.646195	0.880053	-0.645883	7.16334	0	1	47.706194301542901	108.49293443332699	0.114504	0.0458015	0.0343511	0.0267176	0.0152672	0.0496183	0.0572519	0.00381679	0.129771	0.0458015	0.103053	0.0229008	0.00381679	0.0648855	0.114504	0.0229008	0.0152672	0.0725191	0.019084	0.0381679	0.576389	0.238095	0.269841	0.148148	0.148148	0.320261	0.345679	0	0.30719	0.359477	0.316872	0.0909091	0	0.283951	0.409722	0.213675	0.0909091
B. inositovora	HHNNHKRSSEMKLTLAPPPINLPSRRASTGTVSSRSSFGKGNGSFSRNRRASGEIINPRAESMYGSRSFKSNSGFPSYAQASTSSSNEVSSFRSSRFSRNDHNSSKASSVTFKDRGRIDYYAPEDDSTDRTLNDDLEHTLTDDCEKAHTPLKIKGRKEITPGTSPSLNTAGSPGLSKTLYSPSTVGYSDRPDEVLGFKRRGPNVDPGQVQHPPQVSIPHFYYVPTKEVYGSYEYAPIAHGAMPPYYYGAYQPYPQYEGMEYAQGTMPQYYMYYPHHVPFNAGQPSEFAPPHAPTKSTTSDNVGAVAGTNTNVKEGAVEDELN	322	0.396543	8.1300000000000008	0.84074	0.90209	-2.74075	7.05945	2	3	49.846310990105202	113.992571677835	0.0652174	0.0465839	0.0248447	0.0372671	0.0186335	0.0341615	0.068323	0	0.13354	0.068323	0.0559006	0.0279503	0.00310559	0.0776398	0.0962733	0.0590062	0.0372671	0.0465839	0.0465839	0.052795	0.292929	0.372549	0.148148	0.333333	0.166667	0.236111	0.484444	0	0.515152	0.398148	0.321637	0.274074	0	0.271111	0.362007	0.333333	0.244444
K. phaffii	YHTNNYKRPTSDSPKLSLAPPPVNLSSKNNRSFSRNFSQNQTNRVGQMGTAVSPGGGTVGATTTHGYGYSPLVENHGMFSMRYNNSAAPFSFNKRAGYFRSDKTTSWNDRDEKENGENDNPENQNGKKKRAQSKVQEAPQDSNDTEGRKTSSSTPSSTVRTAVSSNMKESHISSIATAADDKPLGKKWGPHQDNNIRYASPTYVYYVPSDNVYEGGNNYPAVNNAAYYYPQPLQYFPSYDPGLAIAAPMDYNNAGAAAATPYYMYYNPASVPMGVEESNEKFAIPFYSNPSTSNSTKNSNHKYFGNANTNANASTNATVTRN	322	0.38382	12.589	0.772343	0.922321	-0.351815	6.99643	1	5	46.314677398969501	103.561203437405	0.0931677	0.0465839	0.015528	0.0217391	0.0217391	0.0310559	0.0745342	0.00621118	0.118012	0.0745342	0.127329	0.0310559	0	0.0652174	0.0807453	0.0403727	0.0186335	0.0559006	0.0403727	0.0372671	0.326165	0.320261	0.0909091	0.213675	0.148148	0.238095	0.440329	0	0.304094	0.444444	0.382114	0.274074	0	0.363636	0.350427	0.236111	0.148148
P. kudriavzevii	YNNYRRKCSNDNGLKLNLAPPPVNFKKRYVNENRHGNCYRHHRNYRMRNSFSVENCMMGTPQQVNNIPLIPETFAQALKLKQMYNIRNSKRKIFQGERPEDKYINSQSLASSFNSHSNFHPIHVKEHDECQIRSSREQKIKSRNSEMKDDTENSFTEDSIELQLHPNKKEPHTESEVDEDASAIRTSSTFSSRGPKTEYTFSTVDNAEHHEYNIFPKIMGPQNFQYPMYYSFPEKEGLSFVNHSMQYLTPNDQYFPPPNPSQPPHSPHILHHQGSSSAGSAGYYYPYPYYLPPSTPSSQMQPMYPLYYYYNPIAMTEGRHNIPHREDGRAPEK	333	0.370772	14.928000000000001	0.694086	0.863722	-2.74031	7.05203	1	2	42.624714384071801	88.850354620795201	0.033033	0.024024	0.045045	0.042042	0.033033	0.042042	0.0750751	0	0.105105	0.039039	0.0900901	0.0510511	0.012012	0.036036	0.0990991	0.0570571	0.0540541	0.0570571	0.033033	0.0720721	0.190476	0.148148	0.308642	0.267974	0.274074	0.291667	0.401709	0	0.395062	0.288889	0.383513	0.216374	0.0909091	0.238095	0.387205	0.333333	0.3
T. caseinolytica	NPRFRTKKTSGHVRSLHSYIFASFGDKKSVSHAIKGLSSISVYGSAVYIVRRDAARESSYLKQFPVPVAEPREYHHNLRGPVVDFGHVTAGNDHSYHHRALGTDDQVPADAGKPMPSTKIRVSLGELSSASSVLNMQAQPHSSPSAVKNSASSAYVSAQKNTAPGPPSNNNDATYSPRSCKASCGTASSANSPSRYYNHKGADYHEQQKQHHTYHQHQRQELPSINSQNYDLVMPANWYPYGNMYYDYVPYDAGMTTGFYGAPGAVTGPPTGTWLPDSSGVPDAVYPKEAAFNVASPSMLWYPPPGSASYPSSVKTNYGSELAPSRAEYHMAMYNYCMYRNMLNMHMMPVTIDSPASSDVISPANGMNGDWGSLMPPAVPSTAPPFNSGANY	392	0.431179	6.4260000000000002	0.600619	0.755345	-1.4711	7.60794	0	0	51.823451356442298	122.372396844495	0.0994898	0.0637755	0.0204082	0.0382653	0.0382653	0.0204082	0.0739796	0.0102041	0.135204	0.0433673	0.0612245	0.0306122	0.00765306	0.0688776	0.0994898	0.0382653	0.0459184	0.0382653	0.0433673	0.0229592	0.225071	0.299145	0.148148	0.215686	0.407407	0.166667	0.409962	0.0909091	0.390947	0.345029	0.361111	0.398693	0.0909091	0.423868	0.350427	0.308642	0.40404
Y. lipolytica	QHQKTNPNHLPTLEFAPPPVNIPALGRQQHQPRRHHSLPLYNAGNPPSGPRQRGFSMYGQPPKGQDVDSHPSDKPQEADGDPKPKVNIGTPFYPRQPRAVSYGGGGGLQNSRWAPQGQYRMDKDNHYHHNPHHHYGGNGYRGGGGGYGGRRHYRPKAYGPTPVPYYVDYQDWYAPNGPHMAAGAGYYVDPPMSQKPHVRGDGGHHN	206	0.347646	9.5869999999999997	0.987333	0.916083	0.970336	6.48213	0	3	35.027997574157297	77.919267511342696	0.0533981	0.038835	0.00970874	0.0291262	0.0194175	0.0145631	0.0825243	0.00970874	0.038835	0.0194175	0.0582524	0.0728155	0	0.150485	0.150485	0.0679612	0.0825243	0.038835	0.0533981	0.00970874	0.230769	0.148148	0	0.213675	0	0	0.321637	0	0.148148	0.0909091	0.238095	0.267974	0	0.326389	0.25448	0.267974	0.4
N-L. starkeyi	MCSDCCNLWITNALIAHSHAHACTHVDRWVSDATRQIATHLANAILDVAQTKRRVPLCVYSSLLRSSMLCRLSLSLLFISSRSFLVLHPPSYFTQSTSCTSSFLIFLLTLFIVGSLSGFGVVLLVVQYIYAIATIIKHAQMMSDPIDYHSSGYDLDPERNFAAIKTRMGRNTAPKQQPNLSSSPPRGSLSEPPSPCLLPQSQLNSEPPSPSLVAAVRANETSDMANNASDASRGTMPVMHDDADQGRCFGSDDTRSDFSSSAIQYSYTALSTPVSRKSMASETTSTPASTPFRSVERPKTLAILKTQVTETGRPANPIFSLDLEASPMSLDDQSHFGDFDASDNTNSGCWTPNPKSDDAESIRSDSTLSPKAVLNLSSAAESDVHMTNVDAIDRSH	396	0.477328	-4.343	0.413066	0.714843	-0.966614	7.53866	0	0	10.3 (1-17), 51.98 (144-396)	25.4 (1-17), 121.92 (144-396)	0.0883838	0.0505051	0.0454545	0.0934343	0.0277778	0.0353535	0.020202	0.00757576	0.159091	0.0732323	0.040404	0.0328283	0.0252525	0.030303	0.0681818	0.0530303	0.030303	0.0227273	0.0707071	0.0252525	0.265432	0.232323	0.345029	0.387387	0.148148	0.359477	0.269841	0.0909091	0.206349	0.371648	0.321637	0.190476	0.269841	0.185185	0.420635	0.294686	0.288889
C-L. starkeyi	SSSDSPAGIIR	11	0.475727	NaN	0.769373	0.804482	-0.264575	2.94792	2	0	8.2587682004955791	20.2444566153838	0.0909091	0	0.181818	0	0	0	0	0	0.363636	0	0	0	0	0.0909091	0.0909091	0.0909091	0	0	0.0909091	0	0	0	0	0	0	0	0	0	0	0	0	0	0	0	0	0	0
N-S. sclerotiorum	MSPATPSSTGGGHALGMHSISSTSSSAYTNSGSHSAISSQIEPSPASTYGSSAASDADIPLTPDNDGAALTNIARLAISDEGTVEDNVTSSGHHSTSGSRNSNLYSPPFVRNGSQSNVDDPFQSPSKNASKCRNQDQHTPKAPRHSHRDIHGPWRSRSSSNSSELSPSKSKSNSTGTVDAHYGDTQRKLSFHVQEHVSENTDNAGNRLSGYTVVKAEDAQAVYP	224	0.400853	0.64100000000000001	0.772217	0.906813	-0.652226	6.31695	2	0	45.44	106.04	0.0848214	0.0446429	0.03125	0.0357143	0.00892857	0.0133929	0.0267857	0.00446429	0.209821	0.0714286	0.0669643	0.0357143	0.00446429	0.0714286	0.0669643	0.0446429	0.0535714	0.03125	0.0625	0.03125	0.354497	0.238095	0.148148	0.0909091	0.0909091	0	0.0909091	0	0.413712	0.215686	0.267974	0.179487	0	0.291667	0.267974	0.213675	0.320261
C-S. sclerotiorum	ENGGSRGRPSRPQPSTSARSFQSPRVDQHVDQQTSPSAQMSPMPYASPYGYAAYSPYYGYAAPSTVFTDGQGHYYSSATSYSPAPAYYPGYPGSPGYGMRNPAVVTDLTASPPAPSPYCSYAPYQQYAPAPYWGMQSPPADQSSSSQQACYPYSPVGISNKARDDRSATPTPSGHASVVE	180	0.407667	12.422000000000001	0.848959	0.934566	-0.289191	6.75072	0	1	35.788140286945797	82.1888816213621	0.116667	0.0444444	0.00555556	0.00555556	0.0222222	0.0111111	0.116667	0.00555556	0.166667	0.05	0.0166667	0.0722222	0.0111111	0.0777778	0.161111	0.0444444	0.0166667	0.00555556	0.0388889	0.0111111	0.272727	0.179487	0	0	0.0909091	0	0.324074	0	0.17037	0.148148	0	0.291667	0	0.291667	0.187739	0.238095	0
S. pombe	RPMQQFSPQYQYPSYPYPMFPAPFSPPRNAMMPIPAPMDQFSTFHQSMATLPPGAVPTSIPQSYYPIYSPEMAMPQSYSPMYYTHNPPMDGN	92	0.428804	7.6820000000000004	0.766733	0.866673	-0.212744	6.43504	0	0	27.665290833946798	61.451393736861199	0.0652174	0.0108696	0.0326087	0.0108696	0.108696	0.0543478	0.108696	0	0.108696	0.0434783	0.0326087	0.0869565	0	0.0217391	0.23913	0.0217391	0.0217391	0	0.0217391	0.0108696	0.148148	0	0	0	0.148148	0.148148	0.288889	0	0.148148	0	0.0909091	0.213675	0	0	0.171717	0	0
[truncated: 3 more columns]
