# Supplementary material for: Cross‐species rescue reveals sequence requirements for a rapidly evolving intrinsically disordered region
Source: PLoS Biol. 2025 Sep 25;23(9):e3003396. doi: 10.1371/journal.pbio.3003396 (PMC12483275; doi:10.1371/journal.pbio.3003396)
Supplement: S1 Data — (XLSX) [file pbio.3003396.s012.xlsx]

## Sheet: Figures 1B_1E_S1C
FIGURE 1B
RIM4
	Rep1	Rep2	Rep3	Rep1	Rep2	Rep3	Rep1	Rep2	Rep3
time (h)	One Nucleus			Two Nuclei			Tetranucleate
0	100	100	100	0	0	0	0	0	0
2	100	100	100	0	0	0	0	0	0
4	92	100	100	8	0	0	0	0	0
6	57	93	44	21	7	16	22	0	37
8	24	31	6	16	12	5	60	58	90
10	7	21	4	15	2	0	79	77	96
12	0	17	0	8	0	0	92	83	100
24	1	3	0	0	0	0	99	97	100
rim4-ure2
	Rep1	Rep2	Rep3	Rep1	Rep2	Rep3	Rep1	Rep2	Rep3
time (h)	One Nucleus			Two Nuclei			Tetranucleate
0	100	100	100	0	0	0	0	0	0
2	100	100	100	0	0	0	0	0	0
4	100	100	100	0	0	0	0	0	0
6	99	100	100	1	0	0	0	0	0
8	94	100	100	5	0	0	1	0	0
10	97	98	100	3	1	0	0	1	0
12	92	100	100	5	0	0	3	0	0
24	46	34	95	17	7	2	37	54	3
rim4-nsp1
	Rep1	Rep2	Rep3	Rep1	Rep2	Rep3	Rep1	Rep2	Rep3
time (h)	One Nucleus			Two Nuclei			Tetranucleate
0	100	100	100	0	0	0	0	0	0
2	100	100	100	0	0	0	0	0	0
4	100	100	100	0	0	0	0	0	0
6	100	100	99	0	0	1	0	0	0
8	94	100	100	2	0	0	4	0	0
10	96	98	100	2	2	0	1	0	0
12	81	100	100	7	0	0	11	0	0
24	24	62	69	7	9	5	68	29	26
rim4-sup35
	Rep1	Rep2	Rep3	Rep1	Rep2	Rep3	Rep1	Rep2	Rep3
time (h)	One Nucleus			Two Nuclei			Tetranucleate
0	100	100	100	0	0	0	0	0	0
2	100	100	100	0	0	0	0	0	0
4	100	100	100	0	0	0	0	0	0
6	100	100	99	0	0	1	0	0	0
8	100	100	100	0	0	0	0	0	0
10	96	99	98	4	1	2	0	0	0
12	98	100	88	2	0	7	0	0	5
24	44	82	43	19	2	16	37	16	41
rim4ΔIDR
	Rep1	Rep2	Rep3	Rep1	Rep2	Rep3	Rep1	Rep2	Rep3
time (h)	One Nucleus			Two Nuclei			Tetranucleate
0	100	99	100	0	1	0	0	0	0
2	100	100	100	0	0	0	0	0	0
4	100	100	100	0	0	0	0	0	0
6	93	100	100	3	0	0	4	0	0
8	95	100	100	2	0	0	3	0	0
10	90	100	100	3	0	0	7	0	0
12	83	99	100	7	1	0	10	0	0
24	55	67	86	8	3	2	37	30	12
FIGURE 1E
RIM4
	Rep1	Rep2	Rep3	Rep1	Rep2	Rep3	Rep1	Rep2	Rep3
time (h)	One Nucleus			Two Nuclei			Tetranucleate
0	100	100	100	0	0	0	0	0	0
2	100	100	100	0	0	0	0	0	0
4	95	98	100	2	2	0	3	0	0
6	78	84	74	5	5	0	17	11	0
8	31	37	30	0	1	4	69	62	66
10	10	28	17	0	2	4	90	70	79
12	8	5	17	0	0	0	92	95	83
24	0	3	2	0	0	0	100	97	98
polyN1Δ
	Rep1	Rep2	Rep3	Rep1	Rep2	Rep3	Rep1	Rep2	Rep3
time (h)	One Nucleus			Two Nuclei			Tetranucleate
0	100	100	100	0	0	0	0	0	0
2	100	100	100	0	0	0	0	0	0
4	100	98	100	0	1	0	0	1	0
6	100	100	95	0	0	1	0	0	4
8	98	95	96	0	0	2	2	5	2
10	100	36		0	0		0	58
12	57	10	49	0	0	1	43	90	50
24	11	0	17	0	0	0	89	100	83
polyN2Δ
	Rep1	Rep2	Rep3	Rep1	Rep2	Rep3	Rep1	Rep2	Rep3
time (h)	One Nucleus			Two Nuclei			Tetranucleate
0	100	100	100	0	0	0	0	0	0
2	100	100	100	0	0	0	0	0	0
4	95	98	100	2	1	0	3	1	0
6	85	81	77	3	2	0	12	17	23
8	21	33	17	0	2	7	79	65	76
10	13	7	10	0	0	0	87	93	90
12	4	5	0	0	0	0	96	95	100
24	1	4	2	0	0	0	99	96	98
polyN1ΔN2Δ
	Rep1	Rep2	Rep3	Rep1	Rep2	Rep3	Rep1	Rep2	Rep3
time (h)	One Nucleus			Two Nuclei			Tetranucleate
0	100	100	100	0	0	0	0	0	0
2	100	100	100	0	0	0	0	0	0
4	100	100	100	0	0	0	0	0	0
6	100	100	100	0	0	0	0	0	0
8	98	100	96	2	0	0	0	0	4
10	80	94	52	2	1	8	18	5	40
12	52	56	20	4	2	1	44	43	80
24	17	10	0	0	0	5	84	90	95

## Sheet: Figure 2A
# TBLASTN 2.3.0+
# Query: RIM4 YHL024W SGDID:S000001016
# Database: /home/glbrc.org/blast/dbs/_all_merged_public.fas
% query coverage per subject, % query coverage per hsp
# 887 hits found
query id	subject id	q. start	q. end	s. start	s. end	query seq	subject seq	evalue	bit score	score	alignment length	% identity	identical	mismatches	positives	gap opens	gaps	% positives	query/sbjct frames	BTOP	subject title	% query coverage per subject	query coverage per hsp
RIM4	saccharomyces_cerevisiae.fas_ref|NC_001140|	1	714	56649	58790	MKTEISTADSLRDPPSNGLKADSELVIREDIDQFLPSEVSSLGSDHQNDGEDSDTDSDNFLQDPEDDVDEESTGRGTVTTTSTSTESRGRPSSCIFVASLAAALSDDELCLSVTENFKKYGDLARVKVLRDNANRPYAFVQYNNDHDAKHALIRAQGTLLNGRRLRCEPAKVNRTLYLKNQQSIDFNEISQICEKFGGLEQIVPDRTDNQYTRRYTYPISSANSWFVQFVYRDDAIRAYANLRTDPNWIIEWAQNINVPKNYNLLHKSKFKSSKYHQNNGIINNDGSNNNDNNNSNNNNREDSRRNGDVIEEECGHVHGSDSEEKLTSDGIYDDEDKDSEITIDKRSIFVGQLDKETTREELNRRFSTHGKIQDINLIFKPTNIFAFIKYETEEAAAAA…	MKTEISTADSLRDPPSNGLKADSELVIREDIDQFLPSEVSSLGSDHQNDGEDSDTDSDNFLQDPEDDVDEESTGRGTVTTTSTSTESRGRPSSCIFVASLAAALSDDELCLSVTENFKKYGDLARVKVLRDNANRPYAFVQYNNDHDAKHALIRAQGTLLNGRRLRCEPAKVNRTLYLKNQQSIDFNEISQICEKFGGLEQIVPDRTDNQYTRRYTYPISSANSWFVQFVYRDDAIRAYANLRTDPNWIIEWAQNINVPKNYNLLHKSKFKSSKYHQNNGIINNDGSNNNDNNNSNNNNREDSRRNGDVIEEECGHVHGSDSEEKLTSDGIYDDEDKDSEITIDKRSIFVGQLDKETTREELNRRFSTHGKIQDINLIFKPTNIFAFIKYETEEAAAAA…	0	1062	2746	714	100	714	0	714	0	0	100	0/3	714	[org=Saccharomyces cerevisiae] [strain=S288C] [moltype=genomic] [chromosome=VIII]	100	100
RIM4	saccharomyces_paradoxus.fas_Spar_8	1	714	47608	49731	MKTEISTADSLRDPPSNGLKADSELVIREDIDQFLPSEVSSLGSDHQNDGEDSDTDSDNFLQDPEDDVDEESTGRGTVTTTSTSTESRGRPSSCIFVASLAAALSDDELCLSVTENFKKYGDLARVKVLRDNANRPYAFVQYNNDHDAKHALIRAQGTLLNGRRLRCEPAKVNRTLYLKNQQSIDFNEISQICEKFGGLEQIVPDRTDNQYTRRYTYPISSANSWFVQFVYRDDAIRAYANLRTDPNWIIEWAQNINVPKNYNLLHKSKFKSSKYHQNNGIINNDGSNNNDNNNSNNNNREDSRRNGDVIEEECGHVHGSDSEEKLTSDGIYDDEDKDSEITIDKRSIFVGQLDKETTREELNRRFSTHGKIQDINLIFKPTNIFAFIKYETEEAAAAA…	MKTEITTADSLRDPPSSGLKVDSELAIREDIDQFLPSEVSSLGSGHRNDGEDSDTDSDNFLQDPEDDADEETTGRGTVATTSIPAESRGRPSSCIFVASLAAALSDDELCLSVTENFKKYGDLARVKVLRDNANRPYAFVQYNNDHDAKHALIRAQGTLLNGRRLRCEPAKVNRTLYLKNQQSIDFNEITQICEKFGGLEQIVPDRTDNQYTRRYTYPISSANSWFVQFIYRDDAIRAYANLRTDPNWIIEWAQNINVPKNYNLLHKSKYKSSKYHQNNDITNNDGSNNNNNNNNNNDNGEDSRRNGSIIEEECEHANGSDLDEKLTSDGIDDDEDKDSEITIDKKSIFVGQLDKETTREELNRRFSTHGKIQDINLIFKPTNIFAFIKYETEEAAAAA…	0	974	2518	716	89.385	640	66	669	4	10	93.44	0/1	5ST10NS3AV4VA18DG1QR20VA3ST6TA3TISPTA104ST39VI39FY9GD1IT8DN3SN2ND1RG7DSVI5GE1VAHN3SLED8YD13RK132TNM-1PMYPMYPMMSGMPGMPPMMPGMPG8SN2DE40ND28N-N-S-S-A-G-N-SN1NSNSNANGNSNS1SN1SNNI48GS14SP9SN1IM6SG8SG1-H1VIHQ4IM13-S1SN4	543780bp [GAP=14; TRNA=11; CODING=275]	100	100
RIM4	saccharomyces_mikatae.fas_Smik_8	1	714	40206	42356	MKTEISTADSLRDPPSNGLKADSELVIREDIDQFLPSEVSSLGSDHQNDGEDSDTDSDNFLQDPEDDVDEESTGRGTVTTTSTSTESRGRPSSCIFVASLAAALSDDELCLSVTENFKKYGDLARVKVLRDNANRPYAFVQYNNDHDAKHALIRAQGTLLNGRRLRCEPAKVNRTLYLKNQQSIDFNEISQICEKFGGLEQIVPDRTDNQYTRRYTYPISSANSWFVQFVYRDDAIRAYANLRTDPNWIIEWAQNINVPKNYNLLHKSKFKSSKYHQNNGIINNDGSNNNDNNNSNNNNREDSRRNGDVIEEECGHVHGSDSEEKLTSDGIYDDEDKDSEITIDKRSIFVGQLDKETTREELNRRFSTHGKIQDINLIFKPTNIFAFIKYETEEAAAAA…	MKTEITTADSLRDPHSNGLKADSELVIREDIDQFLPSEVSSMDSDHQNDDEDSDTDSDNFLQDPEDDLDEDTSGKDAVTTTSTSTESRGRPSSCIFVASLAAALSDDELCLSVTENFKKYGDLARVKVLRDNANRPYAFVQYNNDHDAKHALIRAQGTLLNGRRLRCEPAKVNRTLYLKNRQSIDFNEITLICEKFGGLEQIVPDRTDNQYTRRYTYPISSANSWFVQFVYRDDAIRAYANLRTDPNWIIEWAQNINVPKNYNLLHKSKFKSSKYHQVNDAVNNDYDNDNNDSNNDSNSENPRRNGAIMEEEECENGNGSDLDEKLTCDGVDYDEDKDSEITIDKKSIFVGQLDKETTREELDRRFSTHGTIQDINLIFKPTNIFAFIKYETEEAAAAA…	0	933	2412	717	87.587	628	86	673	2	3	93.86	0/3	5ST8PH26LMGD6GD17VL2EDSTTS1RKGDTA103QR8STQL86NV1GDIAIV3GYSD1ND1DNNDNS1SNNDNS1NSREENDPSR1RNNGGADIVMIE4GEHNVGHN3SLED4SC2IVYDDY12RK16ND7KT64NH5FY27SC8TN2PS3MI13SN1SN2DE6ST26NH35-N-NNSNSSASGASGS1SN8SN1SN3QL5AT32GS6GN14SP5GA3SN1IM11AV2GS3VI5IVSP12-S1SN4	500793bp [GAP=0; TRNA=12; CODING=255]	100	100
RIM4	saccharomyces_mikatae.fas_Smik_8	108	169	255407	255619	ELCLSVTEN------FKKYGDLARVKVLRDNA---NRPYAFVQYNNDHDAKHALIRAQGTLLNGRRLRCEP	DLAPNVTESQLFELFINRYASVAHAKVVHDQVTGISKGYGFVKFANSDEQQSALLEMQGVFLNGRAIKVGP	0.28	41.6	96	71	30.986	22	40	37	2	9	52.11	0/2	ED1CALPSN3NS-Q-L-F-E-L-FFIKNKR1GADSLV1RHVA2LVRH1NQAV-T-G-INSRKPG1AG2QKYFNA1DSHDDEAQKQHS2ILREAM2TVLF4RALIRKCVEG1	500793bp [GAP=0; TRNA=12; CODING=255]	100	9
RIM4	saccharomyces_kudriavzevii.fas_Skud_8	1	714	44743	46833	MKTEISTADSLRDPPSNGLKADSELVIREDIDQFLPSEVSSLGSDHQNDGEDSDTDSDNFLQDPEDDVDEESTGRGTVTTTSTSTESRGRPSSCIFVASLAAALSDDELCLSVTENFKKYGDLARVKVLRDNANRPYAFVQYNNDHDAKHALIRAQGTLLNGRRLRCEPAKVNRTLYLKNQQSIDFNEISQICEKFGGLEQIVPDRTDNQYTRRYTYPISSANSWFVQFVYRDDAIRAYANLRTDPNWIIEWAQNINVPKNYNLLHK--SKFKSSKYHQNNGIINNDGSNNNDNNNSNNNNREDSRRNGDVIEEECGHVHGSDSEEKLTSDGIYDDEDKDSEITIDKRSIFVGQLDKETTREELNRRFSTHGKIQDINLIFKPTNIFAFIKYETEEAAA…	MKTEITTADSLRDPHPNGLKADSELVIREDIDQFLPSEVSSMGSDHQNDGEDSDTDSDNFLQDPEEDADEDTTGRDNATTTSTESRGRPSS--CIFVASLAAALSDDELCLSVTDNFKRYGDLARVKVLRDNANRPYAFVQYNNDHDAKHALIRAQGTLLNGRRLRCEPAKVNRTLYLKNQQSIDFNEITQICEKFGGLEQIVPDRTDNQYTRRYTYPISSANSWFVQFIYRDDAIRAYANLRTDPNWIIEWAQNINVPKNYNLLHKDKGKFKNSRYHQNYNNSSNGEDSKRNGA---------------IIEEEREHESVSDLDEKLGSEGINDDEDKDSEITIDKKSIFVGQLDKETTREELDRRFSTHGKIQDINLIFKPTNIFAFIKYETEEAAA…	0	924	2389	717	82.566	592	102	638	5	23	88.98	0/1	5ST8PHSP25LM23DE1VA2EDST3GDTNVA5SETSERSG1GPRSPSS-S-21ED3KR70ST39VI37-D-KSG3SN1KR4NYGNINISNS1DGGESDNSNKNRDNNGNAN-S-N-N-N-N-R-E-D-S-R-R-N-G-D-VI4CRGE1VEHSGV2SLED3TG1DE2YN13RK16ND65SFGN1NS1GSSGNT13TS28TNMI9PA11SN2DE3PQSN2TA15SA15VIND11IV16N-N-S-SNANGSNSSANGNSNS6NG3SA14NS24GA6GN14SP9SN1IM5VMSG1SP5GS2HNVIHE1NS2IVSPNK1TAGD5NS1-A2SN4	495894bp [GAP=5; TRNA=9; CODING=254]	100	100
RIM4	saccharomyces_kudriavzevii.fas_Skud_8	108	169	252625	252837	ELCLSVTEN------FKKYGDLARVKVLRDNA---NRPYAFVQYNNDHDAKHALIRAQGTLLNGRRLRCEP	DLAPNVTESQLFELFINRYASASHAKIVHDQVTGMSKGYGFVKFTNADEEQLALSEMQGVFLNGRAIKVGP	8.8	36.6	83	71	28.169	20	42	35	2	9	49.3	0/1	ED1CALPSN3NS-Q-L-F-E-L-FFIKNKR1GADSLAASRHVA1VILVRH1NQAV-T-G-MNSRKPG1AG2QKYFNT1DAHDDEAEKQHL2ISREAM2TVLF4RALIRKCVEG1	495894bp [GAP=5; TRNA=9; CODING=254]	100	9
RIM4	saccharomyces_eubayanus.fas_chrVIII	1	714	78156	80261	MKTEISTADSLRDPPSNGLKADSELVIREDIDQFLPSEVSSLGSDHQNDGEDSDTDSDNFLQDPEDDVDEESTGRGTVTTTSTSTESRGRPSSCIFVASLAAALSDDELCLSVTENFKKYGDLARVKVLRDNANRPYAFVQYNNDHDAKHALIRAQGTLLNGRRLRCEPAKVNRTLYLKNQQSIDFNEISQICEKFGGLEQIVPDRTDNQYTRRYTYPISSANSWFVQFVYRDDAIRAYANLRTDPNWIIEWAQNINVPKNYNLLHKSKFKSSKYHQNNGIINNDGSNNNDNNNSNNNNREDSRRNGDVIEEECGHVHGSDSEEKLTSDGIYDDEDKDSEITIDKRSIFVGQLDKETTREELNRRFSTHGKIQDINLIFKPTNIFAFIKYETEEAAAAA…	MRTEITTADSLRDPHSSGLKPDSELVIREDIDQFLPSEVSSVESDHRHDGEDSDTDSDNFLQDPEDDVDEDATGKENAAASVESRGRPSS---CIFVASLAAALSDDELCLSVTENFKRYGDLARVKVLRDNANRPYAFVQYNNDHDAKHALIRAQGTLLNGRRLRCEPAKVNRTLYLKNQQSIDFNEITQICEKFGNLEQIVPDRTDNQYTRRYTYPISXASSWFVQFVYRDDAIRAYANLRTDPNWIIEWAQNINVPKNYNLLYKNKFKNSKDHQANDIKVNKNEDSRRSSAIIEEDERELEHEEGY-----EHESGSDLDEKIACDSVDDGEDKDSEITIDKKSIFVGQLDKETTREELDRRFSTHGRIQDINLIFKPTNIFAFIKYETEEAAAAA…	0	898	2321	715	80.14	573	128	628	4	14	87.83	0/3	1KR3ST8PH1NS3AP20LVGE3QRNH22EDSA2RKGETNVATATATSSVTE1TREGSRRPGSRSP-S-S-25KR70ST7GN22SX1NS42HY1SN3SN2YD2NA1GD1IKNV1DKGNSENDNSNRDRNSNSNASININENENDREERDESLRERHNEGEDGVYI-E-E-E-C-GE1VEHS3SLED2LITASC1GSIVYD1DG11RK16ND7KR57SFGN3GSSG9TM4TS24QP1SN1TNMI19SN1SN2DE4SN8MI9SA8VL4EA7NT23N-N-S-S-A-GN2NSNANGNSNS3SNNTSN2SF41LM9HN9SP9SN1IM3IL1VMSG1SP1AS2HNGS2HNVIHQ4IVSPNH2GN5NG2-T6	[chromosome=8]	100	100
RIM4	saccharomyces_uvarum.fas_Sbay_8	1	714	58726	60849	MKTEISTADSLRDPPSNGLKADSELVIREDIDQFLPSEVSSLGSDHQNDGEDSDTDSDNFLQDPEDDVDEESTGRGTVTTTSTSTESRGRPSSCIFVASLAAALSDDELCLSVTENFKKYGDLARVKVLRDNANRPYAFVQYNNDHDAKHALIRAQGTLLNGRRLRCEPAKVNRTLYLKNQQSIDFNEISQICEKFGGLEQIVPDRTDNQYTRRYTYPISSANSWFVQFVYRDDAIRAYANLRTDPNWIIEWAQNINVPKNYNLLHKSKFKSSKYHQNNGIINNDGSNNNDNNNSNN----NNREDSRRNGDVIEEECGHVHGSDSEEKLTSDGIYDDEDKDSEITIDKRSIFVGQLDKETTREELNRRFSTHGKIQDINLIFKPTNIFAFIKYETEEA…	MRTEITTADSLRDPQSNGLKPDSELVIREDIDQFLPS----VDSDHRNDGEDSDTDSDNFLQDPEDDVDEDATSKENATAVESRGRPSS----CIFVASLAAALSDDELCLSVTENFKKYGDLARVKVLRDNANRPYAFVQYNNDHDAKHALIRAQGTLLNGRRLRCEPAKVNRTLYLKNQQSIDFNEITQICEKFGNLEQIVPDRTDNQYTRRYTYPISSASSWFVQFVYRDDAIRAYANLRTDPNWIIEWAQNINVPKNYNLLYKNKFKNSKDHQGSNIKINNISNIEDPRRNGAIIEEDEREHEQEYERERESRSGSGSGSDLDEKLGSDSIDDEEDKDSEITIDKKSIFVGQLDKETTREELDRRFSTHGRIQDINLIFKPTNIFAFIKYETEEA…	0	888	2295	719	80.807	581	122	632	5	16	87.9	0/1	1KR3ST8PQ5AP16E-V-S-S-LVGD3QR23EDSA1GSRKGETNVA1TATVSETSSRTGERSPRSGSR-P-S-S-96ST7GN24NS42HY1SN3SN2YD2NGNSGN1IKNI1DNGI2NINE1NPNRNRSNNGNA-I-I-E-ENDNE2DHSERQRENYGEDRVEIR1ESERCS1HSVGHS3SLED3TG2GS1YD1DE11RK16ND7KR57SFGN3GSSG9TM4TS24QP1SN1TNMI19SN1SN2DE4SN18SA8VL4EG7NT23N-N-S-SNANGSNSSANGNSNS4NS1NSSN2SF41LM9HN9SP9SN1IM3IL1VMSG1SP1AT2HNGS2HNVIHQ4IVSPNH2GD5NG1-A7	806278bp [GAP=15; TRNA=14; CODING=392]	100	100
RIM4	saccharomyces_arboricola.fas_NC_026178.1	1	714	68952	71075	MKTEISTADSLRDPPSNGLKADSELVIREDIDQFLPSEVSSLGSDHQNDGEDSDTDSDNFLQDPEDDVDEESTGRGTVTTTSTSTESRGRP------SSCIFVASLAAALSDDELCLSVTENFKKYGDLARVKVLRDNANRPYAFVQYNNDHDAKHALIRAQGTLLNGRRLRCEPAKVNRTLYLKNQQSIDFNEISQICEKFGGLEQIVPDRTDNQYTRRYTYPISSANSWFVQFVYRDDAIRAYANLRTDPNWIIEWAQNINVPKNYNLLHKSKFKSSKYHQNNGIINNDGSNNNDNNNSNNNNREDSRRNGDVIEEECGHVHGSDSEEKLTSDGIYDDEDKDSEITIDKRSIFVGQLDKETTREELNRRFSTHGKIQDINLIFKPTNIFAFIKYETE…	MKTEITTADSLRDPHPDGLKGDSELVIREDIDQFLPSEVSSMESDHQDDGEDSDTDSDNFLQDPEEEGGEDAAAAAAGRDDATTTSTSTSTESRGRPSSCIFVASLSAALSDDELCLSVTENFRRYGDLARVKVLRDNANRPYAFVQYNNDHDAKHALIRAQGTLLNGRRLRCEPAKVNRTLYLKNQQSIDFNEITQICEKFGGLEQVVPDRTDNQYTRRYTYPISSATSWFVQFIYRDDAIRAYANLRTDSNWIIEWAQNINVPKNYNLLHKGKFRNSKYHENNGNNNINVDVNVTDNSEDSRRNGAI-----IKEEHEHESGSEDLDEKSISDGIDDEEDKDSEITIDKKSIFVGQLDKETTREELDKRFSTHGKIQDINLIFKPTNIFAFIKYETE…	0	880	2275	721	79.196	571	130	628	4	20	87.1	0/3	5ST8PHSPND3AG20LMGE4ND17DEDEVGDG1EDSATAGARAGATAVGTRTDTDSA1ST1ESSTRSGTRSPT-E-S-R-G-R-P9AS16KRKR70ST11IV20NT6VI15PS21SG2KRSN4QE3ININ1NIDNGVSDNV1NVDTND1NSSENDNSNRNRRNEGDASIR-R-N-G-D-VIIK2EHCEGHHEVSHGGSSE1SLED2LSTI4YD1DE11RK16NDRK64SFGN3GSSG14TS6NS15SP3SN1TNMA1PS17SN1SN2DE4SN2TA5MI9SA16ND28N-N-S-S-A-G-N-S-2NSNSNANGNSNSSN1SN49GN14SP11IM3IV1VMSVQNSP2AV2GS1TPHNVIHQ4IVSP1DE1GD3EK1NS2-T1SN4	Saccharomyces arboricola H-6 chromosome VIII, whole genome shotgun sequence	100	100
RIM4	saccharomyces_arboricola.fas_NC_026178.1	108	169	281488	281700	ELCLSVTEN------FKKYGDLARVKVLRDNA---NRPYAFVQYNNDHDAKHALIRAQGTLLNGRRLRCEP	DLAPNVTESQLFELFINRYASASHAKIVHDQVTGMSKGYGFVKFNNADEQHLALSEMQGVFLNGRAIKVGP	4	37.7	86	71	29.577	21	41	35	2	9	49.3	0/1	ED1CALPSN3NS-Q-L-F-E-L-FFIKNKR1GADSLAASRHVA1VILVRH1NQAV-T-G-MNSRKPG1AG2QKYF2DAHDDEAQKHHL2ISREAM2TVLF4RALIRKCVEG1	Saccharomyces arboricola H-6 chromosome VIII, whole genome shotgun sequence	100	9
RIM4	torulaspora_microellipsoides.fas_flattened_line_64	94	714	7455	9122	CIFVASLAAALSDDELCLSVTENFKKYGDLARVKVLRDNANRPYAFVQYNNDHDAKHALIRAQGTLLNGRRLRCEPAKVNRTLYLKNQQSIDFNEISQICEKFGGLEQIVPDRTDNQYTRRYTYPISSANSWFVQFVYRDDAIRAYANLRTDPNWIIEWAQNINVPKNYNLLHKSKFKSSKYHQNNGIINNDGSNNNDNNNSNNNNREDSRRNGDVIEEECGHVHGSDSEEKLTSDGIYDDEDKDSEITIDKRSIFVGQLDKETTREELNRRFSTHGKIQDINLIFKPTNIFAFIKYETEEAAAAALESENHAIFLNKTMHVQYKEVGGRHNRKFSGKNGGSNFNHHQFFSTRSGKTFTGPELNLAPPPINMYRKMSGGSQQESETMMPYMPMGPMPMG…	CVFVASLAASLSDDELCISVTESFKQYGQLARVKVLRDPANRPYAFVQYTNDKDAKRALKMAQGSVLNGRTLRCESARVNRTLFVTHNSSIPFTEVAEICEKFGELEQLVPSKDQNQYARRYTYPVANGFSWFVQFAYRDDAIRAFANLRSDPSWDVDWVQNIDVPKYFNLLSKRKSKEGNVNNDDESDDDEESDDDSDY-------------------NLGNERDLEEQER-TNDHV----------VIDKKSIFIGQLDPAVTKEKLIDRFSAHGNIADINLISKATNVFAFIKFETEEAAAAALERENHAIFLNKTMHVQYKVIGGRYGKKHLRKQ-----NPNYFVSNGRPRKFAGPQVNLAPPPINMYRRRSHENEQ--------------MLP…	2.25e-121	411	1056	621	50.564	314	242	412	12	65	66.34	0/3	1IV7AS7LI4NS2KQ2DQ9NP10NT2HK3HR2IKRM3TSLV4RT4PS1KR5YFLVKTNHQNQS2DP1NT1IVSAQE6GE3IL2DSRKTDDQ3TA6IVSASNAGNF6VA8YF4TS2NS1IDIVED1AV3ND3NYYF3HS1SR1FS1SESGKNYVHNQNNDNDGEISIDNDNDDEGE1NDNDNDDSNDNYN-S-N-N-N-N-R-E-D-S-R-R-N-G-D-V-I-E-E-ENCL1HNVEHRGDSLDESEEQ1KRL-1SN1GHIVY-D-D-E-D-K-D-S-E-I-TV3RK3VI4KPEATV1RK1EK1NIRD3TA2KN1QA5FS1PA2IV5YF11SR16EVVI3HYNGRK1FHSLGR1NQG-G-S-N-F-1HPHNQY1FV1TNRGSRGPKRTK1TA2EQLV11KR…	N/A	87	87
RIM4	torulaspora_franciscae.fas_flattened_line_3	21	714	223633	221777	ADSELVIREDIDQFLPSEVSSLGSDHQNDGEDSDTDSDNFLQDPE---DDVDEESTGRGTVTTTSTSTESRGRPSSCIFVASLAAALSDDELCLSVTENFKKYGDLARVKVLRDNANRPYAFVQYNNDHDAKHALIRAQGTLLNGRRLRCEPAKVNRTLYLKNQQSIDFNEISQICEKFGGLEQIVPDRTDNQYTRRYTYPISSANSWFVQFVYRDDAIRAYANLRTDPNWIIEWAQNINVPKNYNLLHKSKFKSSKYHQNNGIINNDGSNNNDNNNSNNNNREDSRRNGDVIEEECGHVHGSDSEEKLTSDGIYDDEDKDSEITIDKRSIFVGQLDKETTREELNRRFSTHGKIQDINLIFKPTNIFAFIKYETEEAAAAALESENHAIFLNKTMHVQ…	AKSSALISENMGRFLPMEVPPSVESEDGDDDDDDENLLDEIDDDQAGNQDADKEGKEKARSARDDEGRDLRGRPSSCVFVASLAASLSDDELCVSVTDSFRQYGELARVKVLRDHANRPYAFVQYKNDKDAKRALRMAQGSVLNGRTLRCESARVNRTLFITHTTPLQFTRIAELCEQFGELEQVVPNRESGHFTKNPGYPVTSGHSWFVQFAYRDDAIRAFANLRSDSKWDVEWVQNIEVPRKFNLLSKDCDNDNDYDNDNED-----------------------------ETSNGH-----------SDEDFDKFD-----VIDKKSIFIGQLDSSVTRERLIDRFSNHGEIVDVNLINKSTNVFAFIQFKTEEAAAAALERENHAIFLNRTMHVQ…	3.07e-113	387	995	698	46.562	325	290	421	12	83	60.32	0/-3	1DK1ESLAVL1RS1DNIMDGQR3SM2SPSPLSGVSEDSHEQDNG1GDED1SD1TEDNSLDLNDFELIQD1PDEQ-A-G-NDQ1VA1EK1SGTKGERKGATRVSTATRTDSDTESGTREDSL7IV7AS7LV3EDNS1KRKQ2DE9NH10NK2HK3HR2IRRM3TSLV4RT4PS1KR5YFLIKTNHQTQTSPILDQ1NTER1SAQEIL2KQ2GE3IV2DN1TEDSNGQHYF1RKRNYPTG2IVST1AGNH6VA8YF4TS1PSNK1IDIV2AV3NE2KRNKYF3HS1SDKCFDKNSDSNKD1HDQNND1GEIDI-N-N-D-G-S-N-N-N-D-N-N-N-S-N-N-N-N-R-E-D-S-R-R-N-G-D-V-I-1ETESCN2V-H-G-S-D-S-E-E-K-L-T-2…	N/A	97	97
RIM4	torulaspora_maleeae.fas_NODE_12_length_283993_cov_55.3027_ID_1785	18	714	65148	67052	GLKADSELVIREDIDQFLPSEVSSLGS----------------DHQNDGEDSDTDSDNFLQDPEDDVDEESTGRGTVTTTSTSTESRGRPSSCIFVASLAAALSDDELCLSVTENFKKYGDLARVKVLRDNANRPYAFVQYNNDHDAKHALIRAQGTLLNGRRLRCEPAKVNRTLYLKNQQSIDFNEISQICEKFGGLEQIVPDRTDNQYTRRYTYPISSANSWFVQFVYRDDAIRAYANLRTDPNWIIEWAQNINVPKNYNLLHKSKFKSSKYHQNNGIINNDGSNNNDNNNSNNNNREDSRRNGDVIEEECGHVHGSDSEEKLTSDGIYDDEDKDSEITIDKRSIFVGQLDKETTREELNRRFSTHGKIQDINLIFKPTNIFAFIKYETEEAAAAAL…	GENTKSEAVISEHIDRFLPMEVSSAESEDGENDEEGELLDDIVDEEQTAENEDKNGDNGAAR-DDDTNKNFRGRPSS---------------CVFVASLAASLSDDELCLSVTNSFKQYGELARVKVLRDHANRPYAFVQYKNDQDAKRALKMAQGSILNGRTLRCESARVNRTLFISHNDPLPFNKIIELCEKFGELEQLVPNKEHTH--KRYNSPISTGSSWFVQFAYRDDAIRAFANLRSEPDWDVEWVQNIEVPRNFNLLNAQNLKNDRTDEVYRNGQTSENDIDNPINDDDVDDRRSDSE-------------TDSQN-------FDTIDKKS--------IFIGQLDSSVTKEKLNDRFSNHGEIVDINLINKSTNIFAFIQFETEEAAAAAL…	4.50e-105	363	932	713	46.985	335	284	438	17	94	61.43	0/3	1LEKNATDK2LA2RS1DH2QR3SM4LAGE1-E-D-G-E-N-D-E-E-G-E-L-L-D-D-I-V1HEQENQDTGA1DNSE1TKDNSG2FGLAQADRP-ED2VTDNEKENSFTR2GPTSVST-T-T-S-T-S-T-E-S-R-G-R-P-S-S-1IV7AS11ENNS2KQ2DE9NH10NK2HQ3HR2IKRM3TSLI4RT4PS1KR5YFLIKSNHQNQDSPILDP2EK1SIQEIL5GE3IL2DNRKTEDHNTQHY-T-RK2TNYS3STAGNS6VA8YF4TSDE1ND1IDIV2AV3NE2KR1YF3HNKASQKNFL1SNSDKRYTHDQENVNYGRINIGNQNTDSGESNNDNINDDNNPNI1SDNDNDNVNDRDERDR1RDRSNEG-D-V-I-E-E-E-C-G-H-V-H-…	N/A	98	98
RIM4	zygosaccharomyces_bisporus.fas_flattened_line_4	94	571	112097	110649	CIFVASLAAALSDDELCLSVTENFKKYGDLARVKVLRDNANRPYAFVQYNNDHDAKHALIRAQGTLLNGRRLRCEPAKVNRTLYLKNQQSIDFNEISQICEKFGGLEQIVPDRTDNQYTRRYTYPISSANSWFVQFVYRDDAIRAYANLRTDPNWIIEWAQNINVPKNYNLLHKSK------FKSSKYHQNNGIINNDGSNNNDNNNSNNNNREDSRRNGDVIEEECGHVHGSD-SEEKLTSDGIYDDEDKDSEITIDKRSIFVGQLDKETTREELNRRFSTHGKIQDINLIFKPTNIFAFIKYETEEAAAAALESENHAIFLNKTMHVQYKEVGG----RHNRKFSGKNGG-------------SNFNHHQFFSTRSG----KTFTGPELNLAPPPIN…	CVFVASLAASLSDDELCVSVTESFKQYGQLARVKVLRDPANRPYAFVQYTNDKDAKRALKMARGSVLNGRTLRCESARVNRTLFVTHVIPISYLEVADTCEEFGELEQLVPSNDHNQLSRRYTYPPSNNNSWFVQFAYRDDAIRAFANLRTDSNWDVEWVQNIEVPKYFNLLNKRKPKDDTNFDSKINFNTNNKSSNDTDSCVAEDEEDNGDDESERNSIDSTTGNYGHERNSDTSESKSIGSSKFDD-----NVVIDKRSIFVGQLDQSVTKEKLRERFSTHGQISDVNLIGKINKVFAFIQFETEEAAAAALERENHAIFLNKTMHVQYKEVGGHRGKRHFRKNGNGNGNGNGNGNGNGNGNCSDSGFYGAGSNRNGGGGARTFTGPQVNLAPPPIN…	1.39e-104	362	929	506	49.012	248	207	308	9	51	60.87	0/-3	1IV7AS7LV4NS2KQ2DQ9NP10NT2HK3HR2IKRM1QR1TSLV4RT4PS1KR5YFLVKTNHQVQISP1DSFYNL1IVSAQDIT2KE2GE3IL2DSRNTDDH2YLTS6IP1SNAN7VA8YF6PS2IDIV2AV3NE3NYYF3HN1SR1-P-K-D-D-T-N1KD1SKKIYNHFQNNT1GNIKISNS2GTSDNSNCNVDANENDNESEND1NGNDRD1DSSE1RNNSGI1VSITETEGENCY2VEHRGN2-T2ES1LSTISGDSGSIKYF2E-D-K-D-S-ENIVTV12KQESTV1RK1EK1NRRE6KQ1QS1IV3FG1PITNNKIV4KQYF11SR20-H-R-G-K2NF2FNSGGNKG2GN-G-N-G-N-G-N-G-N-G-N-G-N-C1NDFSNGHFHYQGFA…	N/A	78	67
RIM4	zygosaccharomyces_bisporus.fas_flattened_line_4	635	714	110363	110127	MGPLHPSQGSAGNHHPYMMVYPMSPPPPSGLDGSMIPPPINVSQSHAANHGSTHVHANEFISNDTGDINEDNKAYSLDY*	VGPAHPSQAAAGSH-PYMMIYPMPPPPPSGVDGNLLAQPLPVGPPGPMLHGSPPSAQSQGVRSDSHEFAHSSKPCQLDY*	2.6	38.5	88	80	43.75	35	44	51	1	1	63.75	0/-3	MV2LA4GASA2NS1H-4VI3SP6LV2SNMLILPAPQ1ILNP1SGQPSPHGAPAMNL3TPHPVSHAAQNSEQFGIVSRNS1TSGHDEIFNAEHDSNS1APYCSQ4	N/A	78	11
RIM4	zygosaccharomyces_kombuchaensis.fas_NODE_48_length_80413_cov_9.32547_ID_95	94	714	37180	35291	CIFVASLAAALSDDELCLSVTENFKKYGDLARVKVLRDNANRPYAFVQYNNDHDAKHALIRAQGTLLNGRRLRCEPAKVNRTLYLKNQQSIDFNEISQICEKFGGLEQIVPDRTDNQYTRRYTYPISSANSWFVQFVYRDDAIRAYANLRTDPNWIIEWAQNINVPKNYNLLHKSKFK----SSKYHQNNGIINNDGSNNNDNNNSNNNNREDSRRNGDVIEEECGHVHGSDSEEKLTSDGIYDDEDKDSEITIDKRSIFVGQLDKETTREELNRRFSTHGKIQDINLIFKPTNIFAFIKYETEEAAAAALESENHAIFLNKTMHVQYKEVGGRHNRK--------FSGKNGGSNFNHHQFFSTRSGKTFTGPELNLAPPPINMYRKMSGGSQQESETM…	CVFVASLAASLSDDELCISVTESFKQYGQLARVKVLRDPSNRPYAFVQYTNDRDAKRALKMARGSVLNGRTLRCESARVNRTLFVTHLSPILYLEVADMCEKFGELEQLVPSSDHNQLSKKYTYPPSNHTAWFAQFAYRDDAIRAFANLRTNADWDVEWVQNIEVPKYFNLLTKRNLKEHTTGSSAENNEGDDEHEEEEGDEGDEDDEEDDDGSQNGSSSSSSYRQHRHGGDDR---GSKGAFNSERMENHMVIDKRSIFVGQLDQSVTKERLNERFSTHGNISDVNLISKINKVFAFIQFETEEAAAAALERENHAIFLNKTMHVQYKEVGGHRGRRNFRKNGNGNNNNGGFFGGGSGRNGDGNGGRTFTGPQVNLAPPPINMYRRRS----QENDPM…	2.01e-102	355	912	655	48.092	315	281	404	12	59	61.68	0/-1	1IV7AS7LI4NS2KQ2DQ9NPAS9NT2HR3HR2IKRM1QR1TSLV4RT4PS1KR5YFLVKTNHQLQSSP1DLFYNL1IVSAQDIM5GE3IL2DSRSTDDH2YLTSRKRK4IP1SNAHNTSA2VA2VA8YF5DNPAND1IDIV2AV3NE3NYYF3HT1SRKNFL1-E-H-T-TSG1KSYAHEQN1NE1IDIDNENHDEGESENENGNDDENGNDNESDNDNENENDRDEDDG1RQRNNGGSDSVSISESESEYCRGQ1VR2SG1SDERE-K-L-TG1DK1IAYFDNDS1DRKMDESNEHIMTV12KQESTV1RK1ER2RE6KN1QS1IV3FS1PITNNKIV4KQYF11SR20RHHRNG1KR-N-F-R-K-N-G-N-GFNSNGNKNNG1GFSFNGFGNGHS…	N/A	87	87
RIM4	torulaspora_delbrueckii.fas_scaffold_6	94	470	303950	303003	CIFVASLAAALSDDELCLSVTENFKKYGDLARVKVLRDNANRPYAFVQYNNDHDAKHALIRAQGTLLNGRRLRCEPAKVNRTLYLKNQQSIDFNEISQICEKFGGLEQIVPDRTDNQYTRRYTYPISSANSWFVQFVYRDDAIRAYANLRTDPNWIIEWAQNINVPKNYNLLHKSKFKSSKYHQNNGIINNDGSNNNDNNNSNNNNREDSRRNGDVIEEECGHVHGSDSEEKLTSDGIYDDEDKDSEITIDKRSIFVGQLDKETTREELNRRFSTHGKIQDINLIFKPTNIFAFIKYETEEAAAAALESENHAIFLNKTMHVQYKEVGGRHNRKFSGKNGGSNFNHHQFFSTRSGKTFTGPELNLAPPPINMYRKMS	CVFVASLAASLSDDEHCISVTDSFRQYGGLARVKVLRDHANRPYAFVQYKNDKDAKRALKMAQGSVLNGRTLRCESARVNRTLFITHATPLQFTTIADLCEKFGELEQVVPNRENSHFNKKYNNPVLTGHSWFVQFAYRDDAIRAFANLRSDPEWDVEWVQNIEVPRCFNLLRKK--------------------------------------IDEDEDE-----GFDGEQENSEDENFEKFD-----TIDKRSIFIGQLDSSVTREKLIDRFSNHGEIVDINLINKSTNLFAFIQFKTEEAAAAALERENHAIFLNKTMHVQYKVIGGHHNRKHSRKNS-------------THRNFTGPQVNLAPPPINMYRRRS	2.50e-102	355	911	377	53.846	203	113	254	4	61	67.37	0/-3	1IV7AS5LH1LI3EDNS1KRKQ2DG9NH10NK2HK3HR2IKRM3TSLV4RT4PS1KR5YFLIKTNHQAQTSPILDQ1NTET1SAQDIL5GE3IV2DN1TEDNNSQHYFTNRKRK1TNYN1IVSLSTAGNH6VA8YF4TS2NE1IDIV2AV3NE2KRNCYF3HR1SKK-F-K-S-S-K-Y-H-Q-N-N-G-I-I-N-N-D-G-S-N-N-N-D-N-N-N-S-N-N-N-N-R-E-D-S-R-R-N-GI1VEID1ED1C-G-H-V-H-1SF1SG1EQKELNTSSE1GEINYFDEDKEF1K-D-S-E-I-8VI4KSESTV3EK1NIRD3TN2KE1QV5FN1PS2IL4KQYFEK10SR16EVVI2RH4FH1GR2GSG-S-N-F-N-H-H-Q-F-F-S-T-R-STGH…	N/A	64	53
RIM4	torulaspora_delbrueckii.fas_scaffold_6	635	714	302612	302376	MGPLHPSQGSAGNHHPYMMVYPMSPPPPSGLDGSMIPPPINVSQSHAANHGSTHVHANEFISNDTGDINEDNKAYSLDY*	MGPTHPSAG-PGVNHPYMMVYPMPPPPPTDVEGTMMAPPMPMGQADPRLHGSSPMGQTPFVPNESNEFSGGNKPYNLDY*	0.002	48.5	114	80	47.5	38	41	55	1	1	68.75	0/-3	3LT3QA1S-AP1NVHN9SP4STGDLVDE1ST1IMPA2IMNPVMSG1SAHDAPARNL3TSHPVMHGAQNTEP1IVSP1DETSGNDEIFNSEGDG2AP1SN4	N/A	64	11
RIM4	naumovozyma_dairenensis.fas_NC_016482.1	94	470	1137698	1136697	CIFVASLAAALSDDELCLSVTENFKKYGDLARVKVLRDNANRPYAFVQYNNDHDAKHALIRAQGTLLNGRRLRCEPAKVNRTLYLKNQQSIDFNEISQICEKFGGLEQIVPDRTDNQYTRRYTYPISSANSWFVQFVYRDDAIRAYANLRTDPNWIIEWAQNINVPKNYNLLHKSKFKSSKYHQNNGIINNDGSNNNDNNNSNNNNREDSRRNGDVIEEECGHVHGSDSEEKLTSDGIYDDEDKDSEITIDKRSIFVGQLDKETTREELNRRFSTHGKIQDINLIFKPTNIFAFIKYETEEAAAAALESENHAIFLNKTMHVQYKEVGGRHNRKFSGKNGGSNFNHHQFFSTRSGKTFTGPELNLAPPPINMYRKMS	CVFVASLTSTLTDDELCVSVTDYFKKFGEIVRVKVLRDQANRPYAFVQYTNDKDANNALKTAHGSLLNGRRLRCEPARVNRTLFITHDSPISKMEIESICNKFGELDQLVPKRDDTQFTRRFSYPVSDACSWFAQFTFRDDAIRAFANLKSDSAWNVQWAQNIRVPHFFNLLSKNN--------------------EGQDSNSNASPSISSTIVDTQNDYKNNSNLSQGEEEM--------------ITIDKKSIFVGQLPQETTKEDLETHFWKHGKILDLNLIHKPTNVFAFIQYESEKSAAAALETENHSIFISKTIHVQYKEIGGIHNKKHLKKNS--------FFGYKPN-TFSGPQLNLAPPPISMYRRNS	9.36e-102	353	907	377	52.52	198	136	258	4	43	68.44	0/-1	1IV5ATASAT1ST5LV3EDNY3YF1DELIAV7NQ10NT2HK2KNHN2IKRT1QH1TS12KR5YFLIKTNHQDQSSP1DSFKNM2SEQS2EN3GE1ED1IL2DK1TD1NT1YF3YFTS2IV1SD1NC3VA2VTYF7YF3RKTS1PSNA1INIVEQ5NR2KHNFYF3HS1SNKNF-K-S-S-K-Y-H-Q-N-N-G-I-I-N-N-D-G-S-N-N-NEDGNQNDNSSNNS1NANSRPESDI1RSRTNIGV1VTIQENEDEYCKGNHNVSHNGL1DQSG2KELMT-S-D-G-I-Y-D-D-E-D-K-D-S-E-5RK7DPKQ3RK1ED1NERTRH1SWTK4QL1IL3FH4IV4KQ2TS1EKAS6ST3AS2LINS2MI6VI2RI2RK1FHSLGK2GSG-S-N-F-N-…	Naumovozyma dairenensis CBS 421 complete genome, chromosome 4	53	53
RIM4	kazachstania_viticola.fas_scf7180000050400	94	470	118566	117523	CIFVASLAAALSDDELCLSVTENFKKYGDLARVKVLRDNANRPYAFVQYNNDHDAKHALIRAQGTLLNGRRLRCEPAKVNRTLYLKNQQSIDFNEISQICEKFGGLEQIVPDRTDNQYTRRYTYPISSANSWFVQFVYRDDAIRAYANLRTDPNWIIEWAQNINVPKNYNLLHKSKFKSSKYHQNNGIINNDGSNNNDNNNSNNNNREDSRRNGDVIEEECGHVHGSDSEEKLTSDGIY--DDEDKDSEITIDKRSIFVGQLDKETTREELNRRFSTHGKIQDINLIFKPTNIFAFIKYETEEAAAAALESENHAIFLNKTMHVQYKEVGGRHNRKFSGKNGGSNFNHHQFFSTRSGKTFTGPELNLAPPPINMYRKMS	CIFVASLAATLSDDKLCLSVTEKFRNYGKLSGVKVLRDQENRPYAFVQYTNDDDANNALNEAHGSTLDGRIIRCEHARVNRTLFITHIIAISFRDVQNLCSNFGELEQLVPSRDKNQYNQRYNCPVTNSMSWFVRFVFRDDAIRAYANLKTNSNWLVQWAQNISVPKKFNLLVNNKFSSDDTKE----------------------NKDESNDDDVLLSEKFQNFKIENKAELKNNQFLSNNNEDNETAVTIDKKSIFVGQLSQETNVENLKNHFLVHGEIVDINLIQKPTNVFAFIQYSTEHAAASALEKENHTIFLNKTIHVQYKEIGGLHNRKIYSRRPS---------NTNRINPFTGPQLNLAPPPINMYRRRS	8.61e-101	351	900	379	51.979	197	149	255	3	33	67.28	0/-1	9AT4EK7NK1KRKN2DK1ASRG6NQAE9NT2HD2KNHN2INRE1QH1TSLT1ND2RILI3PH1KR5YFLIKTNHQIQISA1DS1NREDIVSQQNIL1ESKN2GE3IL2DS1TDDK3TNRQ2TNYC1IVSTSNASNM4QR2YF11RK1DNPS2ILIVEQ5NS3NKYF3HVKNSN2KS1SDKDYTHKQEN-N-G-I-I-N-N-D-G-S-N-N-N-D-N-N-N-S-N-N-N-N-RNEK1SERSRNNDGD2ILELES1CKGFHQVNHFGKSIDESNEKEAKE1TKSNDNGQIFYL-S-NDNDN2KNDESTEAIV4RK7DSKQ2TNRV1EN1NKRNRH1SLTV2KE1QV5FQ4IV4KQ1ES2EH3AS3SK3AT6MI6VI2RL4FISYGSKRNRGPGSS-N-F-N…	N/A	53	53
RIM4	kazachstania_viticola.fas_scf7180000050400	113	168	74408	74232	VTENFKKYGDLARVKV-LRDNANRP--YAFVQYNNDHDAKHALIRAQGTLLNGRRLRCE	ISELFSKYGEIISVRIPTHPETEQPKGFGYVQYTNSDDAKKALDALQGEYIDNRPVRLD	4.1	37.7	86	59	33.898	20	36	33	2	3	55.93	0/-2	VITS1NL1KS3DELIAIRS1KRVI-PLTRHDPNEATNERQ1-K-GYFAGFY3NT1DSHD3HK2IDRAAL2TELYLINDGN1RPLV1CLED	N/A	53	8
RIM4	naumovozyma_castellii.fas_HE576752	94	472	555162	554161	CIFVASLAAALSDDELCLSVTENFKKYGDLARVKVLRDNANRPYAFVQYNNDHDAKHALIRAQGTLLNGRRLRCEPAKVNRTLYLKNQQSIDFNEISQICEKFGGLEQIVPDRTDNQYTRRYTYPISSANSWFVQFVYRDDAIRAYANLRTDPNWIIEWAQNINVPKNYNLLHKSKFKSSKYHQNNGIINNDGSNNNDNNNSNNNNREDSRRNGDVIEEECGHVHGSDSEEKLTSDGIYD---DEDKDSEITIDKRSIFVGQLDKETTREELNRRFSTHGKIQDINLIFKPTNIFAFIKYETEEAAAAALESENHAIFLNKTMHVQYKEVGGRHNRKFSGKNGGSNFNHHQFFSTRSGKTFTGPELNLAPPPINMYRKMSGG	CVFVASLASNLHDDELCLSVTDYFKKFGEIIRVKVLRDQANRPYAFVQYTNDNDANVALKEAHGSILNGRRLRCERARVNRTLFITHNSPIELFEVHAICRKFGELDQLVPKRDDNPFMRRCSYPISNSSSWFAQFTFRDDAIRAFANLKTDSNWAVQWAQNIRVPKFFNLLNK----------------------------------------DSPMDKENITNFNSQEDGADTDPTHDNNLNNDNMQPVTIDKKSIFVGQLPEETTEEVLKIHFSKHGKILDLNLIHKPKNVFAFIQYETENAAAIALETENHSIFISKTIHVQYKEIGGIHGRRNSKRS--------QYFSDNTQNPYLGPQLNLAPPPISMYRRKSSA	5.86e-100	348	893	382	51.047	195	136	253	3	51	66.23	0/-2	1IV6ASAN1SH9EDNY3YF1DELIAI7NQ10NT2HN2KNHV2IKRE1QH1TSLI9PR1KR5YFLIKTNHQNQSSP1DEFLNF1IVSHQA2ER3GE1ED1IL2DK1TD2QPYFTM2YCTS4SNASNS3VA2VTYF7YF3RK2PS2IAIVEQ5NR3NFYF3HN1S-K-F-K-S-S-K-Y-H-Q-N-N-G-I-I-N-N-D-G-S-N-N-N-D-N-N-N-S-N-N-N-N-R-E-D-S-R-R-N-G-1VSIPEMEDEKCEGNHIVTHNGFSNDSSQ1EDKGLATDST1GPITYH1-N-N-LDNEN1KNDMSQEPIV4RK7DPKE3RE1EV1NKRIRH2TK4QL1IL3FH2TK1IV4KQ4EN3AI3ST3AS2LINS2MI6VI2RI1NG1KRFN1GKKRNSG-G-S…	Naumovozyma castellii CBS 4309 chromosome 1, complete genome.	53	53
RIM4	naumovozyma_castellii.fas_HE576752	112	168	1157546	1157725	SVTENFKKYGDLARVKV-LRDNANRP--YAFVQYNNDHDAKHALIRAQGTLLNGRRLRCE	AISELFSKYGEIISVRIPTHPETEQPKGFGYVQYTNVEDAKKALEGLQGEYIDNRPVRLD	3.5	38.1	87	60	33.333	20	37	34	2	3	56.67	0/2	SAVITS1NL1KS3DELIAIRS1KRVI-PLTRHDPNEATNERQ1-K-GYFAGFY3NT1DVHE3HK2IERGAL2TELYLINDGN1RPLV1CLED	Naumovozyma castellii CBS 4309 chromosome 1, complete genome.	53	8
RIM4	naumovozyma_castellii.fas_HE576752	113	165	2283690	2283526	VTENFKKYGDLARVKVLR--DNANRPYAFVQYNNDHDAKHALIRAQGTLLNGRRL	VFELFNSFGQLKSVRVPKKFDKSARGFAFVEFLLPKEAENAMDQLQGVHLLGRRL	8	37	84	55	38.182	21	32	33	1	2	60	0/-2	1TF1NL1KNKSYF1DQ1AKRS1KR1LPRK-K-F1NKASNA1PGYF3QEYFNLNLDPHKDE1KEHN1LMIDRQAL2TVLH1NL4	Naumovozyma castellii CBS 4309 chromosome 1, complete genome.	53	7
RIM4	kazachstania_spencerorum.fas_scf7180000055658	29	470	10821	12050	EDIDQFLPSEVSSLGSDH----QNDGEDSDTDSDNFLQDPE--------DDVDEESTGRG------TVTTTSTSTESRGRPSSCIFVASLAAALSDDELCLSVTENFKKYGDLARVKVLRDNANRPYAFVQYNNDHDAKHALIRAQGTLLNGRRLRCEPAKVNRTLYLKNQQSIDFNEISQICEKFGGLEQIVPDRTDNQYTRRYTYPISSANSWFVQFVYRDDAIRAYANLRTDPNWIIEWAQNINVPKNYNLLHKSKFKSSKYHQNNGIINNDGSNNNDNNNSNNNNREDSRRNGDVIEEECGHVHGSDSEEKLTSDGIYDDEDKDSEITIDKRSIFVGQLDKETTREELNRRFSTHGKIQDINLIFKPTNIFAFIKYETEEAAAAALESENHAIFL…	DNLNDLLPSEVSSLESDEYDSSENDRERDDIITDNSFQRIESNDSKNTTDDANESFTSANDNDKPPQHRNNETNNKSRGLPSSCVFVASLAAALSDDKLCLSVTEKFKEYGELSGVKVLRDQENRPYAFVQYTNDEDASKALDNAHGSTLDGRIIRCEPARVNRTLFITHSTPISFLDVENLCNSFGELEQLVPSRERNQFPQRYSYPVNTSSSWFIRFVFRDDAIRAYANLKTEINWSVQWAQNINVPKRFNLL--SKFNNL------------------------------------------NKQNSQSPPNLIYHEPLQEQDNFNNVTIDKKSIFVGQLHPDTNIENLKDHFSIHGEVIDINLLHKPTNVFAFIQFSTERAAAAALEKENHSIFL…	3.27e-98	343	879	460	48.478	223	169	287	7	68	62.39	0/3	EDDNILDNQDFL8GE2HE-Y-D-S-SQE2GR1DRSD1TIDIST2FSLF1DRPI1-S-N-D-S-K-N-T-T2VADN1ESSF1GSRAGN-D-N-D-K-P-PTQVHTRTNTNSE1SNTNEK3RL4IV12EK7NK2KE2DE1ASRG6NQAE9NT2HE2KSHK2IDRN1QH1TSLT1ND2RILI5KR5YFLIKTNHQSQTSP1DS1NLEDIVSEQNIL1ENKS2GE3IL2DS1TEDR2YFTPRQ2TS2IVSNSTASNS3VIQR2YF11RK1DEPI2ISIVEQ9NRYF3H-K-3KNSNSLK-Y-H-Q-N-N-G-I-I-N-N-D-G-S-N-N-N-D-N-N-N-S-N-N-N-N-R-E-D-S-R-R-N-G-D-V-I-E-E-E-C-G-HNVKHQGN1DQ1EPEPKN1TI…	N/A	62	62
RIM4	zygosaccharomyces_bailii.fas_ZYBA0S05	94	714	611870	613816	CIFVASLAAALSDDELCLSVTENFKKYGDLARVKVLRDNANRPYAFVQYNNDHDAKHALIRAQGTLLNGRRLRCEPAKVNRTLYLKNQQSIDFNEISQICEKFGGLEQIVPDRTDNQYTRRYTYPISSANSWFVQFVYRDDAIRAYANLRTDPNWIIEWAQN---------INVPKNYNLLHKSKFKSSKYHQNNGIINNDGSNNNDNNNSNNNNREDSRRNGDVIEEECGHVHGSDSEEKLTSDGIYDD---------EDKDSEITIDKRSIFVGQLDKETTREELNRRFSTHGKIQDINLIFKPTNIFAFIKYETEEAAAAALESENHAIFLNKTMHVQYKEVGG-RHNRKFSGKNGGSNF--NHHQFFSTRSGKTFTGPELNLAPPPINMYRKMSG…	CVFVASLAAALSDDELCISVTQSFKQYGQLARVKVLRDPANRPYAFVQYTNDKDAKRALKMARGSVLNGRTLRCESARVNRTLFVTHVTPIYFVEVANLCEAFGELEQLVPSNDNNQLSRRCTYPPSNNNSWFVQFAYRDDAIRAFANLRTTSSWDVEWVQNIEVPKYFNLLNKRKDNNKSTDSRFNIKNVTTSNSDTKNDGEKNGDHSEGDDNDSDSDDNDEDYEDGDESEAGSSYSNEKNYSHGRGEDNMGRKSVGSSRMDDNVLIDKHSIFVGQLDQSVTKERLNERFSTHGSISDINLISKINKVFAFIQFETEEAAAAALERENHAIFLNKTMHVQYKEIGGHRGRRQFRKNSNGNGFYGTGSGRNGGGSGRMFTGPQVNLAPPPINMYRRRS-…	6.51e-96	336	862	668	45.359	303	299	395	11	66	59.13	0/2	1IV15LI3EQNS2KQ2DQ9NP10NT2HK3HR2IKRM1QR1TSLV4RT4PS1KR5YFLVKTNHQVQTSP1DY1NV1IVSAQNIL2KA2GE3IL2DSRNTDDN2YLTS2YC3IP1SNAN7VA8YF5DTPSNS1IDIV2AV2-I-E-V-P-K-Y-F-N-LIL1VKPR1NDYN1LKLSHTKD1KR1KNSISKKNYVHTQTNS1GSIDITNK3SENK1NG1NHNSNESGNDND1NDRSEDDSSDRDRNNDGE1VYIEEDEGEDCEGSHEVAHGGS1DY1EN2LNTY1DH1IRYGDE1-N-M-G-R-K-S-V-G-SESDRKM1SDENIVTL3RH8KQESTV1RK1ER2RE6KS1QS5FS1PITNNKIV4KQYF11SR17VI2-H1HGNR1KQ1SRGKKNNSGN1S…	Zygosaccharomyces bailii CBS680 scaffold 05	87	87
RIM4	kazachstania_kunashirensis.fas_scf7180000008956	94	470	157645	156635	CIFVASLAAALSDDELCLSVTENFKKYGDLARVKVLRDNANRPYAFVQYNNDHDAKHALIRAQGTLLNGRRLRCEPAKVNRTLYLKNQQSIDFNEISQICEKFGGLEQIVPDRTDNQYTRRYTYPISSANSWFVQFVYRDDAIRAYANLRTDPNWIIEWAQNINVPKNYNLLHKSKFKSSKYHQNNGIINNDGSNNNDNNNSNNNNREDSRRNGDVIEEECGHVHGSDSEEKLTSDGIYDDEDKDSEITIDKRSIFVGQLDKETTREELNRRFSTHGKIQDINLIFKPTNIFAFIKYETEEAAAAALESENHAIFLNKTMHVQYKEVGGRHNRKFSGKNG-----GSNFNHHQFFSTRSGKTFTGPELNLAPPPINMYRKMS	CIFVASLAATLSDDKLCLSVKDKFKEYGELNGVKVLRDQENRPYAFVQYTNDIDASVALEKAHGSILDGRVIRCEPARVNRTLFITNPHPISYVEIKQLCLSFGKLEQLVPNRDKNQFSQRYAYPVTVSSSWFVRFVYRDDAIRAFANLKTEACWTVQWAQNVNVPKKFNLLLISENNSEQ---------------------------------DLPNNQDRYHNNDDSSSHTTNTNPRMAENTNN-VTIDKKSIFVGQLPKESTTENIKEHFSKYGKIIEVNLIHKPTNVFTFIQYETEKAAAAALEKENHSIFLDKTIHVQYKELGGYHGKRAYRRNSDILNNNTRMNH-----------FSGPQLNLAPPPISMYRRRS	1.46e-95	335	860	382	50.262	192	140	255	4	50	66.75	0/-3	9AT4EK5TKEDNK2KE2DE1ANRG6NQAE9NT2HI2KSHV2IERK1QH1TSLI1ND2RVLI5KR5YFLIKT1QPQHSP1DSFYNV2SK1IL1ELKS2GK3IL2DN1TDDK2YFTSRQ2TA2IVSTSVASNS4QR10YF3RK1DEPANC1ITIVEQ4IV4NKYF3HLKI1KEFNKN1SEKQY-H-Q-N-N-G-I-I-N-N-D-G-S-N-N-N-D-N-N-N-S-N-N-N-N-R-E-D-S-R-R-N-G-1VLIPENENEQCDGRHYVHHNGNSD2ESESKHLT1SNDTGNIPYRDMDA1DNKTDNSNE-IV4RK7DP2TS1RT1ENLINKRERH2TKHY3QIDEIV3FH4IV1AT2KQ4EK7SK3AS3ND2MI6VL2RY1NGRKKRFASYGRKR1GS-D-I-…	N/A	53	53
RIM4	zygosaccharomyces_rouxii.fas_Zyro0B	94	479	73862	72702	CIFVASLAAALSDDELCLSVTENFKKYGDLARVKVLRDNANRPYAFVQYNNDHDAKHALIRAQGTLLNGRRLRCEPAKVNRTLYLKNQQSIDFNEISQICEKFGGLEQIVPDRTDNQYTRRYTYPISSANSWFVQFVYRDDAIRAYANLRTDPNWIIEWAQNINVPKNYNLLHKSKFKSSKYHQNNGIINNDGSNNNDNNNSNNNNREDSRRNGDVIEE-ECGHVHGSDSEEKLTSDGIYDDEDKDSEITIDKRSIFVGQLDKETTREELNRRFSTHGKIQDINLIFKPTNIFAFIKYETEEAAAAALESENHAIFLNKTMHVQYKEVGGRHNRKFSGKNGGSNFNHHQFFS------------------------------------------TRSGK…	CVFVASLAASLSDDELCISVTESFKQYGQLARVKVLRDPANRPYAFVQYTNDRDAKRALKMARGSMLNGRTLRCESARVNRTLFVTHVTPVYYLEVADLCGKFGELEQLVPSSDQNQFGRRYNYPSSNTSSWFVQFAYRDDAIRAFANLRTNSDWDVEWVQNIEVPKYYNLLNKKDKQQT----------------------TNSRGKSTVTENDLDEESEFGDNHDSFSSSNTTS--------SDDRIVIDKKSIFVGQLDQSVTKEKLLERFSTHGKISDLNLINKTNKVFTFIQFETEEAAAAALERENHAIFLNKTMHVQYKEVGGHRSRR--------NFRRDGFYGNVRNPGPGGAPNNGGSGGSNSTTTASAAAAAVVAAAAGHGGQGGQGR…	4.96e-95	334	856	429	49.65	213	131	263	6	85	61.31	0/-2	1IV7AS7LI4NS2KQ2DQ9NP10NT2HR3HR2IKRM1QR1TSLM4RT4PS1KR5YFLVKTNHQVQTSPIVDYFYNL1IVSAQDIL1EG3GE3IL2DSRSTDDQ2YFTG3TN2IS1SNATNS6VA8YF5DNPSND1IDIV2AV3NE3NY4HN1SKKDFKKQSQSTK-Y-H-Q-N-N-G-I-I-N-N-D-G-S-N-N-N-D-N-N-N-S-NT1NSNRRGEKDSSTRVRTNEGN1VLID2-S1CF1HDVN1GD1DF1ESESKNLT2D-G-I-Y-D-D-E-D-KS1SDER1TV3RK8KQESTV1RK1EK1NLRE8QS1IL3FN1PTTNNKIV1AT2KQYF11SR20RHHRNS1KRF-S-G-K-N-G-G-S-2NRHRHDQG1FYSG-N-V-R-N-P-G-P-G-G…	Zygosaccharomyces rouxii strain CBS732 chromosome B complete sequence.	54	54
RIM4	kazachstania_turicensis.fas_scf7180000049508	94	470	37977	36967	CIFVASLAAALSDDELCLSVTENFKKYGDLARVKVLRDNANRPYAFVQYNNDHDAKHALIRAQGTLLNGRRLRCEPAKVNRTLYLKNQQSIDFNEISQICEKFGGLEQIVPDRTDNQYTRRYTYPISSANSWFVQFVYRDDAIRAYANLRTDPNWIIEWAQNINVPKNYNLLHKSKFKSSKYHQNNGIINNDGSNNNDNNNSNNNNREDSRRNGDVIEEECGH----VHGSDSEEKLTSDGIYDDEDKDSEITIDKRSIFVGQLDKETTREELNRRFSTHGKIQDINLIFKPTNIFAFIKYETEEAAAAALESENHAIFLNKTMHVQYKEVGGRHNRKFSGKNGGSNFNHHQFFSTRSGKTFTGPELNLAPPPINMYRKMS	CIFVASLTASLSDDKLCFSVKNRFKEFGELNGVKVLRDQENRPHAFVQYTNDQDATNALEKAHGTILDGRVIRCEPARVNRTLFITNLTPVSHVDIKQLCGTFGKLEQLVPNKDKNQLSQRFAHPVTVSNSWFIRFVYRDDAIRAFANLKMDPRWTVQWAQNVNVPKRFNMLYRSD--------------------------------------DNIEQESNYDSINYLKKTNESMETFSKITLDNQNTTNVTIDKKSIFVGQLPKETTTENIQTHFSRYGTIADINLIHKPTNVFTFIQFETEKAAAAALEKENHSTFLEKTIHVQYKELGGYHGKRVFRRNSTYLSNSH-----RSNQ-FAGPQLNLAPPPISMYRRHS	7.41e-95	333	854	381	49.344	188	145	248	4	48	65.09	0/-1	7AT1AS4EK2LF2TKENNR2KEYF1DE1ANRG6NQAE3YH5NT2HQ2KTHN2IERK1QH2LI1ND2RVLI5KR5YFLIKT1QLQTSPIVDSFHNVED1SK1IL1EGKT2GK3IL2DNRKTDDK2YLTSRQ1YFTAYH1IVSTSVAS4VIQR10YF3RKTM2NR1ITIVEQ4IV4NRYF1LM1HYKR1KDF-K-S-S-K-Y-H-Q-N-N-G-I-I-N-N-D-G-S-N-N-N-D-N-N-N-S-N-N-N-N-R-E-D-S-R-R-N-G-1VN2EQ1CSGNHY-D-S-I-NVYHLGKSKDTSN1ESKMLE1SFDSGK1YTDL1ENDQKNDTSTENIV4RK7DP4RT1ENLINQRTRH2TRHY1KT1QA5FH4IV1AT2KQYF3EK7SK3ASIT2NE2MI6VL2R…	N/A	53	53
RIM4	kazachstania_martiniae.fas_scf7180000030425	20	574	48518	46917	KADSELVIREDIDQFLPSEVSSLGSDHQNDGEDSDTDSDNFLQDPEDDVDEESTGRGTVTTTST---------STESRGRPSSCIFVASLAAALSDDELCLSVTENFKKYGDLARVKVLRDNANRPYAFVQYNNDHDAKHALIRAQGTLLNGRRLRCEPAKVNRTLYLKNQQSIDFNEISQICEKFGGLEQIVPDRTDNQYTRRYTYPISS-ANSWFVQFVYRDDAIRAYANLRTDPNWIIEWAQNINVPKNYNLLHKSKFKSSKYHQNNGIINNDGSNNNDNNNSNNNNREDSRRNGDVIEEECGHVHGSDSEEKLTSDGIYDDEDKDSEITIDKRSIFVGQLDKETTREELNRRFSTHGKIQDINLIFKPTNIFAFIKYETEEAAAAALESENHAIF…	KLDTEIEIGQSIDKYLPSEVSSLNSDAEAADGEGYSSSDNCLEEINEDEDSGNYSSLENPNSNTDKKEDDNFSAKNVRGRPSACVFVASLAAALSDDDLCLSVTGYFKKFGKLTNVKVLRDQENRPYAFVQYTNDNDANKALKEAHGSRLNGRIIRCEHAKVNRTLYIVCKPSISFSELETLCAKFGEIEQLIPSRDSKPTNPKYSFNFSTKSTSWFIRFVYRDDAIRAFANLKTEFNWNVQWAQNVTVPKKFNLVYRKKLLN---ENDLKNGKKTGLRNSNVENNNDIENNNDDEANANIEFETSSEVESENSFEVTID---------------KESIFVGQLHPDTNEENLKEHFSVYGKIVDINLIHKPTNVFAFIQYDSEMAAAAALEKENHSIF…	1.61e-94	332	852	571	43.608	249	269	337	10	53	59.02	0/-1	1AL1ST1LIVE1RGEQDS2QKFY8GN2HAQENADAGDEGDESGDYTSDS3FC1QEDEPIENDE1VE1ESEGSNTYGSRSGLTEVNTPTNTSSN1-D-K-K-E-D-D-N-F-SSATKENSV5SA1IV12ED6EGNY3YF1DK1ATRN6NQAE9NT2HN2KNHK2IKRE1QH1TSLR4RILI3PH8LIKVNCQKQP2DS1NS1ILSEQTIL1EA3GELI2ILVI1DS1TDDSNKQPYTTNRPRK1TSYFPNIF1ST-KASNT3VIQR10YF3RK1DEPF2INIVEQ4IVNT3NKYF2LVHYKRSK1FLKLSNS-K-Y-HEQNNDNLGKINIGNKNKDT1SLNR1NSDNNVNE1SN1NDNINERNENDNSDRDRENAGNDAVN2EF1CTGSHSVEHVGE1DE…	N/A	78	78
RIM4	kazachstania_africana.fas_scaffold_6	94	470	549355	548303	CIFVASLAAALSDDELCLSVTENFKKYGDLARVKVLRDNANRPYAFVQYNNDHDAKHALIRAQGTLLNGRRLRCEPAKVNRTLYLKNQQSIDFNEISQICEKFGGLEQIVPDRTDNQYTRRYTYPISSANSWFVQFVYRDDAIRAYANLRTDPNW-IIEWAQNINVPKNYNLLHKSK--FKSSKYHQNNGIINNDGSNNNDNNNSNNNNREDSRRNGDVIEEECGHVHGSDSEEKLTSDGIYDDEDKDSEITIDKRSIFVGQLDKETTREELNRRFSTHGKIQDINLIFKPTNIFAFIKYETEEAAAAALESENHAIFLNKTMHVQYKEVGGRHNRKFSGKNGGSNFNHHQFFSTRSGKTFTGPELNLAPPPINMYRKMS	CVFVASLAATLSDDKLCISVAEKFKQYGKLNGVKVLRDQENRPYAFVQYANDHDANLALKEAHGSTLNGRIIRCERARVNRTLFINHNLPISFTEVEDFCTSFGELEQIVPSRDKNQFSQKYTYPITISNSWFVRFVYRDDAIRCFANLKTDSNWHNVQWAQNINVPKKFNLLSKQQQGISTNKLDQVSVGYD--------------------------MESSATSSSSSSSSTNLFKSQSRNDNNID--ISIDKRSIFVGQLPDETNYDNLKNHFQLHGEISDINLIHKQTNVFAFIEYETENAAASALEKENHSIFLNKTIHVQYKEIGGLHNNRKNFRRLSNLNQNNSNNNNSPLK-FNGPQLNLAPPPINMFRRRS	7.47e-94	330	847	380	51.842	197	151	247	5	32	65	0/-2	1IV7AT4EK2LI2TA1NK2KQ2DK1ANRG6NQAE9NA5KNHL2IKRE1QH1TSLT4RILI3PR1KR5YFLIKNNHQNQLSP1DS1NT1IVSEQDIF1ETKS2GE6DS1TDDK2YFTSRQRK5STSIAS5QR9ACYF3RK2PS2-HINIVEQ9NKYF3HS1SQKQ-Q-GFIKSSTSN1YLHD1NVNSGVIGIYNDN-D-G-S-N-N-N-D-N-N-N-S-N-N-N-N-R-E-D-S-R-R-N-G-D-V-IM1ESESCAGTHSVSHSGS1DS1ESETKN1TFSKDSGQISYRDN1ENDNKI1S-E-1TS11DPKD2TNRYEDEN1NKRNRH1SQTL2KE1QS5FH1PQ2IV4KE4EN3AS3SK3AS6MI6VI2RL2RNKRFKSNGFKRNRGLGSSNNLFNNQH…	N/A	53	53
RIM4	kazachstania_africana.fas_scaffold_6	113	168	621090	621266	VTENFKKYGDLARVKV-LRDNANRP--YAFVQYNNDHDAKHALIRAQGTLLNGRRLRCE	ISEMFSKFGEIVSVRIPTHPETEQPKGFGYVQYTNVEDAKKALDALQGEYIDNRPVRLD	7.6	37	84	59	32.203	19	37	33	2	3	55.93	0/3	VITS1NM1KS1YF1DELIAVRS1KRVI-PLTRHDPNEATNERQ1-K-GYFAGFY3NT1DVHE3HK2IDRAAL2TELYLINDGN1RPLV1CLED	N/A	53	8
RIM4	kazachstania_bromeliacearum.fas_NODE_25_length_134608_cov_22.6927_ID_49	5	470	118995	117718	ISTADSLRDPPSNGLKADSELVIREDIDQFLPSEVSSLGSDHQNDGEDSDTDSDNFLQDPEDDVDEESTGRGTVTTTSTSTESRGRP-----------------SSCIFVASLAAALSDDELCLSVTENFKKYGDLARVKVLRDNANRPYAFVQYNNDHDAKHALIRAQGTLLNGRRLRCEPAKVNRTLYLKNQQSIDFNEISQICEKFGGLEQIVP--DRTDNQYTRRYTYPISSANSWFVQFVYRDDAIRAYANLRTDPNWIIEWAQNINVPKNYNLLHKSKFKSSKYHQNNGIINNDGSNNNDNNNSNNNNREDSRRNGDVIEEECGHVHGSDSEEKLTSDGIYDDEDKDSEITIDKRSIFVGQLDKETTREELNRRFSTHGKIQDINLIFKPTNI…	LHSIDSLNTEIRNVKLDDDNVLMSDSVINLMPNDVSTLDSDAGDN--DTVESSDNCLDDISSSCDEGEEQDSSSDEGAQCSSEGSISDEMESSPLEQTEYRGRPSACVFVASLAAALSDDELCISVTEKFTKFGELKGVKVLRDQENRPYAFVQFTNDKDAQIALKRAHGSKLNGRIIRCEAARVNRTLFISCHTSVSFKEIERFCKSFGELEQVIPNKDQKSSSYTGGKGSSLTKSTSWFIQFVFRDDAIRAFANIKTELTWNVQWAQNVNVPKKFNLLAKDD----------------------------------------------ELPDDDSENEL------DYNVNEEKLTIDKRSIFVGQLHSDTNEENLKEHFQNYGSIVEINLIHKPTNV…	8.34e-92	324	831	489	43.558	213	190	279	8	86	57.06	0/-2	ILSHTSAI3RNDTPEPISR1GVLKKLAD1SDENLVVLIMRSEDDSIVDIQNFLLM1SNED2ST1GD2HAQGNDDNG-E-1STDVTEDS3FC1QD1PIESDSDSVC2EGSETEGQRDGSTSVSTDTETGSATQSCTSESSERGGSRIPS-D-E-M-E-S-S-P-L-E-Q-T-E-Y-R-G-R-P1SA1IV15LI4NK1KT1YF1DE1AKRG6NQAE8YFNT2HK2KQHI2IK2QH1TSLK4RILI3PA1KR5YFLIKSNCQHQT1IVDS1NK2SEQRIF1EKKS2GE3IVVI1-N-K1RQTKDSNSQS2RGRGYKTGYSPSILSTSKASNT3VI3YF7YF2LIRK1DEPLNT1INIVEQ4IV4NKYF3HA1SDKDF-K-S-S-K-Y-H-Q-N-N-G-I-I-…	N/A	65	65
RIM4	lachancea_kluyveri.fas_SAKL0H	27	473	2214730	2213570	IREDIDQFLPSEVSSLGSDHQNDGEDSDTDSDNFLQDPEDDVDEESTGRGTVTTTSTSTESRGRPSSCIFVASLAAALSDDELCLSVTENFKKYGDLARVKVLRDNANRPYAFVQYNNDHDAKHALIRAQGTLLNGRRLRCEPAKVNRTLYLKNQ-----QSIDFNEISQICEKFGGLEQIVPDRTDNQYTRRYTYPISSANSWFVQFVYRDDAIRAYANLRTDPNWIIEWAQNINVPKNYNLLHKSKFKSSKYHQNNGIINNDGSNNNDNNNSNNNNREDSRRNGDVIEEECGHVHGSDSEEKLTSDGIYDDE----------DKDSEITIDKRSIFVGQLDKETTREELNRRFSTHGKIQDINLIFKPTNIFAFIKYETEEAAAAALESENHAIFLN…	VNENISQFLPTEVSS------SEAENDDDDDDQF----SDEAEEVDMEFEEQPKKPEPVKFRGRPSSCVFVASLAASLTDDDLCISVTEGFKKYGELAMVKVLRDPANRPYAFVQYTNDADARLALRQAQGSILNGRTIRCEPARVNRTLFAATRGRSASGEISSEEIIGMMESFGEIEQLVASR-DHCYRRNY-YPTSKSNAWFVQFAYRDDAIRAFANLKMEPDWEVEWAQNIEVPKRLNLVSK----------------------------------------------------RDPEDTM--DGLVEDERDCVPEMGTIAADDVPQIDKKSVFVGQLDRGVTRESLHDRFSRHGDVADINLIVKPNNVFAFIRFDTEHAAAAALEMENHAIFLG…	1.57e-91	323	829	462	46.97	217	155	272	9	90	58.87	0/-1	IVRN1DN1DS4ST4L-G-S-D-H-Q-NSDEGA1DNSD1TD1SD1NQ1L-Q-D-P-ES1DEVADE1EVSDTMGERFGETEVQTPTKTKSPTESPTVEKSF7IV7AS1ST2ED2LI4NG5DE2RM6NP10NT2HA2KRHL2IRRQ3TSLI4RTLI5KR5YFLAKANTQR-G-R-S-A-SQGSE1DSFSNE2SIQGIMCM1KS2GELI2IL1PADS1T-1NHQC1TR1RN1T-2IT1SKAS1SA5VA8YF3RKTMDE1ND1IEIV6NE3NRYL2LVHS1S-K-F-K-S-S-K-Y-H-Q-N-N-G-I-I-N-N-D-G-S-N-N-N-D-N-N-N-S-N-N-N-N-R-E-D-S-R-R-N-G-D-V-I-E-E-E-C-G-H-V-H-G-SR1SP1EDKTLMT-S-2IL…	Lachancea kluyveri strain CBS3082 chromosome H complete sequence.	63	63
RIM4	lachancea_fermentati.fas_LAFE0D	94	473	460970	459936	CIFVASLAAALSDDELCLSVTENFKKYGDLARVKVLRDNANRPYAFVQYNNDHDAKHALIRAQGTLLNGRRLRCEPAKVNRTLYLKNQQSIDFNEIS-----QICEKFGGLEQIVPDRTDNQYTRRYTYPISS-ANSWFVQFVYRDDAIRAYANLRTDPNWIIEWAQNINVPKNYNLLHKSKFKSSKYHQNNGIINNDGSNNNDNNNSNNNNREDSRRNGDVIEEECGHVHGSDSEEKLTSDGIYD--DEDKDSE--ITIDKRSIFVGQLDKETTREELNRRFSTHGKIQDINLIFKPTNIFAFIKYETEEAAAAALESENHAIFLNKTMHVQYKEVGGRHNRKFSGKNGGSNFNHHQFFSTRSGKTFTGPELNLAPPPINM-YRKMSGGS	CVFVASLAASLTDDDLCISVTESFKKYGELTMVKVLRDPANRPYAFVQYTKDQDAKRAMKEAQGSTLNGRTIRCEPARVNRTLFICTKSRSSTNPVQAATVIQLAEKFGEVEQLVACR--DQFSKRNYFSASTKGNAWFIQFAYRDDAIRAFATLKSDFNWIVEWAQNIEAPAHMNLMNK------------------------------KSENLPTDANTILSD------GSNQKDEALRDSAYQSHDDRRNSEVDINIDKKSIFVGQLDQSATEENLRARFSRHGHVSEINLIVKPNNVFAFIKFTTEEAAAAALEMENHAIFLNKTMHVQYREVGGNFKKHKRGAG-----NHSAYY---QNNPYQPPRLNLAPPPINVGQRRSSTGS	7.04e-86	306	785	391	48.082	188	146	245	10	57	62.66	0/-1	1IV7AS1ST2ED2LI4NS5DE1ATRM6NP10NTNK1HQ3HR1LMIKRE3TSLT4RTLI5KR5YFLIKCNTQKQSSRISDSFT1EPIVSQ-A-A-T-V-I1ILCA4GELV2IL1PADC1T-D-ND1YFTSRK1YNTYYFPSIA1ST-KAG1SA2VI2VA8YF1NT1RKTS1PF3IV6NEVA1KANHYM2LMHN1S-K-F-K-S-S-K-Y-H-Q-N-N-G-I-I-N-N-D-G-S-N-N-N-D-N-N-N-S-N-N-NKNSREENDLSPRTRDNAGNDTVIILESEDE-C-G-H-V-H-2DNSQEKEDKELATLSR1GSIA1DQ-S-H1EDDRKRDN2-V-D1TN3RK8KQESTA1RE1EN1NRRA3TR2KHIVQSDE4FV2TN1IV5YFET10SM15KR4RN…	Lachancea fermentati CBS6772 chromosome D, complete assembly	53	53
RIM4	lachancea_fermentati.fas_LAFE0D	108	167	711103	711309	ELCLSVTEN------FKKYGDLARVKVLRD---NANRPYAFVQYNNDHDAKHALIRAQGTLLNGRRLRC	DLAPNVTESQLFELFISRYASTLNAKIVFDQVTGVSKGYGFVKFGHETEQQRALLEMQGVFLNGRAIRV	7.2	37	84	69	27.536	19	41	35	2	9	50.72	0/1	ED1CALPSN3NS-Q-L-F-E-L-FFIKSKR1GADSLTALRNVA1VILVRF1-Q-V-TNGAVNSRKPG1AG2QKYFNGNHDEHTDEAQKQHR2ILREAM2TVLF4RALI1CV	Lachancea fermentati CBS6772 chromosome D, complete assembly	53	8
RIM4	kazachstania_humatica.fas_NODE_87_length_26386_cov_34.7887_ID_173	11	473	13291	14553	LRDPPSNGLKADSE--LVIREDIDQFLPSEVSSL-------------GSDHQNDG---EDSDTDSDNFLQDPEDDVDEESTGRGTVTTTSTSTESRGRPSSCIFVASLAAALSDDELCLSVTENFKKYGDLARVKVLRDNANRPYAFVQYNNDHDAKHALIRAQGTLLNGRRLRCEPAKVNRTLYLKNQQSIDFNEISQICEKFGGLEQIVPDRTDNQYTRR--YTYPISSANSWFVQFVYRDDAIRAYANLRTDPNWIIEWAQNINVPKNYNLLHKSKFKSSKYHQNNGIINNDGSNNNDNNNSNNNNREDSRRNGDVIEEECGHVHGSDSEEKLTSDGIYDDEDKDSEITIDKRSIFVGQLDKETTREELNRRFSTHGKIQDINLIFKPTNIFAFIK…	VKDVASTPVKLNEEGNCVINEGINDLLPDVCSSLEESDEDSDCTSSDGADPEGNGSPEEREGSEKDKNAPLPRSEINPKSTVPSKTSHNDLRGRPSA----CVFVASLAATLSDDELCLSVTEKFAHYGGLNGVKVLRDQENRPYAFVQYATDKDAKNALRMAHGSKLNGRIIRCEPARVNRTLFISCHMPTSFADLEKFCSKFGELEQVVPGKDSGLPIGRKNLGYPITKSASWFIQFVYRDDAIRAFANIKTELSWNVQWAQNVNVPKHYNLVAKSQ-----------------------------------------DEEGSPVPEMEEEEK---------------VCIDKNSIFVGQLHTDTDEDSLKRHFSVYGNIVSLTLIHKITNVFAFIE…	1.89e-85	305	781	485	42.68	207	192	271	9	86	55.88	0/1	LVRK1PVPA1NTGPLV1ALDNSE1-G-NLC2RN1DG1DNQDFL2SDEVVC3-E-E-S-D-E-D-S-D-C-T-S-S-D1SA1HPQENGDN1-S-P-E1DRSEDGTSDESK1NKFNLAQPDL1ERDSDEVIDNEPEK2GVRPGSTKVTTSTHTNSDTLSRTGERSPRSGAR-P-S-S-1IV7AT12NK1KAKH2DG1ANRG6NQAE9NANT1HK3HN2IRRM1QH1TSLK4RILI5KR5YFLIKSNCQHQMSPITDS1NAEDILSEQKIF1ES3GE3IV2DGRKTDDSNGQLYPTIRG1-K-NYLTG3STSKASNA3VI11YF2LIRK1DEPLNS1INIVEQ4IV4NH3LVHA2KQF-K-S-S-K-Y-H-Q-N-N-G-I-I-N-N-D-G-S-N-N-N-D-N…	N/A	65	65
RIM4	kazachstania_naganishii.fas_HE978322	11	473	607840	606578	LRDPPSNGLKADSE--LVIREDIDQFLPSEVSSL-------------GSDHQNDG---EDSDTDSDNFLQDPEDDVDEESTGRGTVTTTSTSTESRGRPSSCIFVASLAAALSDDELCLSVTENFKKYGDLARVKVLRDNANRPYAFVQYNNDHDAKHALIRAQGTLLNGRRLRCEPAKVNRTLYLKNQQSIDFNEISQICEKFGGLEQIVPDRTDNQYTRR--YTYPISSANSWFVQFVYRDDAIRAYANLRTDPNWIIEWAQNINVPKNYNLLHKSKFKSSKYHQNNGIINNDGSNNNDNNNSNNNNREDSRRNGDVIEEECGHVHGSDSEEKLTSDGIYDDEDKDSEITIDKRSIFVGQLDKETTREELNRRFSTHGKIQDINLIFKPTNIFAFIK…	VKDVASTPVKLNEEGNCVINEGINDLLPDVCSSLEESDEDSDCTSSDGADPEGNGSPEEREGSEKDKNAPLPRSEINPKSTVPSKTSHNDLRGRPSA----CVFVASLAATLSDDELCLSVTEKFAHYGGLNGVKVLRDQENRPYAFVQYATDKDAKNALRMAHGSKLNGRIIRCEPARVNRTLFISCHMPTSFADLEKFCSKFGELEQVVPGKDSGLPIGRKNLGYPITKSASWFIQFVYRDDAIRAFANIKTELSWNVQWAQNVNVPKHYNLVAKSQ-----------------------------------------DEEGSPVPEMEEEEK---------------VCIDKNSIFVGQLHTDTDEDSLKRHFSVYGNIVSLTLIHKITNVFAFIE…	2.69e-85	305	781	485	42.68	207	192	271	9	86	55.88	0/-2	LVRK1PVPA1NTGPLV1ALDNSE1-G-NLC2RN1DG1DNQDFL2SDEVVC3-E-E-S-D-E-D-S-D-C-T-S-S-D1SA1HPQENGDN1-S-P-E1DRSEDGTSDESK1NKFNLAQPDL1ERDSDEVIDNEPEK2GVRPGSTKVTTSTHTNSDTLSRTGERSPRSGAR-P-S-S-1IV7AT12NK1KAKH2DG1ANRG6NQAE9NANT1HK3HN2IRRM1QH1TSLK4RILI5KR5YFLIKSNCQHQMSPITDS1NAEDILSEQKIF1ES3GE3IV2DGRKTDDSNGQLYPTIRG1-K-NYLTG3STSKASNA3VI11YF2LIRK1DEPLNS1INIVEQ4IV4NH3LVHA2KQF-K-S-S-K-Y-H-Q-N-N-G-I-I-N-N-D-G-S-N-N-N-D-N…	Kazachstania naganishii CBS 8797 chromosome 9, complete genome.	65	65
RIM4	lachancea_cidri.fas_LACI0F	94	473	604114	605169	CIFVASLAAALSDDELCLSVTENFKKYGDLARVKVLRDNANRPYAFVQYNNDHDAKHALIRAQGTLLNGRRLRCEPAKVNRTLYL-----KNQQSIDFNEISQICEKFGGLEQIVPDRTDNQYTRRYTYPISSANSWFVQFVYRDDAIRAYANLRTDPNWIIEWAQNINVPKNYNLLHKSKFKSSKYHQNNGIINNDGSNNNDNNNSNNNNREDSRRNGDVIEEECGHVHGSDSEEKLTSDGIYDDEDK-----DSEITIDKRSIFVGQLDKETTREELNRRFSTHGKIQDINLIFKPTNIFAFIKYETEEAAAAALESENHAIFLNKTMHVQYKEVGGRHNRKFSGKNGGSNFNHHQFFSTRSGKTFTGPELNLAPPPINM-YRKMSGGS	CVFVASLAASLTDDDLCISVTESFKKFGELTMVKVLRDPANRPYAFVQYTKDQDAKRAMKEAQGSSLNGRTIRCEPARVNRTLFVCTKSRSSASAVLAHMVIQLAEKFGEVEQLVACR-DYYPKRNYYSSSSKSNAWFIQFAYRDDAIRAFATLKADFNWAVEWAQNIEAPPHMNLMTK-KFPN----------------------------LDTDTNGDNNSSSKSSTPGSADNEDLTMDSGYQSNEEPVVNSENDINIDKKSIFVGQLDQSATEEKLQSRFSRHGQVSEINLITKPNNVFAFIKFCTEESAAAALEMENHAIFLNKTMHVQYREVGGSFKK---NKRGGHHSGYYQ------NNPFHPPRLNLAPPPINVGQRRSSTGS	6.57e-85	304	778	391	49.361	193	148	246	8	50	62.92	0/1	1IV7AS1ST2ED2LI4NS3YF1DE1ATRM6NP10NTNK1HQ3HR1LMIKRE3TSLS4RTLI5KR5YFLV-C-T-K-S-RKSNSQAQSSAIVDLFANHEMIVSI1ILCA4GELV2IL1PADC1T-1NYQYYPTK1RN1TYYSPSIS1SKAS1SA2VI2VA8YF1NT1RKTA1PF2IAIV6NEVA1KPNHYM2LMHT1S-2KPSNS-K-Y-H-Q-N-N-G-I-I-N-N-D-G-S-N-N-N-D-N-N-N-S-N-N-N-N-R-EL1STRDRT3VNINESESESCKGSHSVTHP2DASDEN1KD2SM1GSIG1DQDSENDEKE-P-V-V-N-SDESNED1TN3RK8KQESTA1RE1EK1NQRS3TR2KQIVQSDE4FT2TN1IV5YFEC3AS6SM15KR4RSHF…	Lachancea cidri CBS2950 chromosome F, complete assembly	53	53
RIM4	lachancea_cidri.fas_LACI0F	113	171	1203892	1203710	VTENFKKYGDLARVKVLR--DNANRPYAFVQYNNDHDAKHALIRAQGTLLNGRRLRCEPAK	VFELFSSFGQLKSVRVPKKFDKSARGFAFVEFILSKEAENAMDQLQGVHLLGRRLVMQYAE	4.8	37.4	85	61	36.066	22	37	36	1	2	59.02	0/-2	1TF1NL1KSKSYF1DQ1AKRS1KR1LPRK-K-F1NKASNA1PGYF3QEYFNINLDSHKDE1KEHN1LMIDRQAL2TVLH1NL4RVCMEQPY1KE	Lachancea cidri CBS2950 chromosome F, complete assembly	53	8
RIM4	lachancea_cidri.fas_LACI0F	108	174	352157	351930	ELCLSVTEN------FKKYGDLARVKVLRDNA---NRPYAFVQYNNDHDAKHALIRAQGTLLNGRRLRCEPAKVNR	DLAPNVTESQLFELFISRYASTLNAKIVFDQVTGVSKGYGFVKFGHESEQQRALLEMQGVFLNGRAIRVSTTSKSR	6.2	37.4	85	76	26.316	20	47	37	2	9	48.68	0/-1	ED1CALPSN3NS-Q-L-F-E-L-FFIKSKR1GADSLTALRNVA1VILVRF1NQAV-T-G-VNSRKPG1AG2QKYFNGNHDEHSDEAQKQHR2ILREAM2TVLF4RALI1CVESPTATKSVKNS1	Lachancea cidri CBS2950 chromosome F, complete assembly	53	9
RIM4	lachancea_cidri.fas_LACI0F	112	228	1331916	1331575	SVTEN-----FKKYGDLARVKVLRDNANRP--YAFVQYNNDHDAKHALIRAQGTLLNGRRLRCEPAKVNRTLYLKNQQSID-FNEISQICEKFGGLEQIVPDRTDNQYTRRYTYPISSANSWFVQ	SVTENMLKQYFQVGGPIANVKILVDKNNQESNYAFVEYHKPHDANVAF-----QTLDGKQIENNVVKINWAFQSQQVSSEDTFNLF------VGDLSVDVDDETLASTFREYPTFIQAHVMWDMQ	6.8	37	84	125	32	40	66	54	5	19	43.2	0/-3	5-M-L-K-Q-Y1KQKVYG1DPLI1RN2VI1RV1NKAN1RQPE-S-N4QE1NHNKDP3KNHV1LFI-R-A-Q-G-TQLT1ND1RKRQLIRECNENPVAV1VI1RWTALFYQLSKQNQQVQS1IE1-T2ELIFS-Q-I-C-E-K-FV1GD1ESQVID1PD1RE1DLNAQSYTTF1RE1TPYTPF1SQSAAHNVSM1FDVM1	Lachancea cidri CBS2950 chromosome F, complete assembly	53	16
RIM4	candida_glabrata.fas_CR380951	94	469	337283	336099	CIFVASLAAALSDDELCLSVTENFKKYGDLARVKVLRDNANRPYAFVQYNNDHDAKHALIRAQGTLLNGRRLRCEPAKVNRTLYLKNQQSIDFNEISQICEKFGGLEQIVPDR-------------------------TDNQYTRRYTYPISSANSWFVQFVYRDDAIRAYANLRTDPNWIIEWAQNINVPKNYNLLHKSKFKSSKYHQNNGIINNDGSNNNDNNNSNNNNREDSRRNGDVIEEECGHV----HGSDSEEKLTSD--GIYDDEDKDSEITIDKRSIFVGQLDKETTREELNRRFSTHGKIQDINLIFKPTNIFAFIKYETEEAAAAALESENHAIFLNKTMHVQYKEVGGRHNRKFSGKNGGSNFNHHQFFSTRSGKTFTGPELNLAPP…	CIFVASLASSLPDDQLCMNVTKHFQNYGQLVGVKVLRDDHNRPYAFVQYINDKDAKHALKNASGTVLNGRKLRCEAAKVNRTLLLINSKPIEYTEVIDFCNNFGKLEVLVPGKQSSSIRQGGGFNKLAPFRSSIGINIKQNQHNSLDNSTVST--SWFTQFVFREDAIRAFANIKDSNFWDVQWVQNVEVSPKYNLLNRAD-QFVKRNPSNDSNERDSDDFEKDEKAKYGSTFSLNARESDFQQDTDSVSTISSASKSNDKIAADLKFAYRQINTRDKFQIDKKSIFVGQLDLSTTKEILVKRFSTHGKIRNIDVVSKPTTVFAFIEYETEQAAAAALDKENHSILLSKTMHVQYKEIGGPHGRRL--------FKRNSYFKEVS-KTFTPPEANLAPP…	3.74e-82	296	757	407	45.455	185	179	250	7	43	61.43	0/-2	8ASAS1SP2EQ2LMSN2EKNH1KQKN2DQ1AVRG6NDAH9NI2HK6IKRN1QS2LV4RK4PA7YL1KI1QSQKSP1DEFYNT1IVSIQDIF1ENKN2GK2QVIL2DGRK-Q-S-S-S-I-R-Q-G-G-G-F-N-K-L-A-P-F-R-S-S-I-G-I-N-ITKDQ2YHTNRSRLYDTNYSPTIV1STA-N-3VT3YF1DE5YF2LIRKTDDSPNNF1IDIVEQ1AV2IVNE1PSKPNK4HNKRSAKDF-KQSFSV1YRHNQPNS1GDISINNENR1GSSDNDNFNEDKNDNENKSANKNYNGNSRTEFDSSLRNRANRGEDSVDIFEQEQEDCTGDHS1-S-T-I-SHSGA1DK1ENED1LITASA1-L-KGFIA1DRDQEIDNKTDRSDEKIFTQ3RK8K…	Candida glabrata strain CBS138 chromosome E complete sequence.	53	53
RIM4	lachancea_quebecensis.fas_LAQU0S07	94	470	414006	412915	CIFVASLAAALSDDELCLSVTENFKKYGDLARVKVLRDNANRPYAFVQYNNDHDAKHALIRAQGTLLNGRRLRCEPAKVNRTLY-------LKNQQSIDFNEISQICEKFGGLEQIVPDRTDNQYTRRYTYPIS-SANSWFVQFVYRDDAIRAYANLRTDPNWIIEWAQNINVPKNYNLLHKSKFKSSKYHQNNGIINNDGSNNNDNNNSNNNNREDSRRNGDVIEEECGHVHGSDSEEKLTSDGIYDDEDKDSEITIDKRSIFVGQLDKETTREELNRRFSTHGKIQDINLIFKPTNIFAFIKYETEEAAAAALESENHAIFLNKTMHVQYKEVGG----------RHNRKFSGKNGGSN-------------FNHHQFFSTRSGKTFTGPELNLAPP…	CVFVASLAASLSDDDLCLSVTENFKKFGQLTMVKVLRDPANRPYAFVQYTNDADAKKALKDAQGSSLNGRTIRCEQARVNRTLFVCYKGRNLNSSGLVSAAFVNQLLEKFGELEQLVACRDQFFHRKNNAYSASDRSNAWFIQFAYRDDAIRAFANLKSDLNWVVEWAQNIEAPSHMNMLSDSK-------------------------------------NLIIREET----ESENEGACSMPADSYSESGGSEVVIDQKSIFVGQLDPMATEEGVLERFSRHGSILELNLISKPNNVFAFIRFSTEEAAAAALEMENHAMFLNKTMHVQYREIGGIKKFRRGGGYNHRNSNSGIHGNNNPSGSGNGNRHENTTGHQQAFNQ---PAYQPPRLNLAPP…	1.24e-80	291	745	408	46.324	189	144	238	7	75	58.33	0/-3	1IV7AS4ED11YF1DQ1ATRM6NP10NT2HA3HK2IKRD3TSLS4RTLI3PQ1KR5YF-V-C-Y-K-G-R-N1KNNSQSQGSLIVDSFANAEFIVSN1ILCL4GE3IL1PADC1TDDQNFQFYHTRRKRNYNTA1PSIA1-DSRAS1SA2VI2VA8YF3RKTS1PL2IVIV6NEVA1KSNHYM1LM1HSKD2F-K-S-S-K-Y-H-Q-N-N-G-I-I-N-N-D-G-S-N-N-N-D-N-N-N-S-N-N-N-N-R-E-D-S-R-R-N-GNDLVI1ER2CTG-H-V-H-GE1DESN1EGKALCTSSMDPGAIDYSDYDS1DSKGDG2IVTV2KQRK8KPEMTA1RE1EGLVNLRE3TR2KS1QLDEIL3FS2TN1IV4KRYFES10SM4IM10KR1VI2-I-…	Lachancea quebecensis CBS14088 scaffold 07	53	53
RIM4	tetrapisispora_blattae.fas_NC_020185	94	470	2112722	2113804	CIFVASLAAALSDDELCLSVTENFKKYGDLARVKVLRDNANRPYAFVQYNNDHDAKHALIRAQGTLLNGRRLRCEPAKVNRTLYLKNQQSIDFNEISQICEKFGGLEQIVPDRTDNQYTRRYTYPISSANSWFVQFVYRDDAIRAYANLRTDPNWIIEWAQNINVPKNYNLLHKSKFKSSKYHQNNGIINNDGSNNNDNNNSNNNNREDSRRNGDVIEEECGHVHGSDSEEKLTSDGIYDDEDKDSEITIDKRSIFVGQLDKETTREELNRRFSTHGKIQDINLIFKPTNIFAFIKYETEEAAAAALESENHAIFLNKTMHVQYKEVGGRHNRKFSGKNGGSNFNHHQFFSTRSGKTFTGPELNLAPPPINMYRKMS	CVFVASLAATLTDEELSNSVTNHFAKYGDLKMVKVLRDGKNRPYAFVQYTNDSDATRALKEAHGSKLDGRELRCERARVNRTLHISSKIQLNDEFIKTMCMEFGQLEQVIKGQNNNPYIRRNNYLSNMINSWFVRFVYRDDAIRAFANIRSNPNLIVNWVQNVDIKVGENLLNNDEIQDSPNTKKSDSNSSTLVPNSISPSSISRRHSWL--------DDCGKYSNRFNPNWSISNSLSNNPIKVEELAIDKKSIFVGQLSNDATEENLKERFSTHGEITNFTLIRKPTNIFAFIEFKTEASAASAFEKENHAIFLNKTMHVQYKEISRSRRSFSNSNNKN--------FPANDYKKMSAPQINLAPPPINVYRRHS	1.93e-80	290	743	377	45.889	173	188	237	2	16	62.86	0/2	1IV7AT1ST1DE2CSLN3ENNH1KA5AKRM6NGAK9NT2HS2KTHR2IKRE1QH1TSLK1ND2RE4PR1KR5YHLIKSNSQKQISQILDNFDNEEF1SKQTIM1EMKE2GQ3IVVIPKDGRQTNDN1QP1TI2YNTN1PLISSNSMAI5QR10YF2LI1TSDN2WL1IVEN1AV2IVNDVIPKKVNGYE3HNKNSDKEFIKQSD1KPYNHTQKNKNSGDISINNSNSDTGLSVNP1NSDINSNPNS1NINSNRNRRHESDWSLR-R-N-G-D-V-I-E-EDED2HKVYHSGNSRDFSNEPENKWLSTI1DNGSILYSDNDNEPDI1DVSE1ILTA3RK7DSKNEDTA1RE1EN1NKRE6KE1QTDNIFNT2FR9KEYFEK2EAAS2AS1LF1SK17VIG…	Tetrapisispora blattae CBS 6284 chromosome 1, complete genome.	53	53
RIM4	lachancea_thermotolerans.fas_CU928169	94	470	569235	570320	CIFVASLAAALSDDELCLSVTENFKKYGDLARVKVLRDNANRPYAFVQYNNDHDAKHALIRAQGTLLNGRRLRCEPAKVNRTLY-------LKNQQSIDFNEISQICEKFGGLEQIVPDRTDNQYTRRYTYPIS-SANSWFVQFVYRDDAIRAYANLRTDPNWIIEWAQNINVPKNYNLLHKSKFKSSKYHQNNGIINNDGSNNNDNNNSNNNNREDSRRNGDVIEEECGHVHGSDSEEKLTSDGIYDDEDKDSEITIDKRSIFVGQLDKETTREELNRRFSTHGKIQDINLIFKPTNIFAFIKYETEEAAAAALESENHAIFLNKTMHVQYKEVGGRHNRKFSGK-----------------NGGSNFNHHQFFSTRSG---KTFTGPELNLAPPPIN…	CVFVASLAASLGDDDLCLSVTENFKKFGRLTMVKVLRDPANRPYAFVQYTNDADAKKALKEAQGSSLNGRTIRCGPARVNRTLFVCYKGRNLNSSGLVSAAFVNQLLEKFGELEQLVACRDQFFHRKNNAYSGSDRSNAWFIQFAYRDDAIRAFANLKSDLNWVVEWAQNIEAPSHMNMLSDSK-------------------------------------NLVIREET----EPENEGACIMPADSYSESSGSEVVIDQKSIFVGQLDPMATEEGVLERFSRHGSILELNLISKPNNVFAFIRFTTEEAAAAALEMENHAMFLNKTMHVQYREIGGI--KKFRRGNYNHRNNNNGVHGNHNPSGSGNGSRHESTSNSQAYNQATYQPPRLNLAPPPIN…	2.00e-80	290	743	405	46.173	187	147	235	7	71	58.02	0/3	1IV7AS1SG2ED11YF1DR1ATRM6NP10NT2HA3HK2IKRE3TSLS4RTLI2EG2KR5YF-V-C-Y-K-G-R-N1KNNSQSQGSLIVDSFANAEFIVSN1ILCL4GE3IL1PADC1TDDQNFQFYHTRRKRNYNTA1PSIG1-DSRAS1SA2VI2VA8YF3RKTS1PL2IVIV6NEVA1KSNHYM1LM1HSKD2F-K-S-S-K-Y-H-Q-N-N-G-I-I-N-N-D-G-S-N-N-N-D-N-N-N-S-N-N-N-N-R-E-D-S-R-R-N-GNDL2ER2CTG-H-V-H-GESPDESN1EGKALCTISMDPGAIDYSDYDS1DSKSDG2IVTV2KQRK8KPEMTA1RE1EGLVNLRE3TR2KS1QLDEIL3FS2TN1IV4KRYFET10SM4IM10KR1VI2R…	Lachancea thermotolerans strain CBS6340 chromosome E complete sequence.	53	53
RIM4	lachancea_thermotolerans.fas_CU928169	119	177	318403	318218	KYGDLARVKVLRD---NANRPYAFVQYNNDHDAKHALIRAQGTLLNGRRLRCEPAKVNRTLY	RYASTLNAKIVFDQMTGVSKGYGFVKFGQESEQQRALLEMQGVFLNGRAVRVSTTSKNRSKF	4	37.7	86	62	27.419	17	42	31	1	3	50	0/-3	KR1GADSLTALRNVA1VILVRF1-Q-M-TNGAVNSRKPG1AG2QKYFNGNQDEHSDEAQKQHR2ILREAM2TVLF4RALV1CVESPTATKSVK2TSLKYF	Lachancea thermotolerans strain CBS6340 chromosome E complete sequence.	53	8
RIM4	kazachstania_intestinalis.fas_NODE_25_length_132468_cov_15.7539_ID_49	24	468	95602	96789	ELVIREDIDQFLPSEVSSLG----------SDHQNDGEDSDTDSDNFLQDPEDDVDEESTGRGTVTTTSTSTESRGRPSSCIFVASLAAALSDDELCLSVTENFKKYGDLARVKVLRDNANRPYAFVQYNNDHDAKHALIRAQGTLLNGRRLRCEPAKVNRTLYLKNQQSIDFNEISQICEKFGGLEQIVPDRTD----NQYTR-RYTYPISSANSWFVQFVYRDDAIRAYANLRTDPNWIIEWAQNINVPKNYNLLHKSKFKSSKYHQNNGIINNDGSNNNDNNNSNNNNREDSRRNGDVIEEECGHVHGSDSEEKLTSDGIYD--DEDKDSEITIDKRSIFVGQLDKETTREELNRRFSTHGKIQDINLIFKPTNIFAFIKYETEEAAAAALESENH…	DLDISRKIDEYLPTQVSSDESDSDDNDNQFSSSSESGEVNKLDYEEGAQEPKPGL---------LEQETEVKQTRGRPSACVFVASLAATLSDDDLCISVTDTFKNFGKLSGVKVLRDQENRPYAFVQYTNDEDARTALKEAHGLKLNGRIIRCEHARVNRTLYVTSRFPITFEQMELFCSKFGELEQLVPGNDNKSSFNQSSNGKVSSSITKAYAWFVRFVFRDDAIRCFANIKTELNWNVQWAQNITVPKKLNLLSQEK-----------------------------------------------NNLSDSKDN-TSHENYDNINDDINYQLTIDKKSIFVGQLPSDTNAQNLTEHFVIHGKIIDINIIYKTNNVFAFIQFEDEKAAAAALEKENH…	2.57e-80	290	742	462	43.723	202	177	273	9	83	59.09	0/1	ED1VD1RSERDK2QEFY2STEQ3LDGE-S-D-S-D-D-N-D-N-Q-F1DSHSQSNEDS2DVSNDKTL1SYDENEFGLA1DE1EKDPDGVLD-E-E-S-T-G-R-G-T-VLTETQTESTTESVTKEQST5SA1IV7AT4ED2LI3EDNT2KNYF1DK1ASRG6NQAE9NT2HE2KRHT2IKRE1QH1TLLK4RILI3PH1KR6LVKTNSQRQFSP1DT1NEEQIMSEQLIF1ES3GE3IL2DGRNTDDN-K-S-S-F2YSTSRN-GRKYVTSYSPS1STSK1NYSA3QR2YF6ACYF2LIRK1DEPL2INIVEQ5NT3NKYL3HSKQSE1F-K-S-S-K-Y-H-Q-N-N-G-I-I-N-N-D-G-S-N-N-N-D-N-N-N-S-N-N-N-N-R-E-D-S-R-…	N/A	62	62
RIM4	lachancea_fantastica.fas_LAFA0D	94	473	1171775	1170621	CIFVASLAAALSDDELCLSVTENFKKYGDLARVKVLRDNANRPYAFVQYNNDHDAKHALIRAQGTLLNGRRLRCEPAKVNRTLYLKNQQ---------SIDFNEISQICEKFGGLEQIVPDRTDNQYTRRYTY---PISSANSWFVQFVYRDDAIRAYANLRTDPNWIIEWAQNINVPKNYNLLHKSKFKSSKYHQNNGIINNDGSNNNDNNNSNNNNREDSRRNGDVIEEECGHVHGSDSEEKLTSDGIYDDEDKDSEITIDKRSIFVGQLDKETTREELNRRFSTHGKIQDINLIFKPTNIFAFIKYETEEAAAAALESENHAIFLNKTMHVQYKEVGGRHNRKF-----SGKNGGSNFNH-----------HQFFSTRS-----------------…	CVFVASLAAALTDDELCLSVTENFKKFGQLTMVKVLRDPANRPYAFVQYTNDVDAKKALNSAQGSILNGRTIRCEPARVNRTLFLSHKSRYPSPASGVQVSASTVNQLMSKFGELEQLVACR--DQYPHRKSYFQAAFNKSNAWFIQFAFRDDAIRAFATLKADYNWVVEWAQNIEAGPHMNLLNSDN-----------------SLVIQEDAELANNQSPDASNFDVNSSHIG-THGSD-------------------ISIDQNSIFVGQLDPMATEDNLLERFSRHGTILDINLLSKPNNVFAFIRFATEEAAAAALEMENHAIFLNKTMHVQYREIGG--SKKFRRHGNSGHRPSGDFGHSNKSEGRHGDAHDKFTRQSPLVDDNNYYNGHMNGTY…	4.33e-80	290	741	426	46.714	199	140	247	11	87	57.98	0/-2	1IV9ST14YF1DQ1ATRM6NP10NT2HV3HK2INRS3TSLI4RTLI5KR5YF1KSNHQKQS-R-Y-P-S-P-A-S-G-VSQIVDSFANSETIVSN1ILCMES3GE3IL1PADC1T-D-ND2TPRH1YKTS1-F-Q-APAIFSNSKAS1SA2VI2VAYF7YF1NT1RKTA1PY2IVIV6NEVAPGKPNHYM3HNKSSDKNF-K-S-S-K-Y-H-Q-N-N-G-I-I-N-N-D-G-1NLNVNIDQNENDNASENLNA2RQESDPSDRARS1GF2INESESEHCI1H-VT4S-E-E-K-L-T-S-D-G-I-Y-D-D-E-D-K-D-S-E-1TS2KQRN8KPEMTA1REEDEN1NLRE3TR2KT1QL4ILFS2TN1IV4KRYFEA10SM15KR1VI2R-H-NSRK…	Lachancea fantastica CBS6924 chromosome D, complete assembly	53	53
RIM4	lachancea_waltii.fas_AADM01000240.1	94	470	199	1380	CIFVASLAAALSDDELCLSVTENFKKYGDLARVKVLRDNANRPYAFVQYNNDHDAKHALIRAQGTLLNGRRLRCEPAKVNRTLYLKNQQS-------IDFNEISQICEKFGGLEQIVPDRTDNQYTRRYTYPISS-ANSWFVQFVYRDDAIRAYANLRTDPNWIIEWAQNINVPKNYNLLHKSKFKSSKYHQNNGIINNDGSNNNDNNNSNNNNREDSRRNGDVIEEECGHVHGSDSEEKLTSDGIYDDEDKDSEIT--------IDKRSIFVGQLDKETTREELNRRFSTHGKIQDINLIFKPTNIFAFIKYETEEAAAAALESENHAIFLNKTMHVQYKEVGG----------RHNR-----------------KFSGKN------GGSNFNHHQFF…	CVFVASLAASLSDDDLCLSVTENFRQFGSLTMVKVLRDPANRPYAFVQYTNDADAKKALKEAQGTTLNGRTIRCEPARVNRTLFISYKDRSPNSHGLVSAAAVNLLLEKFGELEQLVACRDPYSHKKNKLYSNSSRSNAWFIQFAYRDDAIRAFANLKTDFNWVVEWAQNIEAPSHMNMLSDKK--------------------------------------NLTIPEEAEAQDSDACEPITNHHHHHHQPDQGNVTVPGLHDVIIDQKSIFVGQLDPMATEEKLLKRFSRHGSITDINLITKPNNVFAFIKFTTEEAAAAALEMENHAIFLSKTMHVQYREIGGIKRFRRGNQHHHNRNNYFGNGTGAASTGSVHSSSGQNNINYNGGGPSIAYAGVY…	2.08e-79	287	735	432	43.981	190	149	244	8	93	56.48	0/1	1IV7AS4ED9KRKQYF1DS1ATRM6NP10NT2HA3HK2IKRE4LT4RTLI5KR5YFLIKSNYQKQDSR-S-P-N-S-H-G-LIVDSFANAEAIVSNQLILCL4GE3IL1PADC1TDDPNYQSYHTKRKRNYKTL1PSIN2-RAS1SA2VI2VA8YF3RK2PF2IVIV6NEVA1KSNHYM1LM1HSKDSK1F-K-S-S-K-Y-H-Q-N-N-G-I-I-N-N-D-G-S-N-N-N-D-N-N-N-S-N-N-N-N-R-E-D-S-R-R-N-G-DNVLITEIEP1CEGAHEVAHQGD2SAEC1KPLI1SNDHGHIHYHDHDHEQDPKDDQSGENIV1-V-P-G-L-H-D-V-I2KQRK8KPEMTA1RE1EK1NLRK3TR2KS1QT5FT2TN1IV5YFET10SM7NS7…	Lachancea waltii NCYC 2644 cont239, whole genome shotgun sequence	53	53
RIM4	lachancea_lanzarotensis.fas_LN736360.1	1	473	1264496	1262988	MKTEISTADSLRDPPSNGLKADSELV---IREDIDQFLPSEVSSLGSDH-------------------QNDGE--DSDTDSDNFLQDPEDDVDEESTGRGTVTTTSTSTESRGRP-----SSCIFVASLAAALSDDELCLSVTENFKKYGDLARVKVLRDNANRPYAFVQYNNDHDAKHALIRAQGTLLNGRRLRCEPAKVNRTLYLKNQQS---------IDFNEISQICEKFGGLEQIVPDRTDNQYTRRYTY---PISSANSWFVQFVYRDDAIRAYANLRTDPNWIIEWAQNINVPKNYNLLHKSKFKSSKYHQNNGIINNDGSNNNDNNNSNNNNREDSRRNGDVIEEECGHV-----HGSDSEEKLTSDGIYDDEDKDSEITIDKRSIFVGQL…	MATALENSSSVIHTPTNSVK--DELLSPGFSYSIAQFLPTEVS--GSDEEEEEEEEEEEEEEEIEEEAQEDAEVDDAPHDEPHVTLGTVKDVDTNTTSNGKPENTVEQLNPAVAKFRGRPSSCVFVASLAAALTDDELCLSVTQNFKKFGQLTMVKVLRDPANRPYAFVQYTNDADAKKALNNAQGTILNGRTIRCEPARVNRTLFLSHKSRYPAPASGALVSAAIVNQLMSKFGELEQLVACR--DQYPHRKNYFQAAFNKSNAWFIQFAFRDDAIRAFATLKADFNWVVEWAQNVEAAPHLNLLNSDN-------------------------------------ELVIPEESEAVPNESPNASNFEISSVPTGTH-----GSDISIDQNSIFVGQL…	2.41e-79	287	735	551	40.835	225	200	283	15	126	51.36	0/-1	1KA1EAILSETNASDS1LVRIDHPT1ST1GSLV1A-D-SD2VL-S-P-GIFRSEYDS1DA4ST3S-L-3HE-E-E-E-E-E-E-E-E-E-E-E-E-E-E-I-E-E-E-A1NE1GA1-V-D1SADPTH1SEDPNHFVLTQLDGPTEVDK3ETENST1GSRN1TKVPTETN1SVTESQTLENSPRAGVRAPK-F-R-G-R-P3IV9ST9EQ4YF1DQ1ATRM6NP10NT2HA3HK2INRN4LI4RTLI5KR5YF1KSNHQKQSSR-Y-P-A-P-A-S-G-A-LIVDSFANAEIIVSN1ILCMES3GE3IL1PADC1T-D-ND2TPRH1YKTN1-F-Q-APAIFSNSKAS1SA2VI2VAYF7YF1NT1RKTA1PF2IVIV5IVNEVAPAKPNHYL3HNKSSD…	Lachancea lanzarotensis genome assembly LALA0, scaffold LALA0S01, whole genome shotgun sequence	66	66
RIM4	lachancea_nothofagi.fas_LANO0F	94	473	864786	863578	CIFVASLAAALSDDELCLSVTENFKKYGDLARVKVLRDNANRPYAFVQYNNDHDAKHALIRAQGTLLNGRRLRCEPAKVNRTLYL---------KNQQSIDFNEISQICEKFGGLEQIVPDRTDNQYTRRYTYPISS---ANSWFVQFVYRDDAIRAYANLRTDPNWIIEWAQNINVPKNYNLLHKSKFKSSKYHQNNGIINNDGSNNNDNNNSNNNNREDSRRNGDVIEEECGHVHGSDSEEKLTSDGIYDDEDKDSEITIDKRSIFVGQLDKETTREELNRRFSTHGKIQDINLIFKPTNIFAFIKYETEEAAAAALESENHAIFLNKTMHVQYKEVGGRHNRKFSGKNGGS-------------NFNHHQ---------------FFSTRSGKT--…	CVFVASLAASLTDDELCLSVTENFKKFGQLTMVKVLRDPANRPYAFVQYTTDADAKKALNNAQGTTLNGRTIRCEPARVNRTLFLCHKGRFSNTTSSVPVSAAVVNQLMSKFGELEQLVACR--DQYSHKKNYFQSASNRSNAWFIQFAFRDDAIRAFANLKTDFNWIVEWAQNIEAPTHMNMLNYGK------------------------------------DLTIPEETEASENGIQEPHTLDLNGA-EYSGNNSDVIIDQKSVFVGQLDPMATEEKLIERFSRHGSVVDVNLLVKPNNIFAFIKFDTEEAAAAALEMENHAIFLNKTMHVQYREVGGLKKYKRNGNSHGNRNNNNNNSIGHLGNINSFQHNNHNHNNHNNGNVRFYANHHGNTSA…	5.84e-79	286	732	442	44.344	196	145	249	9	101	56.33	0/-1	1IV7AS1ST14YF1DQ1ATRM6NP10NTNT1HA3HK2INRN4LT4RTLI5KR5YF1-C-H-K-G-R-F-S-N-TKTNSQSQVSPIVDSFANAEVIVSN1ILCMES3GE3IL1PADC1T-D-ND2TSRHRKYKTN1PFIQ1SA-S-N-RAS1SA2VI2VAYF7YF3RK2PF3IV6NEVA1KTNHYM1LM1HNKYSG1F-K-S-S-K-Y-H-Q-N-N-G-I-I-N-N-D-G-S-N-N-N-D-N-N-N-S-N-N-N-N-R-E-D-S-R-R-NDGLDTVIIP2ETCEGAHSVEHN1SIDQSEEPEHKT1TDSLDN1IAY-DEDYESDGKNDN1EDIVTI2KQRK1IV6KPEMTA1RE1EK1NIRE3TR2KSIVQV1IV2ILFV2TN7YFED10SM15KR4RLH…	Lachancea nothofagi CBS10888 chromosome F, complete assembly	53	53
RIM4	kazachstania_yakushimaensis.fas_scf7180000044586	19	470	29230	30600	LKADSELVIREDIDQFLPSEVSSLGSDHQNDGEDSDTDSDNFLQDPED--------------------------DVDEESTGRGTVTTTSTSTESRGRPSSCIFVASLAAALSDDELCLSVTENFKKYGDLARVKVLRDNANRPYAFVQYNNDHDAKHALIRAQGTLLNGRRLRCEPAKVNRTLYLKNQQSIDFNEISQICEKFGGLEQIVPDRTD--NQYTRRYTYPISSANSWFVQFVYRDDAIRAYANLRTDPNWIIEWAQNINVPKNYNLLHKSKFKSSKYHQNNGIINNDGSNNNDNNNSNNNNREDSRRNGDVIEEECGHVHGSDSEEKLTSDGIYDDEDKDSE------ITIDKRSIFVGQLDKETTREELNRRFSTHGKIQDINLIFKPTN…	LKDSNDCAISENINQLLPREVSPNDSDETDETETSSCDEDETTTNCDDLTSSNHSGKGSELGESTSDDIGFKYLDNKNSTANPESKNSSSKKYDFKGRPAACVFVASLASTLTDDDLCISVTNKFKRYGELNGVKVLRDQQNRPYAFVQYTNLQDAQLALSAAHGSRLDGRIIRCEAAKVNRTLFISSESNKLFVDVENFCNKFGELEQIVPGTYDIKDASVIQHKFPDVEAKSWFIQFAYRDDAIRAFANIKTELNWNVQWAQNVKVPDNFNLLNYDKINGKI-------------------------------------KDCA--KNLDSVGNL-SKGVTNSASKLPECTEPAKISIDKRSIFIGQLHDDTNSENLAEHFSVYGKILDCKVIHKPNN…	1.13e-78	285	730	500	40	200	209	273	8	91	54.6	0/1	2ADDSSNEDLCVA1RS1DN1DN1FL2SR3SPLNGD2HEQTNDDEGT1DT1DSTC1SE1NEFTLTQTDNPCED1-L-T-S-S-N-H-S-G-K-G-S-E-L-G-E-S-T-S-D-D-I-G-F-K-Y-L1VNDKENESSTTAGNRPGETSVKTNTSTS1TKSKTYEDSFRK3SASA1IV6ASAT1ST2ED2LI3ENNK2KR2DE1ANRG6NQAQ9NT1DLHQ2KQHL2ISRA1QH1TSLR1ND2RILI3PA7YFLIKSNSQEQSSNIKDL1NVEDIVSEQNIF1EN3GE6DGRTTY1-I-KNDQAYSTVRIRQYHTKYF1IDSVSE1NK3VI2VA8YF2LIRK1DEPL2INIVEQ4IVNK2KD1YF3HNKYSD1FIKNSGSKKIY-H-Q-N-N-G-I-I-N-N…	N/A	63	63
RIM4	kazachstania_transvaalensis.fas_NODE_79_length_45689_cov_21.5124_ID_157	94	470	39251	38184	CIFVASLAAALSDDELCLSVTENFKKYGDLARVKVLRDNANRPYAFVQYNNDHDAKHALIRAQGTLLNGRRLRCEPAKVNRTLYLKNQQSIDFNEISQICEKFGGLEQIVPDRTD--NQYTRRYTYPISSANSWFVQFVYRDDAIRAYANLRTDPNWIIEWAQNINVPKNYNLLHKSKFKSSKYHQNNGIINNDGSNNNDNNNSNNNNREDSRRNGDVIEEECGHVHGSDSEEKLTSDGIYDDEDKDSEITIDKRSIFVGQLDKETTREELNRRFSTHGKIQDINLIFKPTNIFAFIKYETEEAAAAALESENHAIFLNKTMHVQYKEVG-----GRHNRKFSGKNGGSNFNHHQF------FSTRSGKTFTGPELNLAPPPINMYRKMS	CVFVASLASTLTDDELCISVTKKFKRYGELNGVKVLRDQQNRPYAFVQYTNLQDAQLALSAAHGSRLDGRIIRCEAAKVNRTLFISSESNKLFIDVENFCNKFGELEQIVPGTHDIKDVSVIQHKFPDVEAKSWFIQFAYRDDAIRAFANIKTELNWNVQWAQNVKVPENFNLLNYDKINGK--------------------------------IKSFIESPLS--SGSTSKVVDISSFKIPNSTEPSKISIDKRSIFIGQLHDDTNSENLAEHFGVYGKILDCKVIHKPNNVFAFIEFDDEMAAAAALEKENHSIFLNKTIHVQYKEININNVYVRRDKRHDGFSHSSNSTSLNIDLNKDKINDSINTSYMGPQLNLAPPPINIYRRRS	1.39e-78	285	729	390	44.615	174	169	233	5	47	59.74	0/-1	1IV6ASAT1ST5LI3EKNK2KR2DE1ANRG6NQAQ9NT1DLHQ2KQHL2ISRA1QH1TSLR1ND2RILI3PA7YFLIKSNSQEQSSNIKDL1NIEDIVSEQNIF1EN3GE6DGRTTH1-I-KNDQVYSTVRIRQYHTKYF1IDSVSE1NK3VI2VA8YF2LIRK1DEPL2INIVEQ4IVNK2KE1YF3HNKYSD1FIKNSGSKK-Y-H-Q-N-N-G-I-I-N-N-D-G-S-N-N-N-D-N-N-N-S-N-N-N-N-R-E-D-S-R-R-NIGKDSVF2ESEPCLGSH-V-HS2DT1EKEVKVLDTI1DSGFIKYIDPDNESDTKEDP1EK1TS7VI3DHKDED1TNRS1EN1NARERH1SGTVHY3QL1ICNKLV1FH2TN1IV4KEYFEDTD1EM7SK3A…	N/A	53	53
RIM4	lachancea_meyersii.fas_LAME0H	94	473	1589460	1588300	CIFVASLAAALSDDELCLSVTENFKKYGDLARVKVLRDNANRPYAFVQYNNDHDAKHALIRAQGTLLNGRRLRCEPAKVNRTLYLKNQQS---------IDFNEISQICEKFGGLEQIVPDRTDNQYTRRYTY---PISSANSWFVQFVYRDDAIRAYANLRTDPNWIIEWAQNINVPKNYNLLHKSKFKSSKYHQNNGIINNDGSNNNDNNNSNNNNREDSRRNGDVIEEECGHVHGSDSEEKLTSDGIYDDEDKDSEITIDKRSIFVGQLDKETTREELNRRFSTHGKIQDINLIFKPTNIFAFIKYETEEAAAAALESENHAIFLNKTMHVQYKEVGG-----RH----NRKFSG------------------------KNGGSNFNHHQFFSTRS…	CVFVASLAASLTDDELCLSVTENFKKFGQLTMVKVLRDPANRPYAFVQYTNDADAKKALNKAQGTTLNGRTIRCEPARVNRTLFLSYKSRYPAPASGTLVSAATVNQMMSKFGELEQLVACR--DQYPHKKNYFQAAFNKSNAWFIQFAFRDDAIRAFATLKSEFNWVVEWAQNIEADPHLNMLQSGN-----------------DLTISEESEASSDQSHNDSLFEVNKSEFGS-HGSD-------------------VNIDQKSIFVGQLDPLATEENLLERFSRHGTILDVNLLVKPNNVFAFIKFATEEAAAAALEMENHAIFLNKTMHVQYREIGGSKKFRRHSSANNHRSNGYGAANKNENRPGDIHVNFKKQVHLLNGNSNPNYNGPVENGY…	5.52e-78	283	724	426	44.836	191	150	245	10	85	57.51	0/-1	1IV7AS1ST14YF1DQ1ATRM6NP10NT2HA3HK2INRK4LT4RTLI5KR5YF1KSNYQKQSSR-Y-P-A-P-A-S-G-T-LIVDSFANAETIVSN1IMCMES3GE3IL1PADC1T-D-ND2TPRHRKYKTN1-F-Q-APAIFSNSKAS1SA2VI2VAYF7YF1NT1RKTSDEPF2IVIV6NEVAPDKPNHYL1LM1HQKSSGKNF-K-S-S-K-Y-H-Q-N-N-G-I-I-N-N-D-G-SDNLNTNIDSNENENSSENANSNSNDRQESDHSNRDRSNLGFDE1INEKES1CF1HSV-4S-E-E-K-L-T-S-D-G-I-Y-D-D-E-D-K-D-S-E-IVTN2KQRK8KPELTA1RE1EN1NLRE3TR2KT1QL1IV2ILFV2TN1IV5YFEA10SM15K…	Lachancea meyersii CBS8951 chromosome H, complete assembly	53	53
RIM4	kazachstania_unispora.fas_NODE_63_length_63363_cov_36.8697_ID_125	94	472	39870	38845	CIFVASLAAALSDDELCLSVTENFKKYGDLARVKVLRDNANRPYAFVQYNNDHDAKHALIRAQGTLLNGRRLRCEPAKVNRTLYLKNQQSIDFNEISQICEKFGGLEQIVPD----RTDNQYTRRYTYP--------ISSANSWFVQFVYRDDAIRAYANLRTDPNWIIEWAQNINVPKNYNLLHKSKFKSSKYHQNNGIINNDGSNNNDNNNSNNNNREDSRRNGDVIEEECGHVHGSDSEEKLTSDGIYDDEDKDSEITIDKRSIFVGQLDKETTREELNRRFSTHGKIQDINLIFKPTNIFAFIKYETEEAAAAALESENHAIFLNKTMHVQYKEVG--GRHNRK-----FSGKNGGSNFNHHQFFSTRSGKTFTGPELNLAPPPINMYRKMSGG	CIFVASLAATLTDDELCHSVTAKFKKFGNLSGVKVLRDTQNRPYAFVQYSNDHDAQRALNLSQGTLLNDRVIRCEQARVNRTLYISCELPIACREVEIFCEKFGELEQLVPSLNSPNKKSDYPKKQLLPNFRLVDPSIYKVASWFAQFAYRDDAIRAFANIKSELDWTVQWVQNVRVPKRYNLLSSVRKSNEEF------------------------------------------HAKQAALKEKSEG-----DEDAKISIDRKSIFIGQLHKDTTNELLTEHFRSYGTIFNVKLFHKPNTIFAFIEYDEESSAAAALEKENHSTFLGKTIHVQYKEINNQARYVRRDARLVYRDSNYSSSYNHNFYVS---------PQMTLAPPPINISRHKNLG	7.16e-77	280	716	398	43.216	172	151	232	7	75	58.29	0/-1	9AT1ST5LH3EANK3YF1DN1ASRG6NTAQ9NS5KQHR2INRLAS6GD1RVLI3PQ1KR6LIKSNCQEQLSP1DAFCNR1IVSEQIIF5GE3IL2DS-L-N-S-PRNTKDKNSQD1TPRKRKYQTLYL1-N-F-R-L-V-D-P-S1SYSKAVNA3VA2VA8YF2LIRKTSDEPLND1ITIVEQ1AV2IVNR3NR4HSKSSVKRFKKSSNSEKEYFH-Q-N-N-G-I-I-N-N-D-G-S-N-N-N-D-N-N-N-S-N-N-N-N-R-E-D-S-R-R-N-G-D-V-I-E-E-E-C-G-H-V-1GASKDQSAEAEL1LETK1DE1I-Y-D-D-E-1KE1SAEK1TS2KRRK3VI3DH1ED2RN1EL1NTRERH1SRTSHY1KT1QFDNIVNK1IFFH2TNNT5…	N/A	53	53
RIM4	kazachstania_solicola.fas_scf7180000046240	94	470	27192	28211	CIFVASLAAALSDDELCLSVTENFKKYGDLARVKVLRDNANRPYAFVQYNNDHDAKHALIRAQGTLLNGRRLRCEPAKVNRTLYLKNQQSIDFNEISQICEKFGGLEQIVPDRTDN---------------QYTRRYTYPISSANSWFVQFVYRDDAIRAYANLRTDPNWIIEWAQNINVPKNYNLLHKSKFKSSKYHQNNGIINNDGSNNNDNNNSNNNNREDSRRNGDVIEEECGHVHGSDSEEKLTSDGIYDDEDKDSEITIDKRSIFVGQLDKETTREELNRRFSTHGKIQDINLIFKPTNIFAFIKYETEEAAAAALESENHAIFLNKTMHVQYKEVGGRHNRKFSGKNGGSNFNHHQFFSTRSGKTFTGPELNLAPPPINMYRKMS	CIFVASLAAALTDDELCHSVTEKFQVFGKLNGVKVLRDTQNRPYAFVQYSNDHDALRALNLSQGTLLNDRIIRCEQARVNRTLFISCQSPIACREIEIFCEKFGELEQLIPSLNSGPNKPNFPKKQLLPNFKFIDPATYKIT---SWFAQFAYRDDAIRAFANIKSELDWTVHWVQNVRVPKKYNLLSSAR-------------------------------------KQIEDFEAKQAAYQETSEDLGNPMI----------SIDRKSIFVGQLHKDTTTDLLTNHFKSYGNIFNLKLFHKPTTIFAFIEYDDESSAAAALEKENHSTFLGKTIHVQYKELNN-HSR-YVRREARIVHRDDNYSRPRNNNFYVSPQVTLAPPPINVTRHKS	3.05e-69	257	656	392	42.347	166	159	219	6	67	55.87	0/3	11ST5LH4NK1KQKVYF1DK1ANRG6NTAQ9NS5KLHR2INRLAS6GD1RILI3PQ1KR5YFLIKSNC1QSSP1DAFCNR2SEQIIF5GE3ILVI1DSRLTNDSNG-P-N-K-P-N-F-P-K-K-Q-L-L-P-N-FQKYFTIRDRPYA2PK1STS-A-N-3VA2VA8YF2LIRKTSDEPLND1ITIVEH1AV2IVNR3NK4HSKSSAKRF-K-S-S-K-Y-H-Q-N-N-G-I-I-N-N-D-G-S-N-N-N-D-N-N-N-S-N-N-N-N-R-E-D-S-R-R-N-GKDQVIIEEDEF1CAGKHQVAHAGYSQDESTES1KD1TGSNDPGM1Y-D-D-E-D-K-D-S-E-I-TS2KRRK7DH1ED2RTEDEL1NTRNRH1SKTSHY1KN1QFDNILNK1IFF…	N/A	53	53
RIM4	candida_stellimalicola.fas_flattened_line_102	94	473	51645	52574	CIFVASLAAALSDDELCLSVTENFKKYGDLARVKVLRDNANRPYAFVQYNNDHDAKHALIRAQGTLLNGRRLRCEPAKVNRTLYLKNQQS--IDFNEISQICEKFGGLEQIVPDRTDNQYTRRYTYPISSAN-SWFVQFVYRDDAIRAYANLRTDPNWIIEWAQNINVPKNYNLLHKSKFKSSKYHQNNGIINNDGSNNNDNNNSNNNNREDSRRNGDVIEEECGHVHGSDSEEKLTSDGIYDD---EDKDSEITIDKRSIFVGQLDKETTREELNRRFSTHGKIQDINLIFKPTNIFAFIKYETEEAAAAALESENHAIFLNKTMHVQYKEVGGRHNRKFSGKNGGSNFNHHQFFSTRSGKTFTGPELNLAPPPINM-YRKMSGGS	CVFVASLAASLTDDELSLSVTNHFKQWGELALVKVLRDSSNRPYAFVQYSNDKDAKKALKHGQHSILDGRAIRCEPAKVNRTLYIATTSGSDIPIKEIKDILTSFGEIEQIIGN-NDNAYRK------SNLNKAWFCQFAFRDDAIRAYANLRLSLNWVVEWAQNIESP-----------------------------------------------TDSVERSVS--FNDDSTNAKTTNNKYSTNFIDESTPEVVIDNFSIFIGQLDSKVTKDKLVERFSRHGKVIDCTLVLRPGNNFAFIKFDSEQAAASAVEKENHTVFLEKTMHVQYREL---HHKKASS--------FHSF----------APRLNLAPPPVHLPSRRASTGS	4.67e-69	256	655	387	43.411	168	135	221	11	84	57.11	0/3	1IV7AS1ST4CS4ENNH2KQYW1DE2RL6NSAS9NS2HK3HK2IKRHAG1GHTSLI1ND2RALI12LIKANTQTQSSG-S-D1DPFINK2SKQD1CLETKS2GELI3VIPGDNR-TN2QA1TRRKR-Y-T-Y-P-I-1SNAL1-KSA2VC2VAYF12TLDSPL2IVIV6NEVS1K-N-Y-N-L-L-H-K-S-K-F-K-S-S-K-Y-H-Q-N-N-G-I-I-N-N-D-G-S-N-N-N-D-N-N-N-S-N-N-N-N-R-E-D-S-R-R-N-GT1VSIV1ERESCVGSH-V-HFGNSD2ETENKALK1STDNGNIK1DSDT-N-F-IEDDEKSDTSP1IVTV2KNRF3VI4KSEKTV1RKEDEK1NVRE3TR3IVQI1ICNT1IVFLKR1TG1IN5YFEDTS1…	N/A	53	53
RIM4	nakaseomyces_bacillisporus.fas_NABA0S15	19	267	938440	939177	LKADSELVIREDIDQFLPSEVSSLGSDHQNDGEDSDTDSDNFLQDPEDDVDEESTGRGTVTTTSTSTESRGRPSSCIFVASLAAALSDDELCLSVTENFKKYGDLARVKVLRDNANRPYAFVQYNNDHDAKHALIRAQGTLLNGRRLRCEPAKVNRTLYLKNQQSIDFNEISQICEKFGGLEQIVPDRTDNQYTRRYTYPISSANSWFVQFVYRDDAIRAYANLRTDPNWIIEWAQNINVPKNYNLLHK	LKSETDLTVREDIGQLLPSAVSSI-SDF--DEEDETSDNSNNESDVEKNKSEEKQSTKNAVEEESSTYFRGRPSSCVFVASLAASLSDDELSVSVTERFKTYGQLARVKVLRDPKNRPYAFVQYTTDEDANHALQEAQGSLLNNRRLRCERAKVNRTLFVTNIAKIDYETVAQELEKYGELEKLVPHQDDNQMTRRYSYPPESSTSWFIQFAYRIDAIRAFANLRSQPSWEAIWVKNIKVPKHFNLLLK	1.16e-67	252	644	249	59.036	147	99	179	2	3	71.89	0/1	2ASDESTED1VTIV4DG1FL3EA3LIG-2HFQ-N-1GE2SEDTTS1SNDS1FNLEQS1PV1DKDNVKDS2SKTQGSRTGKTNVATVTETESETS2EYSF7IV7AS6CSLV4NR2KT2DQ9NPAK9NTNT1HE2KN3IQRE3TS3GN6PR7YFLVKT1QIQASK2FYNEETIVSA1IECL2FY1GE2QKIL2DHRQTD3YM4TS2IPSE1ASNT3VI2VA2DI5YF4TSDQ1NS1IEIAEI1AVQK2NK3NHYF3HL1	Nakaseomyces bacillisporus scaffold 15 complete sequence.	87	35
RIM4	nakaseomyces_bacillisporus.fas_NABA0S15	345	714	939361	940566	KRSIFVGQLDKETTREELNRRFSTHGKIQDINLIFKPTNIFAFIKYETEEAAAAALESENHAIFLNKTMHVQYKEVGGRHNRK--------FSGKNGGSNFNHHQ----------------FFSTRSGKTFTGPELNLAPPPINMYRKMSGGSQQESETMMPYMPMGPMPMGPPPPNAASLSDFDMFPPSYSTFMKGMMPLRRKSMPNSWSSPSSKSVNSENESVNGGDENSELPSEIPESSGRYNAANSFTTYNNSSAGNSNNNNNNNNSNSNK----SQYK--------------KRYARRSSYGYNEVPPKPYYFQPYYYHPMQYHMGPMGPLHPSQGSAGNHHPYMMVYPMSPPPPSGLDGSMIPPPINVSQSHAANHGSTHVHANEFISNDTGD…	KQSIFVGQLHSMTTKEILEKKFGIYGKILDINLIVKPTNIFAFIKFEDEKAAAAALERENHAILLNKTMHVQYKEIGGRHNRKPFKSFRNSFSMTSDYDNMNFNKSYRSNSIASMYSEQSSYYPARNSKSFKGPELVLAPPPINISRKSSTSIDPHT---IPNMNPENGCMPYMPIPIPGTNEYDMMMYGPNPYMRPPMTPRRKSIPMSWSSMRSNYIKSDADTNTQGDVTADVISDMPGSAG--NTGCSNTTYMNSSAGSMGGKDKSTEPYTNKQGQRGKYKGDDRGEYTPSYTTRKKYSRRNSYN----DPSSYYFPQFYYHSMQYPMGPMGPMDPMAQTNGANHPYFMVYPMPPPPHSGMEGNIVPPGMAVGQPGTGMGPTGPIDPN-YMMESPNE…	5.70e-34	147	370	412	41.748	172	188	234	8	52	56.8	0/1	1RQ7DHKSEM2RK1EI1NERKRK1SGTIHY3QL5FV10YF1TD1EK7SR5FL11VI7-P-F-K-S-F-R-N-S2GMKTNSGDGYSD1FM1HFHNQK-S-Y-R-S-N-S-I-A-S-M-Y-S-E-Q-S-SFYFYSPTA1SNGS1TS1TK4NV7MIYS2MS1GTGSSIQDQPEHSTE-T-M-MI1YN1PNMPGEPNMGPC1GPPYPM1PINPAIAPSGLTSNDEFY2FMPMPYSGYPSNTPFY1KRGPMP1PTLP4MI1NM4PMSR1KNSYVINK1EDNAEDSTVNNTGQ2EVNTSAEDLVPI1EDIM1EG1SA1R-Y-1ATAGNC1FN3NM5NSSMNGNGNKNDNKNSNTNESPNYST2-Q-G-Q-RSGQK2-G-D-D-R-G-E-Y-T-P-S-Y-T-T-R1…	Nakaseomyces bacillisporus scaffold 15 complete sequence.	87	52
RIM4	kazachstania_aerobia.fas_scf7180000020209	94	470	13973	12954	CIFVASLAAALSDDELCLSVTENFKKYGDLARVKVLRDNANRPYAFVQYNNDHDAKHALIRAQGTLLNGRRLRCEPAKVNRTLYLKNQQSIDFNEISQICEKFGGLEQIVPDRTDN----QYTRRYTYP----ISSAN----SWFVQFVYRDDAIRAYANLRTDPNWIIEWAQNINVPKNYNLLHKSKFKSSKYHQNNGIINNDGSNNNDNNNSNNNNREDSRRNGDVIEEECGHVHGSDSEEKLTSDGIYDDEDKDSEITIDKRSIFVGQLDKETTREELNRRFSTHGKIQDINLIFKPTNIFAFIKYETEEAAAAALESENHAIFLNKTMHVQYKEVGGRHNRKFSGKNGGSNFNHHQFFSTRSGKTFTGPELNLAPPPINMYRKMS	CIFVASLAAALTDDELCHSVTEKFQVFGKLNGVKVLRDTQNRPYAFVQYTNDHDALRALNLSQGTLLNDRIIRCEQARVNRTLFISCESPIACREIEIFCEKFGELEQLVPSLNSGPNKPNFPKKQLLPNFKFIDPASYKIASWFAQFAYRDDAIRAFANIKSELDWTVHWVQNVRVPK------KYNLLSSARQQ--------------------------------IED----FQAKQAAYQETSEDL-----RNPMISIDRKSIFVGQLHKDTTTELLTNHFKAYGNIFNLKLFHKPTTIFAFIEYDDESSAAAALEKENHSTFLGKTIHVQYKELNN-HSR-YVRREARIVHRDDNYSRPQNNNFYVSPQVTLAPPPINVTRHKS	3.81e-66	248	632	389	42.931	167	161	219	9	61	56.3	0/-3	11ST5LH4NK1KQKVYF1DK1ANRG6NTAQ9NT5KLHR2INRLAS6GD1RILI3PQ1KR5YFLIKSNCQEQSSP1DAFCNR2SEQIIF5GE3IL2DSRLTNDSNG-P-N-K-PQNYFTPRKRKYQTLYL1-N-F-K-F1SDSP1NS-Y-K-I-A3VA2VA8YF2LIRKTSDEPLND1ITIVEH1AV2IVNR3N-Y-N-L-L-H-1SYKNFLKL2KAYRHQ1N-N-G-I-I-N-N-D-G-S-N-N-N-D-N-N-N-S-N-N-N-N-R-E-D-S-R-R-N-G-D-V-2EDE-C-G-H-VFHQGASKDQSAEAEYKQLE2DEGDILY-D-D-E-D-KRDNSPEM1TS2KRRK7DH1ED2RT1EL1NTRNRH1SKTAHY1KN1QFDNILNK1IFFH3NT5KE1…	N/A	53	53
RIM4	torulaspora_pretoriensis.fas_flattened_line_6	23	267	54533	55291	SELVIREDIDQFLPSEV--SSLGSDHQNDGEDSDTDSDNFLQDPED------DVDEESTGRGTVTTTSTSTESRGRPSSCIFVASLAAALSDDELCLSVTENFKKYGDLARVKVLRDNANRPYAFVQYNNDHDAKHALIRAQGTLLNGRRLRCEPAKVNRTLYLKNQQSIDFNEISQICEKFGGLEQIVPDRTDNQYTRRYTYPISSANSWFVQFVYRDDAIRAYANLRTDPNWIIEWAQNINVPKNYNLLHK	SSAVISEDMGRFLPLEVPQSVVSEDGDDDDDDDDDDDENLLDEIDDEQAENQDAEEEGKRKTRRSRDDEDRDLRGRPSSCVFVASLAASLSDDELCVSVTDSFRQYGELARVKVLRDHANRPYAFVQYKNDKDAKRALRMAQGSVLNGRTLRCESARVNRTLFITHATPLQFNRIAELCEQFGELEQVVPNRENGHFSKKTSYPVTNGHSWFVQFAYRDDAIRAFANLRSDSKWDVEWVQNIEVPRKYNLLSK	2.02e-65	245	626	253	54.941	139	106	187	2	8	73.91	0/2	1ESLA2RS2IMDGQR3SL2-P-Q1SVLVGSSE1HGQDND1GDED1SD1TD1SDDE1FL1QDDEPIED1-E-Q-A-E-N-Q1VADE2SGTKGRRKGTTRVRTSTRTDSDTESDTREDSL7IV7AS7LV3EDNS1KRKQ2DE9NH10NK2HK3HR2IRRM3TSLV4RT4PS1KR5YFLIKTNHQAQTSPILDQ2ER1SAQEIL2KQ2GE3IV2DN1TEDNNGQHYFTSRKRKYTTS2IVSTSNAGNH6VA8YF4TS1PSNK1IDIV2AV3NE2KRNK4HS1	N/A	88	34
RIM4	torulaspora_pretoriensis.fas_flattened_line_6	332	714	55355	56404	YDDEDKDSEITIDKRSIFVGQLDKETTREELNRRFSTHGKIQDINLIFKPTNIFAFIKYETEEAAAAALESENHAIFLNKTMHVQYKEVGGRHNRKFSGKNGGSNFNHHQFFSTRSGKTFTGPELNLAPPPINMYRKMSGGSQQESETMMPYMPMGPMPMGPPPPNAASLSDFDMFPPSYSTFMKGMMPLRRKSMPNSWSSPSSKSVNSENESVNGGDENSELPSEIPESSGRYNAANSFTTYNNSSAGNSNNNNNNNNSNSNKSQYKKRYARRSSYGYNEVPPKPYYFQPYYYHPMQYHMGPMGPLHPSQGSAGNHHPYMMVYPMSPPPP-SGLDGSMIPPPINVSQSHAANHGSTHVHANEFISNDTGDINEDNKAYSLDY*	HSDEDFDKFDAIDKKSIFIGQLDSSVTRERLIDRFSNHGEIVDVNLINKSTNVFAFIQFKTEEAAAAALERENHAIFLNRTMHVQYKVIGGHHNH--NRKHG----RRHSF-----SKSFMAPQVNLAPPPINMYRRRS--------------YEHDPMIPYITPVMPSHSDFEINP--YNPYMKNA--FRRTSLPSGWSSARSFSFKSESENNYGGDGTTDATSDASASAGK---ANSATTYNNSSAGSIGQDNLNDGTKSTSFKNKKKYSKRN--GFNDPPPKPYYFQPYYYHPMHYRMGPMGASHPSPGPGGSHPYMMVYPMPPPPATGVDVDGAMIAPPMPLGQGDPRLHGTPSMAQPPFIPNDSSDYNGGNKPYNLDY*	9.36e-43	174	442	384	47.656	183	166	235	9	35	61.2	0/2	YHDS3KF1SKEFIDTA3RK3VI4KSESTV3ER1NIRD3TN2KE1QV1IV3FN1PS2IV4KQYFEK10SR8KR7EVVI2RH2RHK-F-SNGR1NH1G-S-N-F-NRHR1QS1F-S-T-R-S-GS1TS1TMGA1EQLV11KRMR1G-G-S-Q-Q-E-S-E-T-M-M-P-Y-M-PYMEGHPDMPPMMIGPPYPIPT1NVAMAP1LH3DEMIFN1P-S-1SNTPFY2GNMAM-P-LF2KT1ML1NSSG3PASR1KF1VFNK2NS1SNVNNY3EGNTSTEDLAPT1EDIAPSEA1SA1RKY-N-A-3FA9NSSINGNQND1NL1NDNGSTNK1NTKSSFQKYN2RK1ASRK1SNS-Y-1YF1EDVP15QH1HR5PALS3QP1SPAG1NS1HPPYYM1MVVYYPP…	N/A	88	54
RIM4	vanderwaltozyma_polyspora.fas_NW_001834627.1	94	269	22532	23059	CIFVASLAAALSDDELCLSVTENFKKYGDLARVKVLRDNANRPYAFVQYNNDHDAKHALIRAQGTLLNGRRLRCEPAKVNRTLYLKNQQSIDFNEISQICEKFGGLEQIVPDRTDNQYTRRYTYPISSANSWFVQFVYRDDAIRAYANLRTDPNWIIEWAQNINVPKNYNLLHKSK	CVFVASLAASLSDDELCVSVTENFKQYGNLARVKVLRDPANRPYAFVQYTNDKDAKKALKKAQGSILNGRILRCEPAKVNRTLFVTHSLPISYVDVAKMCEKFGELELLVPNRENNQYVKRYCYPIASGNSWFVQFAYRDDAIRAFANLRTDANWDVEWVQNIKVSKRYNLLLQIK	6.26e-64	241	614	176	70.455	124	52	149	0	0	84.66	0/2	1IV7AS7LV7KQ2DN9NP10NT2HK3HK2IKRK3TSLI4RI12YFLVKTNHQSQLSP1DSFYNVEDIVSAQKIM5GE2QLIL2DN1TEDN3TVRK2TC3SA1AG7VA8YF6PA2IDIV2AV3NK1PS1NR4HLKQSI1	Vanderwaltozyma polyspora DSM 70294 KpolScaffold478 genomic scaffold, whole genome shotgun sequence	54	25
RIM4	vanderwaltozyma_polyspora.fas_NW_001834627.1	341	470	23477	23845	ITIDKRSIFVGQLDKETTREELNRRFSTHGKIQDINLIFKPTNIFAFIKYETEEAAAAALESENHAIFLNKTMHVQYKEVGGRHNRKFSGKNGGSNFNHHQFFSTRSGKTFTGPELNLAPPPINMYRKMS	ITIDKKSIFVGQLDPATTKETLRERFSAHGEIVDINLIVKPTNVFAFIQYETEEAAAAALERENHAIFLNKTMHVQYKEIGGLHGRRNYRRSSN-------YFNDSNSKQYTGPQFNLAPPPINMFRRRS	2.12e-35	151	382	130	65.385	85	38	101	1	7	77.69	0/2	5RK8KPEA2RK1ET1NRRE3TA2KE1QV5FV4IV4KQ12SR17VI2RL1NG1KRFNSYGRKRNSGSGNS-N-F-N-H-H-Q-FY1SNTDRSSNGS1TQFY3EQLF9YF1KRMR1	Vanderwaltozyma polyspora DSM 70294 KpolScaffold478 genomic scaffold, whole genome shotgun sequence	54	18
RIM4	vanderwaltozyma_polyspora.fas_NW_001834627.1	635	714	24374	24601	MGPLHPSQGSAGNHHPYMMVYPMSPPPPSGLDGSMIPPPINVSQSHAANHGSTHVHANEFISNDTGDINEDNKAYSLDY*	MNPGIPPQASAGNHPYMMLYPIPPPPPT----GSMMSPPIPMGQMGTNIHSAPSLPENQYGQNESEGFVPENKSYHLDY*	1.8	38.9	89	80	37.5	30	46	41	1	4	51.25	0/2	1GN1LGHI1SP1GA5HPPYYM1MLVYYPPIMPSP3PTS-G-L-D-3IMPS3NPVMSG1SMHGATANNI1GSSATPHSVLHPAE1EQFYIGSQ1DETSGEDGIFNVEPDE2AS1SH4	Vanderwaltozyma polyspora DSM 70294 KpolScaffold478 genomic scaffold, whole genome shotgun sequence	54	11
RIM4	kluyveromyces_aestuarii.fas_NODE_6_length_597287_cov_27.2088_ID_11	94	473	89497	90444	CIFVASLAAALSDDELCLSVTENFKKYGDLARVKVLRDNANRPYAFVQYNNDHDAKHALIRAQGTLLNGRRLRCEPAKVNRTLYLKN-------QQSIDFNEISQICEKFGGLEQIVPDRTDNQYTRRYTYPISSANSWFVQFVYRDDAIRAYANLRTDPNWIIEWAQNINVPKNYN-LLHKSKFKSSKYHQNNGIINNDGSNNNDNNNSNNNNREDSRRNGDVIEEECGHVHGSDSEEKLTSDGIYDDEDKDSEITIDKRSIFVGQLDKETTREELNRRFSTHGKIQDINLIFKPTN--IFAFIKYETEEAAAAALESENHAIFLNKTMHVQYKEVGGRHNRKFSGKNGGSNFNHHQFFSTRSGKTFTGPELNLAPPPINMYRKMSGGS	CIFVASLAAALTDSELNASVSKQFSEYGKIVSVKVLRDPANRPYAFVQYMSDEEALNALAQSQGITLNNRTIRCERAKVNRTVFISPKFVNNVLENKLNVERVVDLMSKFGELEQVVPSR-DQMYKKNY-YPSEIASSWFIQYAYRDDAIRAYLQMKLNYEYSVEWAQNVEVPPRFNLLLSKAKINELERYE---------------------------------------------RERLGKEPIF----------IDNKSIFVGQLNLKVTKQLLCERFSAYGEIDNCNLIHKQEQGKCFAFIKYKSPASAAKALERENHSIFMDKILHVQIREV--------SNSRRGSQDNN---------KVFQGPQLNLAPPPLNTNRRASTGS	1.49e-62	237	604	390	40.513	158	148	216	9	84	55.38	0/1	11ST1DS2CNLA2TSEKNQ1KSKE2DKLIAVRS6NP10NMNS1HEDE1KLHN2IARQAS2TILT2GN1RTLI3PR6LVYFLIKSNP-K-F-V-N-N-V-LQEQNSKILDNFVNEERIVSVQDILCMES3GE3IV2DS1T-1NQQM1TKRKRN1T-2ISSESI1NS3VI1FYVA9ALNQLMRKTLDNPYNEWYISIV5IVNE2KPNRYF1-L2HS1SA1FIKNSESLKEYRHYQEN-N-G-I-I-N-N-D-G-S-N-N-N-D-N-N-N-S-N-N-N-N-R-E-D-S-R-R-N-G-D-V-I-E-E-E-C-G-H-V-H-G-S-D-S-ER1KR1TGSKDEGP1YFD-D-E-D-K-D-S-E-I-T-2KNRK7DNKLEKTV1RKEQEL1NCRE3TAHY1KE1QDD…	N/A	53	53
RIM4	kluyveromyces_wickerhamii.fas_AEAV01000137.1	13	473	17679	18812	DPPSNGLKADSELVIREDIDQFLPSEVSSLGSDHQNDGEDSDTDSDNFLQDPEDDVDEESTGRGTVTTTSTSTESRGRPSSCIFVASLAAALSDDELCLSVTENFKKYGDLARVKVLRDNANRPYAFVQYNNDHDAKHALIRAQGTLLNGRRLRCEPAKVNRTLYLKNQ------QSIDFNEISQICEKFGGLEQIVPDRTDNQYTRRYTYPISSANSWFVQFVYRDDAIRAYANLRTDPNWIIEWAQNINVPKNYNLLHKSKFKSSKYHQNNGIINNDGSNNNDNNNSNNNNREDSRRNGDVIEEECGHVHGSDSEEKLTSDGIYDDEDKDSEITIDKRSIFVGQLDKETTREELNRRFSTHGKIQDINLIFKPTNI--FAFIKYETEEAAAAALESE…	EKPLNKMES-KEPLLENNLTKLLPEQISEIASDSETD---SDQDLTNLLDDP--------------SPRSSDDPSFSRPSSCIFVASLAATLTDAELNASVTKEFKKYGKIVSVKVLRDPANRPYAFVQYASDEDALNALSQAQGTTLNNRNIRCERAKVNRTVFISSNFAENLDNKLTVERVVDLMSKFGELEQVVPSR-DQLYKKNY-YPSEVANSWFIQYAYRDDAIRAYLQMKLNYEYMVEWAQNVDVPPRFNLLL-SKAKINELEK-------------------------------------------SERERLGKQPIY----------IDNKSVFIGQLNFRVTKQLLSERFGKYGEIENCNLIHKQDQVKCFAFIKYKSAASAAKALERE…	1.14e-61	234	596	470	39.149	184	185	255	12	101	54.26	0/3	DEPK1SL1GKLMKEASD-SK1LPVLILREENDNILDTQKFL2SEEQVI1SELIGA2HSQENT1G-E-D-2TQ1SLDT1FL1QD2E-D-D-V-D-E-E-S-T-G-R-G-T-V-TSTPTR1TSSDTDEP1RFGS13AT1ST1DA2CNLA3EKNE5DKLIAVRS6NP10NANS1HE2KLHN2ISRQ4LT2GN1RNLI3PR6LVYFLIKSNSQN-F-A-E-N-L-DQNSKILDTFVNEERIVSVQDILCMES3GE3IV2DS1T-1NQQL1TKRKRN1T-2ISSESV5VI1FYVA9ALNQLMRKTLDNPYNEWYIMIV5IVND2KPNRYF3HLK-2FA1SISNKEYLHEQKN-N-G-I-I-N-N-D-G-S-N-N-N-D-N-N-N-S-N-N-N-N-R-E-D-S-R…	Kluyveromyces wickerhamii UCD 54-210 contig00143, whole genome shotgun sequence	65	65
RIM4	nakaseomyces_castellii.fas_CACA0S33	15	267	675645	676457	PSN--GLKADSELVIREDIDQFLPSEVSSLG-SDHQNDGEDSDTDSDNFLQDPED--------------DVDEESTGRGTVTTTSTSTES-RGRPSSCIFVASLAAALSDDELCLSVTENFKKYGDLARVKVLRDNANRPYAFVQYNNDHDAKHALIRAQGTLLNGRRLRCEPAKVNRTLYLKNQQSIDFNEISQICEKFGGLEQIVPDRTDNQYTRRYTYPISSANSWFVQFVYRDDAIRAYANLRTDPNWIIEWAQNINVPKNYNLLHK	PSNRYATKPATELEIRENINQLLPFEVSSMSESETEDEGLSADDKKTNFKDHQENQTAIQTISTLGHHKNVDRYEEEDGEEDGDNDGKKYFRGRPSSCVFVASLAASLSDDELCVSVTEKFKTFGELARVKVLRDPKNRPYAFVQYTNDEDANVALRKAQGSLLNGRRLRCERANVNRTLFVTHSSAIDLETAAETLEEFGELEKLVPSINDHQYTKKLVEPIETNASWFVQFAYRIDAIRAFANLRSDPKWEVIWVKNIKVPKALNLLTR	2.33e-61	233	594	271	52.03	141	112	179	4	18	66.05	0/3	3-R-YGALT1APDAST2VE3DN1DN1FL2SF4LMGS-E1DEHTQENDDE1ELDSSA1TDDKSKDT2LKQDDHPQ1DN-Q-T-A-I-Q-T-I-S-T-L-G-H-H-KDN2EREYSETEGERD1TEVETDTGTDSNTDSGTKEKSY-F7IV7AS7LV4NK2KTYF1DE9NPAK9NT2HE2KNHV2IRRK3TS10PR1KN5YFLVKTNHQSQSSA2FLNEETIASAQEITCL1KE2GE2QKIL2DSRITN1NH3RKRKYLTVYE2SESTANNA6VA2DI5YF4TS2NK1IEIVEI1AVQK2NK3NAYL3HTKR	Candida castellii scaffold 33 complete sequence.	53	35
RIM4	nakaseomyces_castellii.fas_CACA0S33	345	468	676731	677126	KRSIFVGQLDKETTREELNRRFSTHGKIQDINLIFKPTNIFAFIKYETEEAAAAALESENHAIFLNKTMHVQYKEVGG-RHNRKFSGKNGGSNFNHHQFFST-------RSGKTFTGPELNLAPPPINMYRK	RQSIFVGQLHQSTTEKILQDRFGIYGTILDVNLINKPTNIFAFIKFETEEAAAAALERENHAILLNKTMHVQYKEIGGSRGRRKYSSRFNSYNYKSNPFVPNSVSRSWRKNIKAFAGPEISLAPPPINLSKK	7.33e-26	121	304	132	57.576	76	48	94	2	8	71.21	0/3	KRRQ7DHKQES2REEKEI1NQRD2SGTIHY1KT1QL1IV3FN10YF11SR5FL11VI2-S1HGNR2FY1GSKRNFGNGSSY1FYNKHSHNQP1FVSPTN-S-V-S-R-S-W-RRKSNGI1TA1TA3LINS7MLYSRK1	Candida castellii scaffold 33 complete sequence.	53	17
RIM4	zygotorulaspora_florentina.fas_NODE_4_length_647733_cov_24.3938_ID_7	16	267	536460	537287	SNGLKADSELVIREDIDQFLPSEVSSLGSD--------------------HQNDGEDSDTDSDNFLQD---PEDDVDEESTGRGTVTTTSTSTESRGRPSSCIFVASLAAALSDDELCLSVTENFKKYGDLARVKVLRDNANRPYAFVQYNNDHDAKHALIRAQGTLLNGRRLRCEPAKVNRTLYLKNQQSIDFNEISQICEKFGGLEQIVPDRTDN-QYTRRYTYPISSANSWFVQFVYRDDAIRAYANLRTDPNWIIEWAQNINVPKNYNLLHK	ATGLLSKHENIISADIDQFLPTEV*SVESDNGDDNDDLLDEINENEMELVHENVAIDTLAEVAKSTSEHGKEEAATTAGAKATHQVAATVARGEFRDRPSSCVFAASLDASLSDDELCISVTESFKKYGELARVKVLRDHANRPYAFVQYTNDKDAKRALRIAQGSILNGRTLRCESARVNRTLFITHHSIIQFRDVIDTCEKFGELEKLVPNKDHHTQYSRKSIYPAESGLSWFVQFAFRDDAIRAFANLRSLPDWDVEWVQNIDVPKYFNLLWK	2.53e-61	233	594	276	51.087	141	111	179	3	24	64.86	0/3	SANT2KLASDKSH1LNVI1RSEA7ST2S*1LVGE2-N-G-D-D-N-D-D-L-L-D-E-I-N-E-N-E-M-E-L-V1QE1DVGAEI1STDLTADESVDANKFSLTQSDE-H-G-KPE1DADAVTDTEAEGSATKGARTGHTQ1TATA1SVTASRTG1SF1GD5IV1VA3AD1AS7LI4NS5DE9NH10NT2HK3HR2IRRI3TSLI4RT4PS1KR5YFLIKTNHQHQSSI1DQ1NREDIVSIQDIT5GE2QKIL2DNRKTDDHNH-T2TS1RKYSTI2IASE1AGNL6VAYF7YF4TSDL1ND1IDIV2AV3ND3NYYF3HW1	N/A	35	35
RIM4	tetrapisispora_iriomotensis.fas_flattened_line_45	94	269	133839	133192	CIFVASLAAALSDDELCLSVTENFKKYGDLARVKVLRDNANRPYAFVQYNNDHDAKHALIRAQGTLLNGRRLRCEPAKVNRTLYLKNQ-QSIDFNEISQICEKFGGLEQIVPDRTDNQYTRRYTYPISSANSWFVQFVYRDDAIRAYANLRTD---------------------------------------PNWIIEWAQNINVPKNYNLLHKSK	CVFVASLAAALTDDELCISVTENFKKFGELARVKVLRDPSNRPYAFVQYTNDKDANKALKKAQGTILNGRLLRCEPAKVNRTLFITNPVRKISSIDIQKLCEKFGEIEQIVPNRENNQYIKRYSYPLSNSNSWFVQFAYRDDAIRAFANFRGDNYELTSNNDMNSTRFSASNCSTDSIGISNYSNSTRDNSNQFWEVEWVQNISVPKHFNLLIKNK	3.02e-61	233	593	216	56.944	123	53	151	2	40	69.91	0/-3	1IV9ST5LI8YF1DE9NPAS9NT2HK2KNHK2IKRK4LI4RL12YFLIKT1QP-VQRSK1DSFSNIED1SQQKIL5GELI5DN1TEDN3TIRK2TS2IL1SNAS7VA8YF2LF1TG1-N-Y-E-L-T-S-N-N-D-M-N-S-T-R-F-S-A-S-N-C-S-T-D-S-I-G-I-S-N-Y-S-N-S-T-R-D-N-S-NPQNF1IEIV2AV3NS3NHYF3HI1SN1	N/A	44	25
RIM4	tetrapisispora_iriomotensis.fas_flattened_line_45	331	468	132840	132442	IYDDEDKDSEIT-IDKRSIFVGQLDKETTREELNRRFSTHGKIQDINLIFKPTNIFAFIKYETEEAAAAALESENHAIFLNKTMHVQYKEVGGRHNRKFSGKNGGSNFNHHQFFSTRSGKTFTGPELNLAPPPINMYRK	FYSSSADDSDLVRIDKKSIFVGQLDPGSTKENLTERFSTHGKILDLNLITKPTNIFAFITYETEEAAAAALERENHAIFLNKTMHVQYKEIGGLHRKRFQ---NNKNFNNS--FLNKS-KNFTGPQFNLAPPPINIYRK	2.50e-35	151	381	139	66.187	92	40	105	4	7	75.54	0/-3	IF1DSDSESDAKD2EDILTV-R3RK8KPEGTS1RK1EN1NTRE8QL1IL3FT9KT12SR17VI2RL1NRRKKR1SQG-K-N-GNGNSK3HNHSQ-F-1SLTNRK1G-1TN4EQLF8MI3	N/A	44	19
RIM4	kazachstania_rosinii.fas_scf7180000099629	24	267	3541	2804	ELVIREDIDQFLPSEVSSLGSDHQNDGE---------DSDTDSDNFLQDPEDDVDEESTGRGTVTTTSTSTESRGRPSSCIFVASLAAALSDDELCLSVTENFKKYGDLARVKVLRDNANRPYAFVQYNNDHDAKHALIRAQGTLLNGRRLRCEPAKVNRTLYLKNQQSIDFNEISQICEKFGGLEQIVPDRTDNQYTRRYTYPISSANSWFVQFVYRDDAIRAYANLRTDPNWIIEWAQNINVPKNYNLLHK	DLITNEAFNELLPSDVSSIESEDDDDYEEDRDDRSVVDSQTNKDNENADFEPGSDNKSTTESNKEPRGLPSS-------CVFVASLAATLSDDKLCLSVTDKFKQYGKLSGVKVLRDQENRPYAFVQYTNDEDAAIALEKAHGSTLDGRIIRCEPARVNRTLFITHVTPISYLDIKDYFSDFGKLEQLVPSREKNQYGQRYSYPIANSTSWFIRFVYRDDAIRAYANLKTEINWSVQWAQNINVPKRFNLLLK	3.57e-59	226	576	253	51.779	131	106	170	2	16	67.19	0/-1	ED1VIITRN1DAIFDNQEFL3ED3LIGE1DEHDQDND1GY1-E-D-R-D-D-R-S-V-V2DQ1DNSK2FELNQA1PF1DPDGVS1ENEK2GTREGSTNVKTETPTRSGTLSPTSESS-R-G-R-P-S-S-1IV7AT4EK6EDNK2KQ2DK1ASRG6NQAE9NT2HE2KAHI2IERK1QH1TSLT1ND2RILI5KR5YFLIKTNHQVQTSP1DSFYNLED1SKQDIYCFESKD2GK3IL2DS1TEDK3TGRQ2TS3SASNASNT3VIQR14RK1DEPI2ISIVEQ9NRYF3HL1	N/A	54	34
RIM4	kazachstania_rosinii.fas_scf7180000099629	372	479	2511	2224	IQDINLIFKPTNIFAFIKYETEEAAAAALESENHAIFLNKTMHVQYKEVGGRHNRKFSGKNGGSNFNHHQFFSTRSGKTFTGPELNLAPPPINMYRKMSGGSQQESET	ISDINLIHMPTNVFAFIEYETENSAAAALEKENHSIFLNKTIHVQYKEIGGFHGKKPFRRN--SNLNANQ------TNPFAGPQLNLAPPPISMYRRKS----QEANT	1.93e-19	100	250	108	60.185	65	31	78	3	12	72.22	0/-2	1QS5FHKM3IV4KE4ENAS6SK3AS6MI6VI2RF1NGRK1FPSFGRKR1G-G-2FL1HAHN1F-F-S-T-R-S-GTKNTP1TA2EQ8NS3KRMK1G-G-S-Q-2SAEN1	N/A	54	15
RIM4	kazachstania_rosinii.fas_scf7180000099629	341	385	2689	2555	ITIDKRSIFVGQLDKETTREELNRRFSTHGKIQDINLIFKPTNIF	ISIDKKSIFVGQLHPDTNDENLRDHFSVHGEISDINLIHKPTNVL	8.67e-07	59.7	143	45	62.222	28	17	33	0	0	73.33	0/-1	1TS3RK7DHKPED1TNRD1EN1NRRDRH2TV2KE1QS5FH4IVFL	N/A	54	6
RIM4	zygotorulaspora_mrakii.fas_NODE_8_length_392823_cov_18.3038_ID_6921	94	272	318160	318732	CIFVASLAAALSDDELCLSVTENFKKYGDLARVKVLRDNANRPYAFVQYNNDHDAKHALIRAQGTLLNGRRLRCEPAKVNRTLYLKNQQSIDFNEISQICEKFGGLEQIVPDRTDNQ-----------YTRRYTYPIS-SANSWFVQFVYRDDAIRAYANLRTDPNWIIEWAQNINVPKNYNLLHKSKFKS	CVFVASLAASLSDDELCISVTENFKKYGKLARVKVLRDRANRPYAFVQYTNDKDAKRALRIAKGTILNGRTLRCESARVNRTLYITHNSIIEFREVVALCAKFGELEKLVPDRSQIQNPIQGQNDIQVNVKRSTNNSSHAAFSWFVQLAFRDDAIRAFANLRSLSNWNVEWVQNIEVPKYLNLLSVNKFKS	1.00e-57	222	565	191	62.827	120	59	141	2	12	73.82	0/1	1IV7AS7LI10DK9NR10NT2HK3HR2IRRI1QK2LI4RT4PS1KR6LIKTNHQNQSSI1DE1NR1IVSVQAIL1EA3GE2QKIL4TSDQNI1-N-P-I-Q-G-Q-N-D-I-Q-VYNTVRK1YS1YNPNIS1-HSA1NF5FLVAYF7YF4TSDLPS2INIV2AV3NE3NYYL3HSKVSN4	N/A	43	25
RIM4	zygotorulaspora_mrakii.fas_NODE_8_length_392823_cov_18.3038_ID_6921	343	470	319033	319395	IDKRSIFVGQLDKETTREELNRRFSTHGKIQDINLIFKPTNIFAFIKYETEEAAAAALESENHAIFLNKTMHVQYKEVGGRHNRKFSGKNGGSNFNHHQFFSTRSGKTFTGPELNLAPPPINMYRKMS	IDKKSIFVGQLDSSLTKSQLFDRFSTHGKIVDINLISKSTKVFAFIQFETESAAASALEKENHAIFLNKTMHVQYRVIGDNYGKRLTRKN-----NRHE-YNGRS-KSFSLPQVNLAPPPINMCRRRS	2.24e-28	129	324	128	60.156	77	44	98	3	7	76.56	0/1	3RK8KSESTL1RKESEQ1NFRD8QV5FS1PS1NKIV4KQYF3ES3AS3SK15KREVVI1GDRNHYNGRKKRFLSTGR2G-G-S-N-F-1HR1QEF-FYSNTG2G-1TS1TSGL1EQLV9YC1KRMR1	N/A	43	18
RIM4	eremothecium_gossypii.fas_AE016820	94	274	958119	957571	CIFVASLAAALSDDELCLSVTENFKKYGDLARVKVLRDNANRPYAFVQYNNDHDAKHALIRAQGTLLNGRRLRCEPAKVNRTLYL--KNQQS--IDFNEISQICEKFGGLEQIVPDRTDNQYTRRYTYPISSANSWFVQFVYRDDAIRAYANLRTDPNWIIEWAQNINVPKNYNLLHKSKFKSSK	CVFVASLAASLTDDDLCVSVTEAFKKYGELSMVKVLRDPSNRPYAFVQYTNDNDAKRALKQAQGTLLNGRTIRCEKAKVNRTLFISTRNRKAPEVTSDEIIQLCSSFGELEQLVASR-EYAFKKNY-YPIDRSSAWFVQFAYRDDAIRAFINLKPGYDWTVEWAQNIEVPKRLNLLRKTKVRGTK	6.94e-56	216	550	185	60	111	68	145	4	6	78.38	0/-2	1IV7AS1ST2ED2LV4NA5DE1ASRM6NPAS9NT2HN3HR2IKRQ9RTLI3PK7YFLI-S-TKR1QRQKSA-P-EIVDTFSND2SI1IL1ESKS2GE3IL1PADS1T-DENYQAYFTKRKRN1T-3SDSRASNSSA5VA8YFAI2RKTPDGPYND1ITIV6NE3NRYL3HR1ST1FVKRSGST1	Ashbya gossypii ATCC 10895 chromosome VII, complete sequence.	44	25
RIM4	eremothecium_gossypii.fas_AE016820	340	475	957483	957091	EITIDKRSIFVGQLDKETTREELNRRFSTHGKIQDINLIFKPTN--IFAFIKYETEEAAAAALESENHAIFLNKTMHVQYKEVGGRHNRKFSGKNGGSNFNHHQFFSTRSGKTFTGPELNLAPPPINMYRKMSGGSQQ	DILIDKKSIFVSQLDPSVTKEKLTQRFSKHGKVEDVNLIFKDNNTKVFAFIKYETEEATATALERENHASFLNRTMHVQYREVGG-HRSRRFRGQRRNNYRRHNMHHVH------GPRLSLAPPPINIGRRASTGSFQ	2.33e-27	126	316	138	55.797	77	52	94	3	9	68.12	0/-2	ED1TL3RK4GS3KPESTV1RK1EK1NTRQ3TK3IVQE1IV5PDTN1-T-KIV11AT1AT3SR4IS3KR6KR4R-1NRRSKRFRSFGRKGNQGRGRSN1FYNRHR1QNFMFHSHTVRHS-G-K-T-F-T-2ER1NS7MIYG1KRMA1GT2QF1	Ashbya gossypii ATCC 10895 chromosome VII, complete sequence.	44	19
RIM4	tetrapisispora_fleetii.fas_NODE_3_length_802396_cov_46.7242_ID_5	94	245	733220	732762	CIFVASLAAALSDDELCLSVTENFKKYGDLARVKVLRDNANRPYAFVQYNNDHDAKHALIRAQGTLLNGRRLRCEPAKVNRTLYLKNQ-QSIDFNEISQICEKFGGLEQIVPDRTDNQYTRRYTYPISSANSWFVQFVYRDDAIRAYANLRTD	CIFVASLAATLTDDELCISVTENFKKFGELARVKVLRDPANRPYAFVQYTNDKDARKALKKAQGTSLNGRLLRCERAKVNRTLFITNPIKKISSIDIQRLCEKFGELELVVPNRENNQYIKRYSYPLSNSNSWFVQFAYRDDAIRAFANFRGD	1.62e-55	215	547	153	70.588	108	44	129	1	1	84.31	0/-3	9AT1ST5LI8YF1DE9NP10NT2HK2KRHK2IKRK4LS4RL4PR7YFLIKT1QP-IQKSK1DSFSNIED1SQQRIL5GE2QLIV2DN1TEDN3TIRK2TS2IL1SNAS7VA8YF2LF1TG1	N/A	41	21
RIM4	tetrapisispora_fleetii.fas_NODE_3_length_802396_cov_46.7242_ID_5	330	468	732125	731724	GIYDDEDKDSE-ITIDKRSIFVGQLDKETTREELNRRFSTHGKIQDINLIFKPTNIFAFIKYETEEAAAAALESENHAIFLNKTMHVQYKEVGGRHNRKF-SGKNGGSNFNHHQFFSTRSGKTFTGPELNLAPPPINMYRK	GYYGNATDDSDSVRIDKKSIFVGQLDPESNKENLTERFSTHGKIIDLNLIVKPTNIFAFITFETEEAAAAALERENHAIFLNKTMHVQYKEIGGLHRKKFHANKTFGNNF-------MDNSKTFTGPQFNLAPPPINIYRK	3.19e-37	157	396	141	65.957	93	39	108	3	9	76.6	0/-3	1IY1DGDNEADTKD2ED-SIVTR3RK8KP1TSTNRK1EN1NTRE8QI1IL3FV9KTYF11SR17VI2RL1NRRK2-HSAGN1NTGF1SN2N-H-H-Q-F-F-S-TMRDSNGS6EQLF8MI3	N/A	41	19
RIM4	ashbya_aceri.fas_CP006026.1	94	273	608377	607832	CIFVASLAAALSDDELCLSVTENFKKYGDLARVKVLRDNANRPYAFVQYNNDHDAKHALIRAQGTLLNGRRLRCEPAKVNRTLYL--KNQQS--IDFNEISQICEKFGGLEQIVPDRTDNQYTRRYTYPISSANSWFVQFVYRDDAIRAYANLRTDPNWIIEWAQNINVPKNYNLLHKSKFKSS	CVFVASLAASLTDDDLCVSVTEAFKKYGELSMVKVLRDPSNRPYAFVQYTNDNDAKRALKQAQGTLLNGRTIRCEKAKVNRTLFISTRNRKAPEVTSDEIIQLCSSFGELEQLVASR-EYAFKKNY-YPIDRSSAWFVQFAYRDDAIRAFINLKPGYDWTVEWAQNIEVPKRLNLLRKSKVRGT	1.84e-55	215	547	184	60.326	111	67	144	4	6	78.26	0/-2	1IV7AS1ST2ED2LV4NA5DE1ASRM6NPAS9NT2HN3HR2IKRQ9RTLI3PK7YFLI-S-TKR1QRQKSA-P-EIVDTFSND2SI1IL1ESKS2GE3IL1PADS1T-DENYQAYFTKRKRN1T-3SDSRASNSSA5VA8YFAI2RKTPDGPYND1ITIV6NE3NRYL3HR3FVKRSGST	Saccharomycetaceae sp. 'Ashbya aceri' chromosome VII, complete sequence	44	25
RIM4	ashbya_aceri.fas_CP006026.1	340	475	607735	607343	EITIDKRSIFVGQLDKETTREELNRRFSTHGKIQDINLIFKPTN--IFAFIKYETEEAAAAALESENHAIFLNKTMHVQYKEVGGRHNRKFSGKNGGSNFNHHQFFSTRSGKTFTGPELNLAPPPINMYRKMSGGSQQ	DILIDKKSIFVSQLDPSVTKEKLSQRFSKHGKVEDVNLIFKDNNTKVFAFIKYETEEATATALERENHASFLNRTMHVQYREVGG-HRSRRFRGQRRNNYRRHNMHHVH------GPRLSLAPPPINIGRRASTGSFQ	1.67e-27	126	317	138	55.797	77	52	95	3	9	68.84	0/-2	ED1TL3RK4GS3KPESTV1RK1EK1NSRQ3TK3IVQE1IV5PDTN1-T-KIV11AT1AT3SR4IS3KR6KR4R-1NRRSKRFRSFGRKGNQGRGRSN1FYNRHR1QNFMFHSHTVRHS-G-K-T-F-T-2ER1NS7MIYG1KRMA1GT2QF1	Saccharomycetaceae sp. 'Ashbya aceri' chromosome VII, complete sequence	44	19
RIM4	eremothecium_cymbalariae.fas_NC_016455.1	94	273	609808	609263	CIFVASLAAALSDDELCLSVTENFKKYGDLARVKVLRDNANRPYAFVQYNNDHDAKHALIRAQGTLLNGRRLRCEPAKVNRTLYL--KNQQS--IDFNEISQICEKFGGLEQIVPDRTDNQYTRRYTYPISSANSWFVQFVYRDDAIRAYANLRTDPNWIIEWAQNINVPKNYNLLHKSKFKSS	CVFVASLAASLTDDDLCVSVTEAFKKYGELSMVKVLRDPSNRPYAFVQYTNDNDAKRALKQAQGTLLNGRTIRCEKAKVNRTLFISTRNRKTPEVTSDEIIQLCSSFGELEQLVASR-EYAFKKNY-YPIDRSSAWFVQFAYRDDAIRAFINLKPGYDWTVEWVQNIEVPRRLNLLKKARLRSA	1.06e-54	213	541	184	58.696	108	70	144	4	6	78.26	0/-3	1IV7AS1ST2ED2LV4NA5DE1ASRM6NPAS9NT2HN3HR2IKRQ9RTLI3PK7YFLI-S-TKR1QRQKST-P-EIVDTFSND2SI1IL1ESKS2GE3IL1PADS1T-DENYQAYFTKRKRN1T-3SDSRASNSSA5VA8YFAI2RKTPDGPYND1ITIV2AV3NE2KRNRYL3HK1SAKRFLKR1SA	Eremothecium cymbalariae DBVPG#7215 chromosome 7, complete sequence	44	25
RIM4	eremothecium_cymbalariae.fas_NC_016455.1	341	475	609040	608651	ITIDKRSIFVGQLDKETTREELNRRFSTHGKIQDINLIFKPTN--IFAFIKYETEEAAAAALESENHAIFLNKTMHVQYKEVGGRHNRKFSGKNGGSNFNHHQFFSTRSGKTFTGPELNLAPPPINMYRKMSGGSQQ	IVIDKKSIFVSQLDPSVTKEKLTQRFSKHGKVEDVNLIFKDNNTKVFAFIKYETEEATATALERENHASFLNRTMHVQYREVGG-HRSRRFRGQRRNTYRRHNMHHIH------GPRLSLAPPPINIGRRASTGSFQ	1.31e-26	124	310	137	55.474	76	52	92	3	9	67.15	0/-3	1TV3RK4GS3KPESTV1RK1EK1NTRQ3TK3IVQE1IV5PDTN1-T-KIV11AT1AT3SR4IS3KR6KR4R-1NRRSKRFRSFGRKGNQGRGRSNNTFYNRHR1QNFMFHSHTIRHS-G-K-T-F-T-2ER1NS7MIYG1KRMA1GT2QF1	Eremothecium cymbalariae DBVPG#7215 chromosome 7, complete sequence	44	19
RIM4	eremothecium_sinecaudum.fas_CP014247.1	94	271	628882	628343	CIFVASLAAALSDDELCLSVTENFKKYGDLARVKVLRDNANRPYAFVQYNNDHDAKHALIRAQGTLLNGRRLRCEPAKVNRTLYL--KNQQS--IDFNEISQICEKFGGLEQIVPDRTDNQYTRRYTYPISSANSWFVQFVYRDDAIRAYANLRTDPNWIIEWAQNINVPKNYNLLHKSKFK	CVFVASLAASLTDDDLCVSVTEAFKKYGELSMVKVLRDPSNRPYAFVQYTNDIDAKRALKQAQGTLLNGRTIRCEKAKVNRTLFISTRNRKTPEVTSEEIVQLCSSFGELEQLVASR-EYAFKKNY-YPIDRSSAWFVQFAYRDDAIRAFINLKPGYDWTVEWAQNIEVPRRLNLLKKNRLK	1.42e-54	212	540	182	59.89	109	67	141	4	6	77.47	0/-1	1IV7AS1ST2ED2LV4NA5DE1ASRM6NPAS9NT2HI3HR2IKRQ9RTLI3PK7YFLI-S-TKR1QRQKST-P-EIVDTFSNE2SV1IL1ESKS2GE3IL1PADS1T-DENYQAYFTKRKRN1T-3SDSRASNSSA5VA8YFAI2RKTPDGPYND1ITIV6NE2KRNRYL3HK1SNKRFL1	Eremothecium sinecaudum strain ATCC 58844 chromosome VII, complete sequence	44	25
RIM4	eremothecium_sinecaudum.fas_CP014247.1	341	475	628171	627785	ITIDKRSIFVGQLDKETTREELNRRFSTHGKIQDINLIFKPTN--IFAFIKYETEEAAAAALESENHAIFLNKTMHVQYKEVGGRHNRKFSGKNGGSNFNH--HQFFSTRSGKTFTGPELNLAPPPINMYRKMSGGSQQ	IVIDKKSIFVSQLDPSVTKEKLAQRFLKHGKVEDINLISKDNNTKVFAFIKYETEEATATALERENHASFLNRTMHVQYREVGGHRSRRYQGQR-RNNYRHNLHHVHS---------PRLSLAPPPINIGRRASTGTFQ	1.67e-26	123	309	139	55.396	77	48	96	4	14	69.06	0/-1	1TV3RK4GS3KPESTV1RK1EK1NARQ2SLTK3IVQE5FS1PDTN1-T-KIV11AT1AT3SR4IS3KR6KR4RHHRNS1KRFYSQ1KQNRG-GRSN1FYNR1-N-L1QHFVFH1T-R-S-G-K-T-F-T-G-1ER1NS7MIYG1KRMA1GT1STQF1	Eremothecium sinecaudum strain ATCC 58844 chromosome VII, complete sequence	44	19
RIM4	tetrapisispora_namnaonensis.fas_NODE_3_length_828372_cov_76.4092_ID_5	94	267	72022	72678	CIFVASLAAALSDDELCLSVTENFKKYGDLARVKVLRDNANRPYAFVQYNNDHDAKHALIRAQGTLLNGRRLRCEPAKVNRTLYLKNQ-QSIDFNEISQICEKFGGLEQIVPDRTDNQYTRRYTYPISSANSWFVQFVYRDDAIRAYANLR----------------------------------------TDPN----WIIEWAQNINVPKNYNLLHK	CIFVASLAATLTDDELCISVTENFKKFGELARVKVLRDPANRPYAFVQYTNDKDAKKALKKAQGTSLNGRLLRCEPAKVNRTLFITNPIKKISSIDIQRLCEKFGELELVVPNRENNQYIKRYSYPLSNSNSWFVQFAYRDDAIRAFANFRGDNYGSTSNYNNNNNTSINNTFNNLTNSSSKTLDNYDNTGTNENLNNYWEVEWVQNISVPKHFNLLIK	1.83e-54	212	539	219	56.621	124	50	149	3	45	68.04	0/1	9AT1ST5LI8YF1DE9NP10NT2HK3HK2IKRK4LS4RL12YFLIKT1QP-IQKSK1DSFSNIED1SQQRIL5GE2QLIV2DN1TEDN3TIRK2TS2IL1SNAS7VA8YF2LF1-G-D-N-Y-G-S-T-S-N-Y-N-N-N-N-N-T-S-I-N-N-T-F-N-N-L-T-N-S-S-S-K-T-L-D-N-Y-D-N-T-G1DNPE1-L-N-N-Y1IEIV2AV3NS3NHYF3HI1	N/A	43	24
RIM4	tetrapisispora_namnaonensis.fas_NODE_3_length_828372_cov_76.4092_ID_5	335	468	73075	73455	EDKDSEITIDKRSIFVGQLDKETTREELNRRFSTHGKIQDINLIFKPTNIFAFIKYETEEAAAAALESENHAIFLNKTMHVQYKEVGGRHNRKFS-GKNGGSNFNHHQFFSTRSGKTFTGPELNLAPPPINMYRK	DDSDS-VRIDKKSIFVGQLDPGSNKENLTERFSTHGKIIDLNLIVKPTNIFAFITFETEEAAAAALERENHAIFLNKTMHVQYKEIGGLHRKKFHFNKTFGNNF-------MDNTKTFTGPQFNLAPPPINIYRK	1.20e-35	152	384	135	67.407	91	35	104	3	9	77.04	0/1	ED1KS2E-IVTR3RK8KPEGTSTNRK1EN1NTRE8QI1IL3FV9KTYF11SR17VI2RL1NRRK2SH-FGN1NTGF1SN2N-H-H-Q-F-F-S-TMRDSNGT6EQLF8MI3	N/A	43	19
RIM4	lachancea_dasiensis.fas_LADA0G	94	265	326080	326625	CIFVASLAAALSDDELCLSVTENFKKYGDLARVKVLRDNANRPYAFVQYNNDHDAKHALIRAQGTLLNGRRLRCEPAKVNRTLYLKNQ---------QSIDFNEISQICEKFGGLEQIVPDRTDNQYTRRYTY---PISSANSWFVQFVYRDDAIRAYANLRTDPNWIIEWAQNINVPKNYNLL	CVFVASLAASLSDDELCLSVTENFKKYGQLTMVKVLRDPANRPYAFVQYTNDADAKSALNQAQGGLLNGRTIRCEPARVNRTLFLSYKGRFTNLDPPSLVSAAVVSKMMAKFGELEQLVACR--DQYPHRKNYCQAPSNRSNAWFVQFAFRDDAIRAFANLKTDYNWVVEWAQNIDAAPHMNLL	3.58e-53	208	529	184	60.87	112	58	135	3	14	73.37	0/1	1IV7AS18DQ1ATRM6NP10NT2HA3HS2INRQ3TG5RTLI5KR5YF1KSNYQK-G-R-F-T-N-L-D-P-PQSSLIVDSFANAEVIV1QKIMCMEA3GE3IL1PADC1T-D-ND2TPRH1YKTN1-C-Q-A1ISSNSRAS1SA5VAYF7YF3RK2PY2IVIV6NDVAPAKPNHYM3	Lachancea dasiensis CBS10888 chromosome G, complete assembly	43	24
RIM4	lachancea_dasiensis.fas_LADA0G	339	473	326740	327228	SEITIDKRSIFVGQLDKETTREELNRRFSTHGKIQDINLIFKPTNIFAFIKYETEEAAAAALESENHAIFLNKTMHVQYKEVGG-RHNRKFS-----------GKNGGSNFNHHQ-FFSTRSGKTFTG--------------PELNLAPPPINM-YRKMSGGS	SDVVIDQKSIFIGQLDSKATEKGLYDRFSRHGPIIDVNLLVKPNNVFAFIKFATEEAAVAALEMENHAIFLNKTMHVQYREVGGSRKSRRGSRNTSLSHVDNQQANHNSHHYHHQGYCPVASGPAISGAGNHGLSYKTPYQPPRLNLAPPPINVGKRRSSTGS	5.91e-26	121	304	163	50.307	82	53	101	5	28	61.96	0/1	1EDIVTV2KQRK3VI4KSEKTA1REEKEG1NYRD3TR2KP1QI1IV2ILFV2TN1IV5YFEA5AV4SM15KR4-S1HKNS1KRFG1-R-N-T-S-L-S-H-V-D-N-QGQKA1GHGN1NHFHNY3-GFYFCSPTVRA2KPTAFITS1-A-G-N-H-G-L-S-Y-K-T-P-Y-Q-P1ER9MV-GYK1KRMS1GT2	Lachancea dasiensis CBS10888 chromosome G, complete assembly	43	19
RIM4	tetrapisispora_phaffii.fas_NC_016525.1	94	267	75185	75847	CIFVASLAAALSDDELCLSVTENFKKYGDLARVKVLRDNANRPYAFVQYNNDHDAKHALIRAQGTLLNGRRLRCEPAKVNRTLY----LKNQQSIDFNEISQICEKFGGLEQIVPDRTDNQYTRRYTYPISSANSWFVQFVYRDDAIRAYANLRTD---------------------------PN-------------------WIIEWAQNINVPKNYNLLHK	CIFVASLAATLTDDELCISVTENFKKFGELARVKVLRDPSNRPYAFVQYTNDKDAKKALKKAQGTSLNGRLLRCEPAKVNRTLFITHPIKKISSID---IQRLCEKFGELELVVPNRENNQYIKRYSYPLSNSNSWFVQFAYRDDAIRAFANFRGDNYGSNNTHHHNQNNQNNNHINLNSLGTPSFKTSDGYEDNDSNENLNNFWEVDWVQNISVPKHFNLLIK	5.66e-53	207	527	224	55.357	124	47	149	4	53	66.52	0/2	9AT1ST5LI8YF1DE9NPAS9NT2HK3HK2IKRK4LS4RL12YF-I-T-H-PLI1NKQIQS3F-N-E-1SQQRIL5GE2QLIV2DN1TEDN3TIRK2TS2IL1SNAS7VA8YF2LF1TG1-N-Y-G-S-N-N-T-H-H-H-N-Q-N-N-Q-N-N-N-H-I-N-L-N-S-L-G-T1NS-F-K-T-S-D-G-Y-E-D-N-D-S-N-E-N-L-N-N-F1IEIVED1AV3NS3NHYF3HI1	Tetrapisispora phaffii CBS 4417 chromosome 6, complete genome	43	24
RIM4	tetrapisispora_phaffii.fas_NC_016525.1	335	468	76259	76639	EDKDSEITIDKRSIFVGQLDKETTREELNRRFSTHGKIQDINLIFKPTNIFAFIKYETEEAAAAALESENHAIFLNKTMHVQYKEVGGRHNRKFS-GKNGGSNFNHHQFFSTRSGKTFTGPELNLAPPPINMYRK	DDSDS-VRIDKKSIFVGQLDPGSNKENLTDRFSTHGRILDLNLIVKPTNIFAFITFDTEAAAAAALERENHAIFLNKTMHVQYKEIGGLHRKKSRFNKNFGNSF-------LDNSKTFTGPQFNLAPPPINIYRK	4.69e-34	147	371	135	64.444	87	39	103	3	9	76.3	0/2	ED1KS2E-IVTR3RK8KPEGTSTNRK1EN1NTRD6KR1QL1IL3FV9KTYFED2EA7SR17VI2RL1NRRK1FSSR-FGN2GF1SNNS1N-H-H-Q-F-F-S-TLRDSNGS6EQLF8MI3	Tetrapisispora phaffii CBS 4417 chromosome 6, complete genome	43	19
RIM4	kazachstania_taianensis.fas_NODE_46_length_85149_cov_51.4354_ID_91	94	269	53117	52566	CIFVASLAAALSDDELCLSVTENFKKYGDLARVKVLRDNANRPYAFVQYNNDHDAKHALIRAQGTLLNGRRLRCEPAKVNRTLYLKNQQSIDFNEISQICEKFGGLEQIVPDRTDNQYTRR--------YTYPISSANSWFVQFVYRDDAIRAYANLRTDPNWIIEWAQNINVPKNYNLLHKSK	CVFVASLAAALSDDALGISVTKKFKRYGQLNGVKVLRDQQNRPYAFVQYNNDYDAQVALNSAHGTKLDGRVIRCEAARVNRTLFITCHLPVLFREIATYCKRFGELEQVIPSKEHNDYDRNSITMNSKYFTYPLVRSSSWFIQFTFRDDAIRAFANIKTELNWDVQWAQNVSVPRRYNLVAQKK	1.79e-52	206	523	184	55.435	102	74	137	1	8	74.46	0/-2	1IV12EA1CGLI3EKNK2KR2DQ1ANRG6NQAQ12HY2KQHV2INRS1QH2LK1ND2RVLI3PA1KR5YFLIKTNCQHQLSPIVDL1NR2SAQTIY1EKKR2GE3IVVI1DSRKTEDH1QD1TD1RN-S-I-T-M-N-S-K-YYF3ILSVSRASNS3VI2VTYF7YF2LIRK1DEPL2IDIVEQ4IVNS2KRNR3LVHAKQSK1	N/A	46	25
RIM4	kazachstania_taianensis.fas_NODE_46_length_85149_cov_51.4354_ID_91	341	470	52520	52122	ITIDKRSIFVGQLDKETTREELNRRFSTHGKIQDINLIFKPTNIFAFIKYETEEAAAAALESENHAIFLNKTMHVQYKEVGG-----RHNRKFSGKNGGSNFNHHQFFSTRSGK-TFTGPELNLAPPPINMYRKMS	VTIDKRSIFVGQLPQAVTRENLEEHFSLHGKILDINVIFKPSNIFAFIEYEDEKSAAAALEKENHASFLNKTIHVQYKEINGSLYVRRDNRSY---NHDRKYNDEDTKTDTSGDLKFHGPQLNLAPPPINIYRRKS	1.38e-30	136	343	136	60.294	82	45	97	3	9	71.32	0/-2	IV12DPKQEATV3EN1NERERH2TL4QL3LV4TS6KE2TD1EKAS6SK4IS5MI6VIGN1-S-L-Y-V-R1HD2KSFYS-G-K-1GHGDSRNKFY1HDHEQDFTFKSTTDRT2KD-LTK1TH2EQ9MI2KRMK1	N/A	46	18
RIM4	kazachstania_taianensis.fas_NODE_46_length_85149_cov_51.4354_ID_91	22	45	53528	53457	DSELVIREDIDQFLPSEVSSLGSD	EDELVINEDITQLLPSEVSSLESD	7.7	37	84	24	75	18	6	19	0	0	79.17	0/-2	DESD4RN3DT1FL8GE2	N/A	46	3
RIM4	eremothecium_coryli.fas_AZAH01000005.1	94	259	402008	401505	CIFVASLAAALSDDELCLSVTENFKKYGDLARVKVLRDNANRPYAFVQYNNDHDAKHALIRAQGTLLNGRRLRCEPAKVNRTLYL--KNQQS--IDFNEISQICEKFGGLEQIVPDRTDNQYTRRYTYPISSANSWFVQFVYRDDAIRAYANLRTDPNWIIEWAQNINVP	CVFVASLAASLTDDDLCVSVTEAFKKYGELSMVKVLRDPSNRPYAFVQYTNDSDAKRALKQAQGTLLNGRTIRCEKAKVNRTLFISTRNRKTPEVTSDEIVQLCSSFGELEQLVASR-EYAFKKNY-YPIDRSSAWFVQFAYRDDAIRAFINLKPGYDWTVEWAQNIEVP	2.99e-51	202	513	170	61.176	104	60	134	4	6	78.82	0/-2	1IV7AS1ST2ED2LV4NA5DE1ASRM6NPAS9NT2HS3HR2IKRQ9RTLI3PK7YFLI-S-TKR1QRQKST-P-EIVDTFSND2SV1IL1ESKS2GE3IL1PADS1T-DENYQAYFTKRKRN1T-3SDSRASNSSA5VA8YFAI2RKTPDGPYND1ITIV6NE2	Eremothecium coryli CBS 5749 scaffold_4, whole genome shotgun sequence	42	23
RIM4	eremothecium_coryli.fas_AZAH01000005.1	341	475	401240	400854	ITIDKRSIFVGQLDKETTREELNRRFSTHGKIQDINLIFKPTN--IFAFIKYETEEAAAAALESENHAIFLNKTMHVQYKEVGGRHNRKFSGKNGGSNFNHHQFFSTRSGKTFTGPELNLAPPPINMYRKMSGGSQQ	IYIDKKSIFVSQLDPSVTKDKLSQRFSKHGKVEDINLIFKDNNTKVFAFIKYETEEATATALERENHASFLNRTMHVQYREVGGHRSRRF--QNQRRNNYRHNLHHVHS------PRLSLAPPPINIGRRASTGSFQ	1.39e-27	127	318	137	57.664	79	48	96	3	10	70.07	0/-2	1TY3RK4GS3KPESTV1RKEDEK1NSRQ3TK3IVQE7PDTN1-T-KIV11AT1AT3SR4IS3KR6KR4RHHRNS1KR1S-G-KQ1GQGRSR1FNNYHR1QNFLFHSHTVRH1G-K-T-F-T-G-1ER1NS7MIYG1KRMA1GT2QF1	Eremothecium coryli CBS 5749 scaffold_4, whole genome shotgun sequence	42	19
RIM4	lachancea_mirantina.fas_LAMI0D	29	267	706303	705548	EDIDQFLPSEVSSLGSDHQNDGEDSDTDSDNFLQDPEDDVDEESTGRGTVTTTSTSTESRGRPSSCIFVASLAAALSDDELCLSVTENFKKYGDLARVKVLRDNANRPYAFVQYNNDHDAKHALIRAQGTLLNGRRLRCEPAKVNRT--LYLKNQQS------------------IDFNEISQICEKFGGLEQIVPDRTDNQYTRRYTYPISSANSWFVQFVYRDDAIRAYANLRTDPNWIIEWAQNINVPKNYNLLHK	DNISQFLPTEVSCSGSDVEDETDDGGDDGDVEDADVED-------TNGTAGTANSGAKFRGRPSSCVFVASLAASHTDDDLCISVTESFKKFGALTMVKVLRDPANRPYAFVQYTNDADARSALQQAQGSLLNGRTIRCEPARVNRTLFLYLRNQSESELAPMATSSNLGSEPLVISAHSVAALAEKFGEVEQIVASTDGFPLRHRGTVPHDKSFAWFIQFAYRDDAIRAFATLKSDRVWAVEWAQNIEAPSHLNIMNK	3.03e-50	199	505	259	49.421	128	104	167	3	27	64.48	0/-1	EDDN1DS4ST3SCLS3HVQENDDEGTED1SGDGTD1SG1NVFELDQA1PV2D-V-D-E-E-S-T-GTRN2VATG1TASNTSSGTAEKSF7IV7ASLHST2ED2LI4NS3YF1DA1ATRM6NP10NT2HA2KRHS2IQRQ3TS5RTLI5KR4-L-F3KR2QSSE-S-E-L-A-P-M-A-T-S-S-N-L-G-S-E-P-L-V1DSFANHESIVSAQAILCA4GELV4PADSRTTDDGNFQPYLTRRH1YG1YV1IHSDSKASNFSA2VI2VA8YF1NT1RKTS1PRNV1IAIV6NEVA1KSNHYL1LILMHN1	Lachancea mirantina CBS11717 chromosome D, complete assembly	51	33
RIM4	lachancea_mirantina.fas_LAMI0D	341	468	705463	705086	ITIDKRSIFVGQLDKETTREELNRRFSTHGKIQDINLIFKPTNIFAFIKYETEEAAAAALESENHAIFLNKTMHVQYKEVGGRHNRKFSGKNGGSNFNHHQFFSTRSGKTFTGPELNLAPPPINMYRK	VTIDKKSIFVGQLSSTATHQSLHARFSRHGEILDLNLISKPNNVFAFIKFNSEEAAAAALEMENHAIFLNKTMHVQYREIGN-HLRKVS-RRQLQQQQQHQHHLNGNPSVFQSPRLNLAPPPINLGKR	4.15e-25	119	297	128	57.812	74	52	90	2	2	70.31	0/-1	IV4RK7DSKSETTA1RHEQES1NHRA3TR2KE1QL1IL3FS2TN1IV5YFENTS9SM15KR1VI1GNR-1NL2FV1G-KRNRGQGLSQNQFQNQHQ2FHFHSLTNRGSNGPKSTV1TQGS1ER9MLYGRKKR	Lachancea mirantina CBS11717 chromosome D, complete assembly	51	18
RIM4	kluyveromyces_marxianus.fas_BBIL01000008.1	19	265	238051	238752	LKADSELVIREDIDQFLPSEVSSLGSDHQNDGEDSDTDSDNFLQDPEDDVDEESTGRGTVTTTSTSTESRGRPSSCIFVASLAAALSDDELCLSVTENFKKYGDLARVKVLRDNANRPYAFVQYNNDHDAKHALIRAQGTLLNGRRLRCEPAKVNRTLYLKN------QQSIDFNEISQICEKFGGLEQIVPDRTDNQYTRRYTYPISSANSWFVQFVYRDDAIRAYANLRTDPNWIIEWAQNINVPKNYNLL	LHVDHRPLLDNKLTPFLPDQLSEITSESDTE---SDTDSTNLLED--------------LSPRAADEPSFSRPSSCIFVASLAASLTDSELNASVTKEFNKYGKIISVKVLRDPANRPYAFVQYASDEDALNALSQAQGTTLNDRNIRCERAKVNRTVFISSSFTNPLESKLTAENVIELMSKFGELEQVVPSR-DQMYKKNY-YPLEVASSWFVQYAYRDDAIRAYLQMKLNYDYMVEWAQNVEVPPRFNLL	1.42e-47	190	482	253	45.85	116	112	159	5	25	62.85	0/1	1KHAV1SHERLPVLILRDENDKILDTQP3SDEQVL1SELIGT1DEHSQDNTDEG-E-D-5DT1FL1QE1P-E-D-D-V-D-E-E-S-T-G-R-G-T-VLTSTPTRSATASDTEEP1RFGS13AS1ST1DS2CNLA3EKNE1KN3DKLIAIRS6NP10NANS1HE2KLHN2ISRQ4LT2GD1RNLI3PR6LVYFLIKSNS-S-F-T-N-P-LQEQSSKILDTFANEENIVSIQEILCMES3GE3IV2DS1T-1NQQM1TKRKRN1T-2ILSESV1NS5FYVA9ALNQLMRKTLDNPYNDWYIMIV5IVNE2KPNRYF3	Kluyveromyces marxianus DNA, contig: DMB0401, strain: DMB1, whole genome shotgun sequence	53	35
RIM4	kluyveromyces_marxianus.fas_BBIL01000008.1	341	473	238816	239169	ITIDKRSIFVGQLDKETTREELNRRFSTHGKIQDINLIFKPTN--IFAFIKYETEEAAAAALESENHAIFLNKTMHVQYKEVGGRHNRKFSGKNGGSNFNHHQFFSTRSGKTFTGPELNLAPPPINMYRKMSGGS	IFIDNKSIFIGQLNFKVTKPLLLERFSKYGEIETCNLIHKQEQGKCFAFIKYKVAASAATALERENHSVFMDKILHVQIREVS-------NSRRG----------SVDSSKSFQGPQLNLAPPPLNIGRRASTGS	1.03e-17	95.1	235	135	44.444	60	56	83	3	19	61.48	0/1	1TF2KNRK3VI3DNKFEKTV1RKEPEL1NLRE3TKHY1KE1QEDTIC3FH1PQTENQ-G-KIC6EKTVEAEAAS2AT3SR3ASIV1LMND1TIML3YIKR2GSG-R-H-N-R-K-F-SNGSKRNR1G-S-N-F-N-H-H-Q-F-F-1TVRD1GS1TS1TQ2EQ7IL1MIYG1KRMA1GT2	Kluyveromyces marxianus DNA, contig: DMB0401, strain: DMB1, whole genome shotgun sequence	53	19
RIM4	cyberlindnera_xylosilytica.fas_flattened_line_14	94	259	311701	311216	CIFVASLAAALSDDELCLSVTENFKKYGDLARVKVLRDNANRPYAFVQYNNDHDAKHALIRAQGTLLNGRRLRCEPAKVNRTLYLK--NQQSIDFNEISQICEKFGGLEQIVPDRTDNQYTRRYTYPISSAN-SWFVQFVYRDDAIRAYANLRTDPNWIIEWAQNINVP	CVFVASLAASLTDDELSLSVTKHFSQWGELALVKVLRDPSNRPYAFVQYTNDADAKFAMGEAQHTVLNGRTIRCEPAKVNRTLYIATCNGYEITLKVIKEILEKFGEIEQMVGNNDS-------TYRKSNLNKAWFAQFAYRDDAIRAYANLRLSPEWIVEWAQNIEHP	4.86e-47	188	478	169	60.947	103	56	123	3	10	72.78	0/-3	1IV7AS1ST4CS4EKNH1KSKQYW1DE2RL6NPAS9NT2HA3HF1LMIGRE2GH1LV4RTLI12LIKA-T-C1QGQYSE1DTFLNKEV1SKQE1CL4GELI2IM1PGDNRNTDDSN-Q-Y-T-R-R-Y-2PRIK1SNAL1-KSA2VA2VA13TLDS1NE2IV6NEVH1	N/A	42	23
RIM4	cyberlindnera_xylosilytica.fas_flattened_line_14	337	473	311200	310847	KDSEITIDKRSIFVGQLDKETTREELNRRFSTHGKIQDINLIFKPTNIFAFIKYETEEAAAAALESENHAIFLNKTMHVQYKEVGGRHNRKFSGKNGGSNFNHHQFFSTRSGKTFTGPELNLAPPPINM--YRKMSGGS	KEEEVDIDRCSIFVGQLDAKATKELLHERFSRHGKVTEVSLVSRANNNFAFIKFADEKAAAAAVERENHAVFLEKTMHVQYKEL--HHKKK-------------KFATTHT------PRLNLAPPPVNLPSSRRASTGS	6.98e-21	105	262	139	48.201	67	49	91	4	23	65.47	0/-3	1DESE1IVTD2KRRC8KAEKTA1RK1EL1NHRE3TR3IVQTDEIVNS1IVFSKRPATN1IN5YFEATD1EK5LV1SR4IV2NE9VLG-G-RH1NKRK1F-S-G-K-N-G-G-S-N-F-N-H-H-QK1FAST1RHSTG-K-T-F-T-G-1ER7IV1ML-P-SYS1KRMA1GT2	N/A	42	19
RIM4	kluyveromyces_dobzhanskii.fas_NODE_32_length_42615_cov_17.3902_ID_63	19	265	3817	4518	LKADSELVIREDIDQFLPSEVSSLGSDHQNDGEDSDTDSDNFLQDPEDDVDEESTGRGTVTTTSTSTESRGRPSSCIFVASLAAALSDDELCLSVTENFKKYGDLARVKVLRDNANRPYAFVQYNNDHDAKHALIRAQGTLLNGRRLRCEPAKVNRTLYLKN------QQSIDFNEISQICEKFGGLEQIVPDRTDNQYTRRYTYPISSANSWFVQFVYRDDAIRAYANLRTDPNWIIEWAQNINVPKNYNLL	LKVDRAPLLDDSLSDILPDQLSDIASETDTD---SDGDTANLLDEPS--------------PRSSDDPSFSRPSSCIFVASLAAALTDSELNASVSKEFAKYGKIVSVKVLRDPANRPYAFVQYTSDEDALNALSQAQGTTLNNRNIRCERAKVNRTVFVSSNFANPLESKLTVEKVVDFMCKFGELEQVVPSR-DQLYKKNY-YPSEVANSWFIQYAYRDDAIRAYLQMKLSYEYMVEWAQNVDVPARFNLL	1.06e-46	187	475	253	45.85	116	112	155	5	25	61.26	0/1	2AV1SREALPVLILRDEDDSILDSQDFI2SDEQVL1SDLIGA1DEHTQDNT1G-E-D-2TG1STDA1FL1QDDE1ESD-D-V-D-E-E-S-T-G-R-G-T-V-T-TPTR1TSSDTDEP1RFGS15ST1DS2CNLA2TSEKNE1KA3DKLIAVRS6NP10NTNS1HE2KLHN2ISRQ4LT2GN1RNLI3PR6LVYFLVKSNS-N-F-A-N-P-LQEQSSKILDTFVNEEKIVSVQDIFCMEC3GE3IV2DS1T-1NQQL1TKRKRN1T-2ISSESV5VI1FYVA9ALNQLMRKTLDSPYNEWYIMIV5IVND2KANRYF3	N/A	53	35
RIM4	kluyveromyces_dobzhanskii.fas_NODE_32_length_42615_cov_17.3902_ID_63	341	473	4582	4938	ITIDKRSIFVGQLDKETTREELNRRFSTHGKIQDINLIFKPTN--IFAFIKYETEEAAAAALESENHAIFLNKTMHVQYKEVGGRHNRKFSGKNGGSNFNHHQFFSTRSGKTFTGPELNLAPPPINMYRKMSGGS	IFIDNKSIFIGQLNFKVTKPSLLERFTTYGEIDNCNLIHKQEQGKCFAFIKYKSPVSAAKALERENHSVFMDKILHVQIREVS----------------NSRRSSSIDSTKSFQGPQLNLAPPPLNMGRRASTGS	3.52e-19	100	248	135	45.185	61	56	84	2	18	62.22	0/1	1TF2KNRK3VI3DNKFEKTV1RKEPES1NLRE2ST1HY1KE1QDDNIC3FH1PQTENQ-G-KIC6EKTSEPEVAS2AK3SR3ASIV1LMND1TIML3YIKR2GSG-R-H-N-R-K-F-S-G-K-N-G-G-S-N-F-1HSHRQRFSFS1TIRD1GT1TS1TQ2EQ7IL2YG1KRMA1GT2	N/A	53	19
RIM4	candida_mycetangii.fas_NODE_4_length_1011378_cov_28.5779_ID_1711	94	259	669286	669771	CIFVASLAAALSDDELCLSVTENFKKYGDLARVKVLRDNANRPYAFVQYNNDHDAKHALIRAQGTLLNGRRLRCEPAKVNRTLYLK--NQQSIDFNEISQICEKFGGLEQIVPDRTDNQYTRRYTYPISSANSWFVQFVYRDDAIRAYANLRTDPNWIIEWAQNINVP	CVFVASLAATLTDDELSLSVTKHFQQWGELALVKVLRDPSNRPYAFVQYTSDGDARNALKKAQHTTLNGRTIRCEPAKVNRTLYIATCSGEEVTLKAIRETLDQYGEIEQLV---GNNDYSFRNS---NLNKAWFVQFAYRDDAIRAYANLRLSPEWIIEWAQNIERP	1.13e-45	184	467	168	57.738	97	63	126	3	8	75	0/1	1IV7AT1ST4CS4EKNH1KQKQYW1DE2RL6NPAS9NTNS1HG2KRHN2IKRK2GH1LT4RTLI12LIKA-T-CNSQGQESEIVDTFLNKEA1SRQEITCLEDKQFY1GELI2IL1P-D-R-TGDN1QD1TSRF1YNTSY-P-I-SNSLANNKSA5VA13TLDS1NE9NEVR1	N/A	43	23
RIM4	candida_mycetangii.fas_NODE_4_length_1011378_cov_28.5779_ID_1711	334	473	669784	670140	DEDKDSEITIDKRSIFVGQLDKETTREELNRRFSTHGKIQDINLIFKPTNIFAFIKYETEEAAAAALESENHAIFLNKTMHVQYKEVGGRHNRKFSGKNGGSNFNHHQFFSTRSGKTFTGPELNLAPPPINM-YRKMSGGS	DKEEEDEVQIDKCSIFVGQLDSKVTQELLRERFSRHGTISEVALVLRHSNNFAFIKFSDDKAAAAAVERENHAVFMERTMHVQYREL------------------HHK---KRKPNRYL-PRLNLAPPPVNLPSRRASTGS	6.95e-20	102	254	141	44.681	63	55	89	4	23	63.12	0/1	1EKDEKEDESD1IVTQ3RC8KSEKTV1RQ1EL1NRRE3TR2KT1QSDEIVNA1IVFLKRPHTS1IN5YFESTDEDEK5LV1SR4IV1LMNEKR6KR1VLG-G-R-H-N-R-K-F-S-G-K-N-G-G-S-N-F-N-2QKF-F-S-TK1SKGPKNTRFYTLG-1ER7IV1ML-PYS1KRMA1GT2	N/A	43	20
RIM4	kluyveromyces_lactis.fas_CR382126	18	265	1677914	1678618	GLKADSELVIREDIDQFLPSEVSSLGSDHQNDGEDSDTDSDNFLQDPEDDVDEESTGRGTVTTTSTSTESRGRPSSCIFVASLAAALSDDELCLSVTENFKKYGDLARVKVLRDNANRPYAFVQYNNDHDAKHALIRAQGTLLNGRRLRCEPAKVNRTLYLKN------QQSIDFNEISQICEKFGGLEQIVPDRTDNQYTRRYTYPISSANSWFVQFVYRDDAIRAYANLRTDPNWIIEWAQNINVPKNYNLL	ALKIDRQSLLDDNLTNLLPEQLSEIASESETD---SDEDTTNLLDEP--------------SPRSSDDPSFSRPSSCIFVASLAATLSDSELNASVTKEFAKYGKIVSVKVLRDPANRPYAFVQYASDDEALNALSQAQGTTLNNRNIRCERAKVNRTVFISSSFANPLEGKLTVEKVVDLMSKFGELEQVVPSR-DQMYKKNY-YPSEVANSWFIQYAYRDDAIRAYLQMKLNYEYMVEWAQNVDVPPRFNLL	1.30e-45	184	466	254	45.669	116	113	160	5	25	62.99	0/2	GA2AI1SREQLSVLILRDEDDNILDTQNFL2SEEQVL1SELIGA1DEHSQENT1G-E-D-2TE1STDT1FL1QDDE1E-D-D-V-D-E-E-S-T-G-R-G-T-V-TSTPTR1TSSDTDEP1RFGS13AT3DS2CNLA3EKNE1KA3DKLIAVRS6NP10NANS1HDDE1KLHN2ISRQ4LT2GN1RNLI3PR6LVYFLIKSNS-S-F-A-N-P-LQEQGSKILDTFVNEEKIVSVQDILCMES3GE3IV2DS1T-1NQQM1TKRKRN1T-2ISSESV5VI1FYVA9ALNQLMRKTLDNPYNEWYIMIV5IVND2KPNRYF3	Kluyveromyces lactis strain NRRL Y-1140 chromosome F complete sequence.	53	35
RIM4	kluyveromyces_lactis.fas_CR382126	341	473	1678682	1679035	ITIDKRSIFVGQLDKETTREELNRRFSTHGKIQDINLIFKPTNI--FAFIKYETEEAAAAALESENHAIFLNKTMHVQYKEVGGRHNRKFSGKNGGSNFNHHQFFSTRSGKTFTGPELNLAPPPINMYRKMSGGS	IFIDNKSIFIGQLNFKVTKPLLLERFSKYGEIDNCNLIHKQEQLKCFAFIKYKTPASAAKALERENHSIFVEKILHVQIREVSNSRRS-----------------SIDSNKSFQGPQLNLAPPPLNIGRRASTGS	1.08e-17	95.1	235	135	45.185	61	55	81	2	19	60	0/2	1TF2KNRK3VI3DNKFEKTV1RKEPEL1NLRE3TKHY1KE1QDDNIC3FH1PQTENQIL-K-C6EK1EPEAAS2AK3SR3AS2LVNE1TIML3YIKR2GSGNRSHRNRRSK-F-S-G-K-N-G-G-S-N-F-N-H-H-Q-F-F-1TIRD1GN1TS1TQ2EQ7IL1MIYG1KRMA1GT2	Kluyveromyces lactis strain NRRL Y-1140 chromosome F complete sequence.	53	19
RIM4	kluyveromyces_lactis.fas_CR382126	119	174	1375558	1375734	KYGDLARVKVLRD---NANRPYAFVQYNNDHDAKHALIRAQGTLLNGRRLRCEPAKVNR	RYSSTLNAKIVFDQFTGVSKGYGFVKFVNEMEQQRALVEMQGTFLNGRAIRVGTTSKNK	0.81	40	92	59	30.508	18	38	31	1	3	52.54	0/1	KR1GSDSLTALRNVA1VILVRF1-Q-F-TNGAVNSRKPG1AG2QKYFNV1DEHMDEAQKQHR2IVREAM3LF4RALI1CVEGPTATKSVK1RK	Kluyveromyces lactis strain NRRL Y-1140 chromosome F complete sequence.	53	8
RIM4	yueomyces_sinensis.fas_NODE_26_length_152182_cov_28.6892_ID_51	94	256	116914	117387	CIFVASLAAALSDDELCLSVTENFKKYGDLARVKVLRDNANRPYAFVQYNNDHDAKHALIRAQGTLLNGRRLRCEPAKVNRTLYLKNQQSIDFNEISQICEKFGGLEQIVPDRTDNQYTRRYTYPISSANSWFVQFVYRDDAIRAYANLRTDPNWIIEWAQNI	CIFVASLASTLTDENLSISVTNHFKKFGDLKMVKVLRDSKNRPYAFVQYTNDSDANKALKLAHGSKLDGRELRCERAKVNRTLHITTKLKLTDSDINNMCNEFGEIEQLIKSNSTSLYQRR-----NSLNAWFVRFVYRDDAIRAFANIRSDPNLIVNWVQNI	1.81e-45	183	465	163	56.442	92	66	122	1	5	74.85	0/1	8ASAT1ST1DEEN1CSLI3ENNH3YF3AKRM6NSAK9NT2HS2KNHK2IKRL1QH1TSLK1ND2RE4PR7YHLIKTNTQKQLSKILDTFDNSED1SNQNIM1ENKE2GELI2ILVIPKDSRNTSDTNSQL1TQ2Y-T-Y-P-I-SN1AL1SA3QR10YF2LI1TS3WL1IVEN1AV3	N/A	41	23
RIM4	yueomyces_sinensis.fas_NODE_26_length_152182_cov_28.6892_ID_51	344	473	117520	117897	DKRSIFVGQLDKETTREELNRRFSTHGKIQDINLIFKPTNIFAFIKYETEEAAAAALESENHAIFLNKTMHVQYKEVGGRHNRK-FSGKNGGSNFNHHQFFSTRSGKTFTGPELNLAPPPINMYRKMSGGS	DKKSIFVGQLSNNVTEKNLNERFSIHGKINNITLIIKPNNIFAFIEFDTEESAASAFEKENHSIFLNKTMHVQYKETSRSQRRKSFPYYYNNRNFLNNNNIDNKDPL-----QINLAPPPINIYRRHSIDS	1.01e-21	108	269	131	53.435	70	55	86	2	6	65.65	0/1	2RK7DSKNENTV1REEKEN2RE3TI4QNDN1NT2FI2TN6KEYFED3AS2AS1LF1SK3AS13VTGSGRRSHQNR2-S1SPGYKYNYGNGNSR2NLHNHNQNFNFISDTNRKSDGPKLT-F-T-G-P-EQLI8MI2KRMH1GIGD1	N/A	41	18
RIM4	cyberlindnera_petersonii.fas_NODE_18_length_205397_cov_17.6361_ID_19358	94	259	177237	177722	CIFVASLAAALSDDELCLSVTENFKKYGDLARVKVLRDNANRPYAFVQYNNDHDAKHALIRAQGTLLNGRRLRCEPAKVNRTLYLKN--QQSIDFNEISQICEKFGGLEQIVPDRTDNQYTRRYTYPISSAN-SWFVQFVYRDDAIRAYANLRTDPNWIIEWAQNINVP	CVFVASLAAALSDDELSASVAQHFQQWGELALVKVLRDPSNRPYAFVQYTNDADAKYALSKAQHSVLNGRTIRCEAAKVNRTLYIATCGDEEITLKEIKEIMGKYGEIEQLVGN-NDSHFRK------SNLNKAWFVQFAYRDDAIRAYANLRLSPDWIIEWAQNIEHP	1.91e-45	183	465	169	59.763	101	58	127	4	10	75.15	0/3	1IV14CSLA2TAEQNH1KQKQYW1DE2RL6NPAS9NT2HA3HY2ISRK2GHTSLV4RTLI3PA8LIKANT-C-GQDQESE1DTFLNK2SKQE1CMEG1FY1GELI2IL1PGDNR-TN1NSQHYFTRRKR-Y-T-Y-P-I-1SNAL1-KSA5VA13TLDS1ND9NEVH1	N/A	42	23
RIM4	cyberlindnera_petersonii.fas_NODE_18_length_205397_cov_17.6361_ID_19358	343	473	177762	178118	IDKRSIFVGQLDKETTREELNRRFSTHGKIQDINLIFKPTNIFAFIKYETEEAAAAALESENHAIFLNKTMHVQYKEVGGRHNRKFSGKNGGSNFNHHQFFSTRSGKTFTGPELNLAPPPINM-YRKMSGGS	IDKCSIFVGQLDVHVTKEILAERFSRHGTIADLTLCTKPNNIFAFIKFNTEKAAAAAVERENHAMLLEKTMHVQYREL---HHKK----------RKPLLHNHHHHPHSSIPRLNLAPPPVNLPVRRASTGS	8.56e-20	102	253	132	50.758	67	51	82	3	14	62.12	0/3	3RC8KVEHTV1RK1EI1NARE3TR2KT1QA1ILNT1ICFT2TN7YFEN2EK5LV1SR4IMFL1NE7KR1VLG-G-R-1NHRK1F-S-G-K-N-G-G-S-N-F-NRHKHPQLFLFHSNTHRHSHGHKPTHFSTSGI1ER7IV1ML-PYV1KRMA1GT2	N/A	42	18
RIM4	hanseniaspora_osmophila.fas_flattened_line_93	94	419	28219	29118	CIFVASLAAALSDDELCLSVTENFKKYGDLARVKVLRDNANRPYAFVQYNNDHDAKHALIRAQGTLLNGRRLRCEPAKVNRTLYLKNQQSIDFNEISQI--CEKFGGLEQIVPDRTDNQYT------RRYTYPISSANSWFVQFVYRDDAIRAYANLRTDPNWIIEWAQNINVPKNYNLLH--KSKFKSSKYHQNNGIINNDGSNNNDNNNSNNNNREDSRRNGDVIEEECGHVHGSDSEEKLTSDGIYDDEDKDSEITIDKRSIFVGQLDKETTREELNRRFSTHGKIQDINLIFK-PTNIFAFIKYETEEAAAAALESENHAIFLNKTMHVQYKE	CIFVASLPSYLSDDALWVSVVEHFEKFGDVAMAKVLRDNKKRPYAFVQYHTEHEANAALLKANNSMLQNRRIRCEKARVNRTLVIEEKFPVSNSEKAVLSRLEKIGEIEKMVEVKQYYAFKGLLNNHNHYQLTSNPCRSWYFQFAYRDDAISAHARIRNEGVYTAEWTDNIEVPDTLNVVQHLQECLKEDK---------------------------------KVYGYEAQDIQSSQP-EKNNNVQIYNSSSGNE---IDTFSIFIGQLPSGCTEEELAKKFGTHGEIESINLFTKQENNSFAFIQYKNEKSASFAIENENHSFFKSKTIHVQFRE	3.06e-45	182	463	337	37.982	128	161	185	7	48	54.9	0/1	7APASAY4EA1CWLV2TV1NH1KE1YF2LV1RMVA6AKNK8NHNTDE1DE1KNHA2ILRK1QNGNTSLM1NQGN2LI3PK1KR5YVLIKENEQKQFSPIVDSFNNS1IKSAQVIL-S-RCL2FI1GELI1QKIM1PEDVRKTQDYNYQAYFTK-G-L-L-N-N-HRNRH1TQYLPTISSNSPACNR2FYVF2VA6RS1YH1NRLI1TNDEPGNVWYITIA2ATQD2NE2KDNTYL1LVLVHQ-H-LKQSEKCFL1SESD1Y-H-Q-N-N-G-I-I-N-N-D-G-S-N-N-N-D-N-N-N-S-N-N-N-N-R-E-D-S-R-R-N-G-DK1IYEGEY1CAGQHDVIHQGS1DQSPE-2LNTNSNDVGQ2DNDSESDSKGDNSEE-I-T-2KTRF3VI3DPK…	N/A	46	46
RIM4	hanseniaspora_vinae.fas_JFAV02000263.1	94	419	26829	27728	CIFVASLAAALSDDELCLSVTENFKKYGDLARVKVLRDNANRPYAFVQYNNDHDAKHALIRAQGTLLNGRRLRCEPAKVNRTLYLKNQQSIDFNEISQI--CEKFGGLEQIVPDRTDNQYT------RRYTYPISSANSWFVQFVYRDDAIRAYANLRTDPNWIIEWAQNINVPKNYNL---LHKSKFKSSKYHQNNGIINNDGSNNNDNNNSNNNNREDSRRNGDVIEEECGHVHGSDSEEKLTSDGIYDDEDKDSEITIDKRSIFVGQLDKETTREELNRRFSTHGKIQDINLIFK-PTNIFAFIKYETEEAAAAALESENHAIFLNKTMHVQYKE	CVFVASLPAYLSDDALWVSVVDHFKNFGDVVMAKVLRDNKKRPYAFVQYHTEHEANAALLKANNSLLQNRRIRCEKARVNRTLLIGEKFPVPDSEKAVLSRVEQIGELEKMVEVKQYYAFKGLLNNYNLYQFSSNPCRSWYFQFAYRDDAISAHAIIRNEGVYTAEWADNIEVPDTLNMVQHLQKSLEEDKRLHPLNAQNTKMNQQE----------------------------HMDNKQSKSSNDG----------NEIDTFSIFIGQLPSDCTQEELEKKFGAHGEIESINLFTKQENNSFAFIQYKNEKSASFAIENENHSFFKSKTIHVQFRE	3.45e-45	182	462	338	37.574	127	161	185	6	50	54.73	0/3	1IV5AP1AY4EA1CWLV2TVEDNH2KNYF2LVAVRMVA6AKNK8NHNTDE1DE1KNHA2ILRK1QNGNTS2NQGN2LI3PK1KR5YLLIKGNEQKQFSPIVDPFDNS1IKSAQVIL-S-RCV1KQFI1GE2QKIM1PEDVRKTQDYNYQAYFTK-G-L-L-N-N-YRNRL1TQYFPSISSNSPACNR2FYVF2VA6RS1YH1NILI1TNDEPGNVWYITIA3QD2NE2KDNTYL1LM-V-Q-H1HQ2KLFEKESDSKKRYL1QPNL1GAIQINNTNKDMGNSQNQNEN-D-N-N-N-S-N-N-N-N-R-E-D-S-R-R-N-G-D-V-I-E-E-E-C-G-H-V-1GMSDDNSKEQES1LSTSSN2I-Y-D-D-E-D-K-D-S-E-INTE2KTRF3VI3DP…	Hanseniaspora vineae strain T02/19AF contig263, whole genome shotgun sequence	46	46
RIM4	kazachstania_siamensis.fas_NODE_13_length_172444_cov_15.0082_ID_25	94	273	34654	34085	CIFVASLAAALSDDELCLSVTENFKKYGDLARVKVLRDNANRPYAFVQYNNDHDAKHALIRAQGTLLNGRRLRCEPAKVNRTLYLKNQQSIDFNEISQICEKFGGLEQIVPDRTDN---------------QYTRRYTYPISSANSWFVQFVYRDDAIRAYANLRTDPNWIIEWAQNINVPKNYNLLHKSKFKSS	CIFVASLAATLSDDQLCRSVTEKFQHFGKLNGVKVLRDPQNRPYAFVQYTSDHDAQRALNLSQGTTLNDRVIRCEQARVNRTLFISCSTPVTCREIEIFCERFGELEQLIPSLASDPNKPNDKKKQILPNFRFIEAASYKIT---SWFVQFAYRDDAIRAFANIKSELSWTVHWVQNVKVSKRYNLL--SSFQKS	4.58e-45	182	461	195	50.769	99	76	127	3	20	65.13	0/-1	9AT4EQ2LR4NK1KQKHYF1DK1ANRG6NPAQ9NTNS4KQHR2INRLAS3LT2GD1RVLI3PQ1KR5YFLIKSNCQSQTSPIVDTFCNR2SEQIIF2KR2GE3ILVI1DSRLTADSND-P-N-K-P-N-D-K-K-K-Q-I-L-P-N-FQRYFTIRERAYATS1PK1STS-A-N-6VA8YF2LIRKTSDEPLNS1ITIVEH1AV2IVNK1PS1NR4H-K-1KS1KQSK1	N/A	44	25
RIM4	kazachstania_siamensis.fas_NODE_13_length_172444_cov_15.0082_ID_25	338	468	34024	33638	DSEITIDKRSIFVGQLDKETTREELNRRFSTHGKIQDINLIFKPTNIFAFIKYETEEAAAAALESENHAIFLNKTMHVQYKEVGG------RHNRKFSGKNGGSNFNHHQFFSTRSGKTFTGPELNLAPPPINMYRK	NSKISIDRKSIFVGQLHKETTAESLAKHFEAYGKIFNLKLIHRPTNIFAFIEYDEESSAAIALEKENHATFLGKTIHVQYKEINTSISYVRRESRNYCIDSDLS--------ITHNNKFFVGPQIILAPPPINITRR	1.64e-23	114	284	137	49.635	68	55	91	2	14	66.42	0/-1	DN1EK1TS2KRRK7DH4RA1ES1NARKRH1SETAHY3QFDNILNK2FHKR8KE1EDTE1ESAS2AI3SK4IT2NG2MI6VIGNGT-S-I-S-Y-V-R1HENS1KNFYSCGIKDNSGDGL1N-F-N-H-H-Q-F-F-SI1RHSNGN1TF1TV2EQLINI7MIYT1KR	N/A	44	18
RIM4	cyberlindnera_fabianii_JCM3601.fas_gi|1002316268|dbj|BCGI01000002.1|	94	259	1816210	1816695	CIFVASLAAALSDDELCLSVTENFKKYGDLARVKVLRDNANRPYAFVQYNNDHDAKHALIRAQGTLLNGRRLRCEPAKVNRTLYLKNQQS--IDFNEISQICEKFGGLEQIVPDRTDNQYTRRYTYPISSANSWFVQFVYRDDAIRAYANLRTDPNWIIEWAQNINVP	CVFVASLAASLTDDELSLSVTNHFQQWGDLALVKVLRDPSNRPYAFVQYTDDQDAKIALKKAQHTTLNGRTIRCEAAKVNRTLYIATCSGYEVTIQDIKDLLEKYGEIEQTV---GNNDSTFRKS---NLNKAWFAQFAYRDDAIRAYANLRLDPEWIVEWAQNIEHP	5.79e-45	182	461	168	58.929	99	61	121	3	8	72.02	0/1	1IV7AS1ST4CS4ENNH1KQKQYW4RL6NPAS9NTND1HQ3HI2IKRK2GH1LT4RTLI3PA8LIKANTQCQSSG-Y-EIVDTFINQED1SKQDILCL2FY1GELI2IT1P-D-R-TGDN1QDYS1RF1YKTSY-P-I-SNSLANNKSA2VA2VA13TL2NE2IV6NEVH1	Cyberlindnera fabianii DNA, scaffold: scaffold_1, strain: JCM 3601, whole genome shotgun sequence	43	23
RIM4	cyberlindnera_fabianii_JCM3601.fas_gi|1002316268|dbj|BCGI01000002.1|	335	473	1816708	1817061	EDKDSEITIDKRSIFVGQLDKETTREELNRRFSTHGKIQDINLIFKPTNIFAFIKYETEEAAAAALESENHAIFLNKTMHVQYKEVGGRHNRKFSGKNGGSNFNHHQFFSTRSGKTFTGPELNLAPPPINM-YRKMSGGS	ERAEEDVEIDKCSIFVGQLDNKVTKELLQERFERHGSVSEIVLVLRSSNNFAFIKFSDEKAAAAAVERENHAVLLEKTMHVQYREL---HHKK-------KRFNS------------VTPRLNLAPPPVNLPVRRASTGS	3.22e-19	100	248	140	45.714	64	53	85	4	23	60.71	0/1	1DRKADESEEDIVTE3RC8KNEKTV1RK1EL1NQRE2SETR2KSIVQSDE1NV1IVFLKRPSTS1IN5YFESTD1EK5LV1SR4IVFL1NE7KR1VLG-G-R-1NHRK1F-S-G-K-N-G-G-SKNR2HSH-Q-F-F-S-T-R-S-G-K-T-F-TVGT1ER7IV1ML-PYV1KRMA1GT2	Cyberlindnera fabianii DNA, scaffold: scaffold_1, strain: JCM 3601, whole genome shotgun sequence	43	19
RIM4	kuraishia_ogatae.fas_NODE_2_length_1005779_cov_12.3914_ID_3	94	259	49626	49126	CIFVASLAAALSDDELCLSVTENFKKYGDLARVKVLRDNANRPYAFVQYNNDHDAKHALIRAQGTLLNGRRLRCEPAKVNRTLYLKNQQS---IDFNEISQICEKFGGLEQIVPDRTDNQYTRRYTYPISSANSWFVQFVYRDDAIRAYANLRTDPNWIIEWAQNINVP	CVFVASLAASMTDDRLCLSVTNHFKKWGKLAMVKVLRDPSNRPYAFVQYTNDQDAKAALREGQHSILDGRSIRCEPAKVNRTLYVSTTTSDGALDQAAITEMLGEFGEIEQLV--GTDSFEAFSDTSKTKTHRHWFCKFAYRDDAIRAYANLRVKPFWAVEWAQNLESP	9.36e-45	181	459	169	56.213	95	69	119	2	5	70.41	0/-3	1IV7ASLMST2ER6ENNH3YW1DK2RM6NPAS9NT2HQ3HA2IRREAG1GHTSLI1ND2RSLI12LVKSNTQTQT1-D-G-AIL1FQNAEA1STQEIMCLEGKE2GELI2IL1P-D-RG2NSQFYETARFRSYD1YSPKITSKSTAHNRSH2VCQK1VA13TVDK1NF1IAIV5ILNEVS1	N/A	41	23
RIM4	kuraishia_ogatae.fas_NODE_2_length_1005779_cov_12.3914_ID_3	336	465	49122	48799	DKDSEITIDKRSIFVGQLDKETTREELNRRFSTHGKIQDINLIFKPTNIFAFIKYETEEAAAAALESENHAIFLNKTMHVQYKEVGGRHNRKFSGKNGGSNFNHHQFFSTRSGKTFTGPELNLAPPPINM	EEPSEVTIDKFSIFVGQLDSRVTKEKLIERFSHHGKVAEAVLVSRPGSNFAFVKYESEAAAAAAVERENHAIFKDRTMHVQYREI------------------HHNV----SRRSFVEPRLSLAPPPVNF	2.62e-20	103	257	130	48.462	63	45	84	2	22	64.62	0/-3	DEKEDP2IV4RF8KSERTV1RK1EK1NIRE3TH3IVQADEIANV1IVFSKR1TGNSIN3IV3TS1EA5LV1SR6LKNDKR6KR1VIG-G-R-H-N-R-K-F-S-G-K-N-G-G-S-N-F-N-2QNFVF-S-T-R-1GRKRTS1TVGE1ER1NS5IV1MF	N/A	41	18
RIM4	kuraishia_ogatae.fas_NODE_2_length_1005779_cov_12.3914_ID_3	111	165	427280	427450	LSVTENFKKYGDLARVKVLRD-NAN-RPYAFVQYNNDHDAKHALIRAQGTLLNGRRL	LDLQQTFSEFGEIEKVRVVRDRNGNSKGYAFIIYRHGSDAKRVLSNANGMKLNNRLL	0.24	42	97	57	40.351	23	32	35	2	2	61.4	0/2	1SDVLTQEQNT1KSKEYF1DELIAERK1KR1LV2-R1AG1-SRKPG3VIQI1NRNHDGHS3HRAV1ISRN1QN1TMLK2GN1RL1	N/A	41	8
RIM4	nakaseomyces_delphensis.fas_NADE0S06	94	265	216192	216722	CIFVASLAAALSDDELCLSVTENFKKYGDLARVKVLRDNANRPYAFVQYNNDHDAKHALIRAQGTLLNGRRLRCEPAKVNRTLYLKNQQSIDFNEISQICEKFGGLEQIVPDRTDNQYTRRYTYPISSANS-------WFVQFVYRDDAIRAYANLRTDPNWIIEWAQNINVPKNYNLL	CLFVASLAAALEDDELCVNVTQLFRRYGDLVGVKVLRDDQNRPYAFVQYKKDEDARGAQQKASGAFLNGRKLRCEPARVNRTLLLYQRSQFVYKELAATCGKYGELEMLVPGKS--HVSQTFKAHCSSNHSDRDKWCAWFVQFVYREDAIRAFANLKETPNFGVLWVQNIQVKPEFNYL	1.80e-44	180	457	179	53.073	95	75	124	2	9	69.27	0/3	1IL9SE5LVSN2EQNL1KRKR4AVRG6NDAQ9NKNK1HE2KRHG1LQIQRK1QS1TALF4RK6KR5YL1KYNQQRQSSQIFDVFYNK1ILSAQAIT1EG1FY1GE2QMIL2DGRKTSD-N-QHYVTSRQRTYFTKYAPHIC2ANNH1-D-R-D-K-W-C-A8DE5YF3RKTEDT2WFIGIVEL1AV3NQ1PKKPNEYF1LY1	Nakaseomyces delphensis scaffold 06 complete sequence.	52	24
RIM4	nakaseomyces_delphensis.fas_NADE0S06	343	427	217107	217361	IDKRSIFVGQLDKETTREELNRRFSTHGKIQDINLIFKPTNIFAFIKYETEEAAAAALESENHAIFLNKTMHVQYKEVGGRHNRK	IDRKSIFVGQLRPEVTTTLLKDRFSKHGKIININLVDKPTSVFAFIKFETEQAAASALNKEDHTILLNRTMHVQYKEISGGHAKK	5.13e-18	96.3	238	85	63.529	54	31	67	0	0	78.82	0/3	2KRRK7DRKP1TV1RTETEL1NKRD3TK4QIDN3IVFD3NSIV5YF3EQ3AS2ENSK1ND1AT1FL2KR8VIGS1RG1NARK1	Nakaseomyces delphensis scaffold 06 complete sequence.	52	12
RIM4	nakaseomyces_delphensis.fas_NADE0S06	599	714	217887	218207	KKRYARRSSYGYNEVPPKPYYFQPYYYHPMQYHMGPMGPLHPSQGSAGNHHPYMMVYPMSPPPPSGLDGSMIPPPINVSQSHAANHGSTHVHANEFISNDTGDINEDNKAYSLDY*	RKFNSRRSSYGYGD------HSRNFFPPSYLYPFQYIGAM-PSPGSPGNH--TYMIYPMLAPPPSGVENSLLPPPMGMRQINGTIPPMTPINSNTYMSTDSPKFIPEKKAFALDY*	0.32	41.2	95	116	35.345	41	66	67	3	9	57.76	0/3	KR1RFYNAS7NGEDV-P-P-K-P-Y-YHFSQRPNYFYFYPHPPSMYQL1HPMFGQPYMI1PALMH-2QP2AP3H-P-YTMY1VI3SLPA5LVDEGN1MLIL3IMNGVMSR1SIHNAGATNIHPGPSM1HPVIHNAS1ETFYIM1NT1TSGPDKIFNIEPDENK2YFSA4	Nakaseomyces delphensis scaffold 06 complete sequence.	52	16
RIM4	debaryomyces_prosopidis.fas_flattened_line_5	94	478	325584	324685	CIFVASLAAALSDDELCLSVTENFKKYGDLARVKVLRDNANRPYAFVQYNNDHDAKHALIRAQGTLLNGRRLRCEPAKVNRTLYLKNQQSIDFNEISQICEKFGGLEQIVP-DRTDNQYTRRYTYPISSANSWFVQFVYRDDAIRAYANLRTDPNWIIEWAQNINVPKNYNLLHKSKFKSSKYHQNNGIINNDGSNNNDNNNSNNNNREDSRRNGDVIEEECGHVHGSDSEEKLTSDGIYDDEDKDSEITIDKRSIFVGQLDKETTREELNRRFSTHGKIQDINLIFKPTNIFAFIKYETEEAAAAALESENHAIFLNKTMHVQYKEVGG---RHNRKFSGKNGGSNFNHHQFFSTRSGKTFTGPELNLAPPPINMYRKMSGGSQQESE	CVFVASLCSSRSDDELCVSVTKHFAQWGKLSTVKVLRDPANRPYAFVQYTNDKDSKTAISKGHNSVLNGRNLRCEAAKVNRTLFISSKFLKTEKAFKDALEEFGEIEQLIPSDEFGNVKSNKPN--VKSSKDWFCKYVYRDDAIRAFANLSENNLFHIEWAQNIET-----------FGSSKNHN---------------TNSNMSKQEENTMKFDKFSVFVGQLNSSVTEDELITR--FRRHGKIEEVTIIKKA----------------------------------SNTFGFVKYKEEASAASAVERENHSMFKDRTMHVQYRELHSSTLKHSSKAQG-------------------------IALAPPPINLKKRTTLGAKKTSD	2.44e-44	179	455	389	34.961	136	160	204	8	93	52.44	0/-3	1IV5ACASASLR6LV3EKNH1KAKQYW1DK1ASRT6NP10NT2HK1AS1HT1LIISRKAGQHGNTSLV4RN4PA7YFLIKSNSQKQFSLIKDTFENKEAIFSKQDIACL1KE2GELI2ILVI1-S1RETFDG1QVYKTSRNRKYPTNY-P-IVSK1ASNKSD2VCQKFY9YF3RSTEDNPNNLWFIH7NEVTP-K-N-Y-N-L-L-H-K-S-K-1KG3YN1QNN-N-G-I-I-N-N-D-G-S-N-N-N-D-N-NT3NMNSNKRQ1DESNRTRMNKGF1VKIFESEVEFCV1HQVLHNGS1DVST1EDKE1TISTDRG-I-YFDRDREHDG1DISE1IV2DI1RKSAI-F-V-G-Q-L-D-K-E-T-T-R-E-E-L-N-R-R-F-S-T-H-G-K-I-Q-D…	N/A	54	54
RIM4	cyberlindnera_americana.fas_NODE_1_length_1160020_cov_59.4726_ID_4662	94	259	108220	107735	CIFVASLAAALSDDELCLSVTENFKKYGDLARVKVLRDNANRPYAFVQYNNDHDAKHALIRAQGTLLNGRRLRCEPAKVNRTLYLK--NQQSIDFNEISQICEKFGGLEQIVPDRTDNQYTRRYTYPISSAN-SWFVQFVYRDDAIRAYANLRTDPNWIIEWAQNINVP	CVFVASLAASLSDDELSLSVTKHFQQWGDLTLVKVLRDPSNRPYAFVQYSNDRDAKFAMKQAQHTVLNGRTIRCEAAKVNRTLYISTCNGNEVSLKLIRDTLGSYGEIEQLVGNNDT-------TYRKSNLNKAWFVQFAYRDDAIRAYANLRLSPDWIIEWAQNIEHP	2.88e-44	179	455	169	59.172	100	59	122	3	10	72.19	0/-1	1IV7AS6CS4EKNH1KQKQYW3ATRL6NPAS9NS2HR3HF1LMIKRQ2GH1LV4RTLI3PA8LIKS-T-C1QGQNSEIVDSFLNKEL1SRQDITCLEGKSFY1GELI2IL1PGDNRNTDDTN-Q-Y-T-R-R-Y-2PRIK1SNAL1-KSA5VA13TLDS1ND9NEVH1	N/A	42	23
RIM4	cyberlindnera_americana.fas_NODE_1_length_1160020_cov_59.4726_ID_4662	343	473	107707	107378	IDKRSIFVGQLDKETTREELNRRFSTHGKIQDINLIFKPTNIFAFIKYETEEAAAAALESENHAIFLNKTMHVQYKEVGGRHNRKFSGKNGGSNFNHHQFFSTRSGKTFTGPELNLAPPPINM-YRKMSGGS	IDKCSIFVGQLDSKVTKELLTERFSRHGKIAEVTLVMKQGNNFAFIKFGSERAAAAAVERENHAVFLEKTMHVQYREI--HHKRKKCSSN--------------------IPTLNLAPPPVNLPVRRASTGS	2.42e-20	103	257	132	50.758	67	42	81	3	23	61.36	0/-1	3RC8KSEKTV1RK1EL1NTRE3TR4QADEIVNT1IVFM1PQTG1IN5YFEGTS1ER5LV1SR4IV2NE7KR1VIG-G-RH1NK2FKSCGSKS1G-G-S-N-F-N-H-H-Q-F-F-S-T-R-S-G-K-T-F-T-GI1ET7IV1ML-PYV1KRMA1GT2	N/A	42	18
RIM4	peterozyma_xylosa.fas_flattened_line_14	94	255	335138	334644	CIFVASLAAALSDDELCLSVTENFKKYGDLARVKVLRDNANRPYAFVQYNNDHDAKHALIRAQGTLLNGRRLRCEPAKVNRTLYLKNQQSIDFN--EISQICEKFGGLEQIVP-DRTDNQYTRRYTYPISSANSWFVQFVYRDDAIRAYANLRTDPNWIIEWAQN	CVFVASLSSSMNDDHLSISVTKHFKKWGELALVKVLRDSANRPYAFVQYTNDRDARKALKEGQHSVLDGRTIRCEPAKVNRTLYLTTTDSTHFREFEIRKRLEVFGEIEQLVSCGRDSNKGNRRGLHSSVGSSQWFCKFAYRDDAIRAYANLRGKSVWVIEWARN	3.19e-44	179	454	165	56.364	93	69	120	2	3	72.73	0/-1	1IV5ASASASLMSN2EH1CSLI3EKNH3YW1DE2RL6NS10NT2HR2KRHK2IKREAG1GHTSLV1ND2RTLI13KTNTQTQD1ITDH1NR-E-F2SRQKIRCL1KV2GELI2IL1PS-CDG1TDDS1QKYGTN2YGTLYHPSISSVSGASNSSQ2VCQK1VA13TGDKPSNV1IV4QR1	N/A	41	23
RIM4	peterozyma_xylosa.fas_flattened_line_14	341	473	334613	334275	ITIDKRSIFVGQLDKETTREELNRRFSTHGKIQDINLIFKPTNIFAFIKYETEEAAAAALESENHAIFLNKTMHVQYKEVGGRHNRKFSGKNGGSNFNHHQFFSTRSGKTFTGPELNLAPPPINM-YRKMSGGS	VAIDKNSVFVSQLSSEITKEALKEHFGCHGSISDIVLIARPSNTFAFIKFDSEVAAAAAVERENHAMLMDKTMHVQYREL---HHNSNKTKKKRSSF------------------LSLAPPPVNLPLRRASTGS	2.51e-17	94	232	134	45.522	61	51	81	3	22	60.45	0/-1	IVTA3RN1IV2GS2DSKS1TI1RK1EA1NKRERH1SGTC2KS1QS2NV2FAKR1TS1IT5YFEDTS1EV5LV1SR4IMFLLMND7KR1VLG-G-R-1NHRNKSFNSKGT1NKGKGR1NS1N-H-H-Q-F-F-S-T-R-S-G-K-T-F-T-G-P-E-1NS5IV1ML-PYL1KRMA1GT2	N/A	41	19
RIM4	starmera_amethionina.fas_flattened_line_6	94	259	36761	37246	CIFVASLAAALSDDELCLSVTENFKKYGDLARVKVLRDNANRPYAFVQYNNDHDAKHALIRAQGTLLNGRRLRCEPAKVNRTLYLKNQQS--IDFNEISQICEKFGGLEQIVPDRTDNQYTRRYTYPISSAN-SWFVQFVYRDDAIRAYANLRTDPNWIIEWAQNINVP	CVFVASLAASLTDDELSLSVTNHFSQWGTLALVKVLRDSSNRPYAFVQYSSDNDAKKALRYGQHSILDGRSIRCEPAKVNRTLYIATTSGNDIPIKEIKEILSSYGEIEQIIGNN-DNAYRK------SNLNKAWFCQFAFRDDAIRAYANLRLSLNWIVEWAQNIESP	1.42e-43	177	449	169	57.396	97	62	123	4	10	72.78	0/2	1IV7AS1ST4CS4ENNH1KSKQYW1DT2RL6NSAS9NSNS1HN3HK2IRRYAG1GHTSLI1ND2RSLI12LIKANTQTQSSG-N-D1DPFINK2SKQE1CLESKSFY1GELI3VIPGDNRNT-2QA1TRRKR-Y-T-Y-P-I-1SNAL1-KSA2VC2VAYF12TLDSPL3IV6NEVS1	N/A	42	23
RIM4	starmera_amethionina.fas_flattened_line_6	339	473	37325	37669	SEITIDKRSIFVGQLDKETTREELNRRFSTHGKIQDINLIFKPTNIFAFIKYETEEAAAAALESENHAIFLNKTMHVQYKEVGGRHNRKFSGKNGGSNFNHHQFFSTRSGKTFTGPELNLAPPPINM-YRKMSGGS	TDVVIDNFSIFIGQLDPKVTKEKLVERFSKHGKIVECTLVLRPGNNFAFIKFETEQAAASAVEKENHTVFLDKTMHVQYREL------------------HHK--KSNSLNSF-APRLSLAPPPVHLPSRRASTGS	3.15e-19	100	248	136	46.324	63	51	89	4	22	65.44	0/2	STEDIVTV2KNRF3VI4KPEKTV1RK1EK1NVRE3TK4QVDEICNT1IVFLKR1TG1IN5YF3EQ3AS1LV1SK3ATIV2ND7KR1VLG-G-R-H-N-R-K-F-S-G-K-N-G-G-S-N-F-N-2QKF-F-SKTSRN1GLKNTS1T-GA1ER1NS5IVNHML-PYS1KRMA1GT2	N/A	42	19
RIM4	peterozyma_toletana.fas_flattened_line_22	94	255	215923	216417	CIFVASLAAALSDDELCLSVTENFKKYGDLARVKVLRDNANRPYAFVQYNNDHDAKHALIRAQGTLLNGRRLRCEPAKVNRTLYLKNQQSIDFN--EISQICEKFGGLEQIVP-DRTDNQYTRRYTYPISSANSWFVQFVYRDDAIRAYANLRTDPNWIIEWAQN	CVFVASLSSSMNDDHLSISVTKHFKKWGELALVKVLRDSANRPYAFVQYTNDRDAKKALKEGQHSILDGRTIRCEPAKVNRTLYLTTTDNTYFREFEIRKRLEVFGEIEQLVSCGRDSNKGNRKGLHSSAGSAQWFCKFAYRDDAIRAYANLRGKSVWVIEWARN	2.26e-43	176	447	165	55.758	92	70	120	2	3	72.73	0/1	1IV5ASASASLMSN2EH1CSLI3EKNH3YW1DE2RL6NS10NT2HR3HK2IKREAG1GHTSLI1ND2RTLI13KTNTQTQDSNITDY1NR-E-F2SRQKIRCL1KV2GELI2IL1PS-CDG1TDDS1QKYGTN1RKYGTLYHPSISSASGASNASQ2VCQK1VA13TGDKPSNV1IV4QR1	N/A	41	23
RIM4	peterozyma_toletana.fas_flattened_line_22	341	473	216448	216786	ITIDKRSIFVGQLDKETTREELNRRFSTHGKIQDINLIFKPTNIFAFIKYETEEAAAAALESENHAIFLNKTMHVQYKEVGGRHNRKFSGKNGGSNFNHHQFFSTRSGKTFTGPELNLAPPPINM-YRKMSGGS	VAIDKNSVFVSQLSSEITKEVLKEHFGCHGSISDIVLIARPSNTFAFIKFDSEVAAAAAVERENHAMLMDKTMHVQYREL---HHNSNKTKKKRSSF------------------LSLAPPPVNLPLRRASTGS	4.84e-17	93.2	230	134	45.522	61	51	81	3	22	60.45	0/1	IVTA3RN1IV2GS2DSKS1TI1RK1EV1NKRERH1SGTC2KS1QS2NV2FAKR1TS1IT5YFEDTS1EV5LV1SR4IMFLLMND7KR1VLG-G-R-1NHRNKSFNSKGT1NKGKGR1NS1N-H-H-Q-F-F-S-T-R-S-G-K-T-F-T-G-P-E-1NS5IV1ML-PYL1KRMA1GT2	N/A	41	19
RIM4	nakaseomyces_nivariensis.fas_CANI0S02	94	266	451796	451263	CIFVASLAAALSDDELCLSVTENFKKYGDLARVKVLRDNANRPYAFVQYNNDHDAKHALIRAQGTLLNGRRLRCEPAKVNRTLYLKNQQSIDFNEISQICEKFGGLEQIVPDRTD-NQYTRRYTYP----ISSANSWFVQFVYRDDAIRAYANLRTDPNWIIEWAQNINVPKNYNLLH	CLFVASLAASLEDDELCVNVTQLFRQYGDLVGVKVLRDDQNRPYAFVQYKMDKDARKAQQNASGAVLNGRKLRCETARVNRTLLLYRQSPFGYRDLVTMCEAFGELELLVPGKSHVSQTFKAHCSPNHNDRDKWSAWFVQFVYREDAIRAFANLKETPNLGVLWVQNIQVKSEFNYLY	2.86e-43	176	446	178	52.247	93	80	123	2	5	69.1	0/-3	1IL7AS1SE5LVSN2EQNL1KRKQ4AVRG6NDAQ9NKNM1HK2KRHK1LQIQRN1QS1TALV4RK4PT1KR5YL1KYNR1QSSPIFDGFYNREDILSVQTIM2KA2GE2QLIL2DGRKTSDH-VNS1YTTFRKRAYHTCYS1-N-H-N-DIRSDSKAWNSSA8DE5YF3RKTEDT2WLIGIVEL1AV3NQ1PKKSNEYF1LY1HY	Candida nivariensis scaffold 02 complete sequence.	36	24
RIM4	nakaseomyces_nivariensis.fas_CANI0S02	343	427	450890	450636	IDKRSIFVGQLDKETTREELNRRFSTHGKIQDINLIFKPTNIFAFIKYETEEAAAAALESENHAIFLNKTMHVQYKEVGGRHNRK	IDKKSIFVGQLEPEVTTTLLKNRFSKHGKIVDINLIDKPTSVFAFIKFETEQAAASALNKEDHTILLNRTMHVQYKEISGGHTKK	8.82e-20	102	253	85	67.059	57	28	68	0	0	80	0/-3	3RK7DEKP1TV1RTETEL1NKRN3TK4QV5FD3NSIV5YF3EQ3AS2ENSK1ND1AT1FL2KR8VIGS1RG1NTRK1	Candida nivariensis scaffold 02 complete sequence.	36	12
RIM4	cyberlindnera_jadinii.fas_scaffold_3	94	261	35651	36202	CIFVASLAAALSDDELCLSVTENFKK--------------------YGDLARVKVLRDNANRPYAFVQYNNDHDAKHALIRAQGTLLNGRRLRCEPAKVNRTLYL--KNQQSIDFNEISQICEKFGGLEQIVPDRTDNQYTRRYTYPISSAN-SWFVQFVYRDDAIRAYANLRTDPNWIIEWAQNINVPKN	CVFVASLAAALSDDELSASVTKHFEKVC*FGCLSLQSKKVLLTEIQWGTLALIKVLRDPSNRPYAFVQYTNDADAKRALKEAQHTILNGRTIRCEPAKVNRTLYIATSNDTEISSKEVMDMLGKYGEIEQVIGDNDSN-------YKKSNFNRAWFCQFAYRDDAIRAYANLRLSPNWIVEWAQNIEHPSD	5.05e-43	175	444	191	53.927	103	58	123	4	30	64.4	0/2	1IV14CSLA3EKNH1KE1-V-C-*-F-G-C-L-S-L-Q-S-K-K-V-L-L-T-E-I-QYW1DT2RLVI5NPAS9NT2HA3HR2IKRE2GH1LI4RTLI12LI-A-TKS1QDQTSE1DSFSNK1IVSMQDIMCLEG1FY1GELI2IVVIPG1RNTDDS1Q-Y-T-R-R-Y-T-1PKIK1SNAF1-RSA2VC2VA13TLDS4IV6NEVH1KSND	N/A	43	24
RIM4	cyberlindnera_jadinii.fas_scaffold_3	334	473	36200	36556	DEDKDSEITIDKRSIFVGQLDKETTREELNRRFSTHGKIQDINLIFKPTNIFAFIKYETEEAAAAALESENHAIFLNKTMHVQYKEVGGRHNRKFSGKNGGSNFNHHQFFSTRSGKTFTGPELNLAPPPINM-YRKMSGGS	DGQGEPSVEIDKCSIFVGQLDGKVTKELLAERFSNHGKVADIVLVLRAGNNFAFIRFETEQAAAAAVERENHAVFMDKTMHVQYRELHHKKSR----------------FSSQSTR------LNLAPPPVNLPVRRSSTGS	4.09e-20	102	255	141	47.518	67	51	91	3	23	64.54	0/2	1EGDQKGDESPESIVTE3RC8KGEKTV1RK1EL1NARE3TN3IVQA2NV1IVFLKRPATG1IN4KRYF3EQ5LV1SR4IV1LMND7KR1VLGHGHRKHKNS1K-F-S-G-K-N-G-G-S-N-F-N-H-H-Q-F-2TSRQ1GTKRT-F-T-G-P-E-7IV1ML-PYV1KRMS1GT2	N/A	43	20
RIM4	cyberlindnera_jadinii.fas_scaffold_3	108	170	1107680	1107895	ELCLSVTENF------KKYGDLARVKVLRD---NANRPYAFVQYNNDHDAKHALIRAQGTLLNGRRLRCEPA	DLAPDVTESILFEFFASKYPSVTGTKIMVDMQSGLSKGYGFVRFSGDTDQQRALVEMQGAVVNGRPIRVSTA	0.65	40.4	93	72	30.556	22	41	37	2	9	51.39	0/2	ED1CALPSD3NSFI-L-F-E-F-F-AKS2GPDSLVATRGVT1VILMRV1-M-Q-SNGALNSRKPG1AG2QRYFNSNG1HT1AQKQHR2IVREAM2TALVLV3RPLI1CVESPT1	N/A	43	9
RIM4	candida_cretensis.fas_NODE_2_length_1610937_cov_29.4059_ID_3	29	468	616803	617858	EDIDQFLPSEVSSLGSDHQNDGEDSDTDSDNFLQDPEDDVDEESTGRGTVTTTSTSTESRGRPSSCIFVASLAAALSDDELCLSVTENFKKYGDLARVKVLRDNANRPYAFVQYNNDHDAKHALIRAQGTLLNGRRLRCEPAKVNRTLYLKNQQSIDFNEISQICEKFGGLEQIVPDRTDNQYTRRYTYPISSANSWFVQFVYRDDAIRAYANLRTDPNWIIEWAQNINVPKNY-NLLHKSKFKSSKYHQNNGIINNDGSNNNDNNNSNNNNREDSRRNGDVIEEECGHVHGSDSEEKLTSDGIYDDEDKDSEITIDKRSIFVGQLDKETTREELNRRFSTHGKIQDINLIFKPTNIFAFIKYETEEAAAAALESENHAIFLNKTMHVQYKEVGGRHNR…	ETLDPSIRSSLYAPRSSTTVDGDTAPEDTAPENTAPEDDKKIVSNATKTAASPAAEFVTKGRPSSCVFVASLSAHRLDDELSVSVTKHFKQWGSLNTVKVLRDTSNRPYAFVQYNCDSDAKRAINQGHGSELDSRRIRCEHAKVNRTIFISTTKLMGVDEIKEMLSQFGEVEQ-----------------IAATNGYGNIFFFRKLPAES-------ANWICKFAYRDDAIRAFANLTEES---------------------------------------DLKVEWAQNIEEGETDQRFLKKG------QEKTIKFDKFSIFVGQLSSNVTKEELKSAFERHGGISNIELIKKPSGSFAFIRYANEYSAASAVERENHATLNGKTMHVQYREI----YT…	6.21e-43	175	444	441	33.107	146	205	216	7	90	48.98	0/3	1DTIL1QPFSLIPR1ESVLSYSALPGR1DSHTQTNV2EDDTSADPTE1STDANPFELNQTDA4VKDKEIEV1TNGARTGK1VATATSTPSATASETFEVSTRK6IV5AS1AHLRSL4CSLV3EKNH2KQYW1DS1ANRT6NTAS10NC1HS3HR1LIINRQAGQH1TSLE1NDGS2LI3PH6LIYFLIKSNTQTQKSLIMDGFVND2SKQEIMCLESKQ2GELV2I-V-P-D-R-T-D-N-Q-Y-T-R-R-Y-T-Y-P-1SASAAT1SGWYFGVNQI1VFYF1DKDLAPIAREASY-A-N-L-R-T-D-PA3ICEKWF1QYNRIDNDVAPIKRNAYF-A2LTHEKE1K-F-K-S-S-K-Y-H-Q-N-N-G-I-I-N-N-D-G-S-N-N-N-D-N-N-N-…	N/A	62	62
RIM4	candida_cretensis.fas_NODE_2_length_1610937_cov_29.4059_ID_3	29	468	624798	625853	EDIDQFLPSEVSSLGSDHQNDGEDSDTDSDNFLQDPEDDVDEESTGRGTVTTTSTSTESRGRPSSCIFVASLAAALSDDELCLSVTENFKKYGDLARVKVLRDNANRPYAFVQYNNDHDAKHALIRAQGTLLNGRRLRCEPAKVNRTLYLKNQQSIDFNEISQICEKFGGLEQIVPDRTDNQYTRRYTYPISSANSWFVQFVYRDDAIRAYANLRTDPNWIIEWAQNINVPKNY-NLLHKSKFKSSKYHQNNGIINNDGSNNNDNNNSNNNNREDSRRNGDVIEEECGHVHGSDSEEKLTSDGIYDDEDKDSEITIDKRSIFVGQLDKETTREELNRRFSTHGKIQDINLIFKPTNIFAFIKYETEEAAAAALESENHAIFLNKTMHVQYKEVGGRHNR…	ETLDPSIRSSLYAPRSSTTVDGDTAPEDTAPENTAPEDDKKIVSNATKTAASPAAEFVTKGRPSSCVFVASLSAHRLDDELSVSVTKHFKQWGSLNTVKVLRDTSNRPYAFVQYNCDSDAKRAINQGHGSELDSRRIRCEHAKVNRTIFISTTKLMGVDEIKEMLSQFGEVEQ-----------------IAATNGYGNIFFFRKLPAES-------ANWICKFAYRDDAIRAFANLTEES---------------------------------------DLKVEWAQNIEEGETDQRFLKKG------QEKTIKFDKFSIFVGQLSSNVTKEELKSAFERHGGISNIELIKKPSGSFAFIRYANEYSAASAVERENHATLNGKTMHVQYREI----YT…	7.12e-43	175	443	441	33.107	146	205	216	7	90	48.98	0/3	1DTIL1QPFSLIPR1ESVLSYSALPGR1DSHTQTNV2EDDTSADPTE1STDANPFELNQTDA4VKDKEIEV1TNGARTGK1VATATSTPSATASETFEVSTRK6IV5AS1AHLRSL4CSLV3EKNH2KQYW1DS1ANRT6NTAS10NC1HS3HR1LIINRQAGQH1TSLE1NDGS2LI3PH6LIYFLIKSNTQTQKSLIMDGFVND2SKQEIMCLESKQ2GELV2I-V-P-D-R-T-D-N-Q-Y-T-R-R-Y-T-Y-P-1SASAAT1SGWYFGVNQI1VFYF1DKDLAPIAREASY-A-N-L-R-T-D-PA3ICEKWF1QYNRIDNDVAPIKRNAYF-A2LTHEKE1K-F-K-S-S-K-Y-H-Q-N-N-G-I-I-N-N-D-G-S-N-N-N-D-N-N-N-…	N/A	62	62
RIM4	cephaloascus_fragrans.fas_NODE_3_length_1365740_cov_12.258_ID_5	94	259	1281930	1282448	CIFVASLAAALSDDELCLSVTENFKKYGDLARVKVLRDNANRPYAFVQYNNDHDAKHALIRAQGTLLNGRRLRCEPAKVNRTLYLKNQQSIDFNEISQICEKFGGLEQIVPDRTD--NQY---TRRYTYPISSAN---SWFVQFVYRDDAIRAYANLRTDPNWIIEWAQNINVP	CVFVASLASLMTDDHLCMSVTKHFEKWGELVTVKVLRDPSNRPYAFVQYTNDNDAQKAIAEGQHSILDGRTIRCEAARVNRTLYLSTSADILEEDVRERLETFGEIEQLVSNEYGDYNNYRTGAGRFTN-ITKKNFYKAWFCKFAYRDNAIRAYANLRANPEWIVEWAQNLDPP	7.50e-43	175	443	174	51.724	90	75	124	4	9	71.26	0/3	1IV6ASALLMST2EH2LM3EKNH1KE1YW1DE1AVRT6NPAS9NT2HN2KQHK1LIIAREAG1GHTSLI1ND2RTLI3PA1KR7KSNTQSQASD1DLFENEEDIVSRQEIRCL1KT2GELI2IL1PSDNRETYDG-D-Y1QN1-R-T-GTARG1YF1YNP-1STSKAK1-F-Y-KSA2VCQK1VA3DN9TADN1NE2IV5ILNDVP1	N/A	42	23
RIM4	cephaloascus_fragrans.fas_NODE_3_length_1365740_cov_12.258_ID_5	340	475	1282467	1282823	EITIDKRSIFVGQLDKETTREELNRRFSTHGKIQDINLIFKPTNIFAFIKYETEEAAAAALESENHAIFLNKTMHVQYKEVGGRHNRKFSGKNGGSNFNHHQFFSTRSGKTFTGPELNLAPPPINM-YRKMSGGSQQ	EVTIDKYSVFVGQLYATVTKDELVKRFETHGKVVEAILVTRPNNNFAFVKYESEASAAAAVERENHSIFEGKTMHVQYREI------------------HHHHYNSNKNKRSNEPRLSLAPPPINLPTRRSSTGSGQ	2.40e-21	107	266	137	47.445	65	53	87	2	19	63.5	0/3	1IV4RY1IV5DYKAETTV1RKED2NVRK2SE4IVQVDEIANI1IVFTKR1TN1IN3IV3TS1EAAS4LV1SR3AS2LENG7KR1VIG-G-R-H-N-R-K-F-S-G-K-N-G-G-S-N-F-N-2QHFHFYSNTSRNSKGN1TRFSTNGE1ER1NS7ML-PYT1KRMS1GT2QG1	N/A	42	19
RIM4	cephaloascus_albidus.fas_flattened_line_83	94	259	4406	4924	CIFVASLAAALSDDELCLSVTENFKKYGDLARVKVLRDNANRPYAFVQYNNDHDAKHALIRAQGTLLNGRRLRCEPAKVNRTLYLKNQQSIDFNEISQICEKFGGLEQIVPDRTDNQYTRRYTYPI-----------SSANSWFVQFVYRDDAIRAYANLRTDPNWIIEWAQNINVP	CVFVASLASSMSDDHLCVSVTTHFEKWGSLATVKVLRDPSNRPYAFVQYTNDRDAQRAIAEGQHSILDGRTIRCEAARVNRTLYISTSSDIIEEDVRERLETFGEIEQLV----NNEYGDYNNYRTGGGRFSNFNKKASSKAWFCKFAYRDNAIRAYANLRANPEWIVEWAQNLDPP	8.43e-43	174	442	177	50.282	89	73	122	2	15	68.93	0/2	1IV6ASASLM3EH2LV3ETNH1KE1YW1DS2RT6NPAS9NT2HR2KQHR1LIIAREAG1GHTSLI1ND2RTLI3PA1KR6LIKSNTQSQSSD1DIFENEEDIVSRQEIRCL1KT2GELI2IL1P-D-R-T-DN1QE1TGRDRYYNTN1PRIT-G-G-G-R-F-S-N-F-N-K-KSA1ASNKSA2VCQK1VA3DN9TADN1NE2IV5ILNDVP1	N/A	41	23
RIM4	cephaloascus_albidus.fas_flattened_line_83	340	464	4943	5257	EITIDKRSIFVGQLDKETTREELNRRFSTHGKIQDINLIFKPTNIFAFIKYETEEAAAAALESENHAIFLNKTMHVQYKEVGGRHNRKFSGKNGGSNFNHHQFFSTRSGKTFTGPELNLAPPPIN	EVTIDRYSVFVGQLYAAVTKDELVKRFESHGTVVEAILVTRPNNNFAFIKYDSEAAAAAAVERENHSIFEDKTMHVQYREIHHHHYNNNNNRRSS--------------------EPRLAPPPIN	1.37e-14	85.1	209	125	44	55	50	75	1	20	60	0/2	1IV3KRRY1IV5DYKAEATV1RKED2NVRK2SETS2KTIVQVDEIANI1IVFTKR1TN1IN6EDTS1EA5LV1SR3AS2LEND7KR1VIGHGHRH1NYRNKNFNSNGNKRNRGSGSS-N-F-N-H-H-Q-F-F-S-T-R-S-G-K-T-F-T-G-P-1LPNR7	N/A	41	18
RIM4	kuraishia_capsulata.fas_HG793130	45	259	131233	131856	DHQNDGE---DSDTDSDNFLQDPEDDVDEESTGRGTVTTTSTSTESRGRPSSCIFVASLAAALSDDELCLSVTENFKKYGDLARVKVLRDNANRPYAFVQYNNDHDAKHALIRAQGTLLNGRRLRCEPAKVNRTLYLKN--QQSIDFNEISQICEKFGGLEQIVPDRTDNQYTRRYTYPISSANSWFVQFVYRDDAIRAYANLRTDPNWIIEWAQNINVP	NEQDDSEHESDSEMDCEEFLKEPK------------LPDRETGVPTKGRPSSCVFVASLSSAISDDALCVAVTKHFKKWGKLDMVKVLRDPSNRPYAFVQYTNDQDAKLALREAQHSLVGGRAIRCEPARVNRTLFIETSVKDSFDEKRIEKMLQNFGEIEHLVCKERGPGFIRHYKASAYNEKQWFCKFAYRDDAIRAYADLRSRDSWTVEWAQNLELP	1.22e-42	174	441	220	46.364	102	101	144	3	17	65.45	0/1	DNHE1ND1GS1-H-E-S2DETM1SCDENE2QKDE1EKD-D-V-D-E-E-S-T-G-R-G-T-VLTPTDTRSE1SGTVEPSTRK6IV5ASAS1LI3EA2LVSA2EKNH3YW1DK1ADRM6NPAS9NT2HQ3HL2IRRE2GHTS1LVNG2RALI5KR5YFLIKENT-S-VQKQD1IF1FENKER1SEQKIMCLEQKN2GELI1QHIL1PCDKRETRDGNPQGYFTI1RH1TKYAPSIASYSNAENKSQ2VCQK1VA10ND2TSDRPDNS1ITIV5ILNEVL1	Kuraishia capsulata CBS 1993 genomic scaffold, Kuraishia_capsulata_scaffold_6	50	30
RIM4	kuraishia_capsulata.fas_HG793130	333	472	131857	132207	DDEDKDSEITIDKRSIFVGQLDKETTREELNRRFSTHGKIQDINLIFKPTNIFAFIKYETEEAAAAALESENHAIFLNKTMHVQYKEVGGRHNRKFSGKNGGSNFNHHQFFSTRSGKTFTGPELNLAPPPINMYRKMSGG	DSDDEGPEIVIDRCSIFVGQLNSMATKMVIEERFGRHGEIVETTLVNRPNRNFAFIKYANEASAALAVEKENHAMLLNKTMHVQYREM-------------------YKVNSRRS----VEPRLSLAPPPVNFPTRRSNG	2.76e-17	94	232	140	42.143	59	58	79	2	23	56.43	0/1	1DSED1KEDGSP2TV2KRRC7DNKSEMTA1RKEMEVLINERE2SGTR2KE1QVDEITNT1IVFNKR1TNNRIN6EATN1EAAS2AL1LV1SK4IMFL9KR1VMG-G-R-H-N-R-K-F-S-G-K-N-G-G-S-N-F-N-H-HYQKFVFN1TR2G-K-T-F-TVGE1ER1NS5IV1MFYPRTKRMR1GN1	Kuraishia capsulata CBS 1993 genomic scaffold, Kuraishia_capsulata_scaffold_6	50	20
RIM4	nakaseomyces_bracarensis.fas_CABR0S40	94	266	193999	194532	CIFVASLAAALSDDELCLSVTENFKKYGDLARVKVLRDNANRPYAFVQYNNDHDAKHALIRAQGTLLNGRRLRCEPAKVNRTLYLKNQQSIDFNEISQICEKFGGLEQIVPDRTDNQYTRRYTYPISSAN--------SWFVQFVYRDDAIRAYANLRTDPNWIIEWAQNINVPKNYNLLH	CLFVASLAATLEDDELCVNVTQLFRQYGDLVGVKVLRDDQNRPYAFVQYKKDKDAHTAQQKASGAFLNGRKLRCEAARVNRTLLLYQRQPFVYRDLVSMCEKFGELEMLVPGKS---LVSQNFKAHCSANHNDRDRWCAWFVQFVYREDAIRAFANLKETPSSGVLWVQNIQVKSEFNYLN	2.76e-42	173	438	181	51.934	94	76	121	2	11	66.85	0/1	1IL7AT1SE5LVSN2EQNL1KRKQ4AVRG6NDAQ9NKNK1HK2KHHT1LQIQRK1QS1TALF4RK4PA1KR5YL1KYNQQR1SPIFDVFYNREDILSVQSIM5GE2QMIL2DGRKTSD-N-Q-YLTVRSRQYNTFYKPAIHSC3-H-N-D-R-D-R-W-CSA8DE5YF3RKTEDT1NSWSIGIVEL1AV3NQ1PKKSNEYF1LY1HN	Candida bracarensis scaffold 40 complete sequence.	44	24
RIM4	nakaseomyces_bracarensis.fas_CABR0S40	343	435	194866	195153	IDKRSIFVGQLDKETTREELNRRFSTHGKIQDINLIFKPTNIFAFIKYETEEAAAAALESENHAIFLNKTMHVQYKEVGG---RHNRKFSGKNGGS	IDKRSIFVGQLEPEVTTTLLKNRFSKHGKIVDINLIDKPTSVFAFIKFETEQAAASALNKEDHTILINRTMHVQYKEVSGYMKKSSRKLSYHNNDS	3.44e-19	100	248	96	63.542	61	32	72	1	3	75	0/1	11DEKP1TV1RTETEL1NKRN3TK4QV5FD3NSIV5YF3EQ3AS2ENSK1ND1AT1FLLI1KR9GS1-Y-M-KRKHSNS2FL1GYKH1GNGD1	Candida bracarensis scaffold 40 complete sequence.	44	13
RIM4	nakaseomyces_bracarensis.fas_CABR0S40	664	714	195847	195999	GLDGSMIPPPINVSQSHAANHGSTHVHANEFISNDTGDINEDNKAYSLDY*	GVDNAMLPPPMGMPQPNVNMAPLTPITPTAYLSTDSPKFIPEKKAFALDY*	5.2	37.4	85	51	31.373	16	35	29	0	0	56.86	0/1	1LV1GNSA1IL3IMNGVMSP1SPHNAVANNMHAGPSL1HPVIHTAPNTEAFYIL1NT1TSGPDKIFNIEPDENK2YFSA4	Candida bracarensis scaffold 40 complete sequence.	44	7
RIM4	priceomyces_carsonii.fas_NODE_4_length_685946_cov_20.3066_ID_2302	94	256	389699	389214	CIFVASLAAALSDDELCLSVTENFKKYGDLARVKVLRDNANRPYAFVQYNNDHDAKHALIRAQGTLLNGRRLRCEPAKVNRTLYLKNQQSIDFNEISQICEKFGGLEQIVPDRTDNQYTRRYTYP--ISSANSWFVQFVYRDDAIRAYANLRTDPNWIIEWAQNI	CVFVASLCSTRSDDELCLAVTEHFQQWGELSTVKVLRDTANRPYAFVQYSNDKDSKFAIREGHNSVLNGRNIRCEAAKVNRTLFITSRSTITESEVREVLDDFGEIEQLI---CSNEYGNIYTMKKGFKNSKSWFCKFVYRDDAIRAFANLTESSTLKVEWTQNI	6.20e-42	172	435	165	51.515	85	75	119	2	5	72.12	0/-1	1IV5ACASATLR7SA3NH1KQKQYW1DE1ASRT6NT10NS2HK1AS1HF1LIIRREAGQHGNTSLV4RNLI3PA7YFLIKTNSQRQSST1DTFENS1IVSRQEIVCLEDKD2GELI2ILVIP-D-R-TCDS1QE1TGRNRI2YMPK-K-GIFSKSNASNK3VCQK10YF3RTTEDSPSNTWLIKIV2AT3	N/A	44	23
RIM4	priceomyces_carsonii.fas_NODE_4_length_685946_cov_20.3066_ID_2302	321	473	389195	388824	DSEEKLTSDGIYDDEDKDSEITIDKRSIFVGQLDKETTREELNRRFSTHGKIQDINLIFKPTNIFAFIKYETEEAAAAALESENHAIFLNKTMHVQYKEVGGRHNRKFSGKNGGSNFNHHQFFSTRSGKTFTGPELNLAPPPINMYRKMSGGS	DSEKLLSED--------HSKPRFDKYSIFVGQLSQKITEEDLKERFELHGEIADIVIIRRPINTISFIKFKEEASAASAVERENHAMFNGKTMHVQYREIHPYSNKPTTSKSSG---------------------IALAPPPINLNRRLISSS	7.31e-17	92.4	228	153	39.869	61	63	86	2	29	56.21	0/-1	3EKKL1TSSE1G-I-Y-D-D-E-D-K-DH1EKIPTRIF2RY7DSKQEKTI1RE1ED1NKRE2SETL2KE1QA2NVLI1FRKR1TI1ITFIAS3YFEKTE1EAAS2AS1LV1SR4IM1LNNG7KR1VIGHGPRYHS1RKKPFTSTGS1NSGS1S-N-F-N-H-H-Q-F-F-S-T-R-S-G-K-T-F-T-G-P-E-LINA7MLYN1KRMLSIGSGS1	N/A	44	21
RIM4	candida_schatavii.fas_flattened_line_42	94	257	35024	34539	CIFVASLAAALSDDELCLSVTENFKKYGDLARVKVLRDNANRPYAFVQYNNDHDAKHALIRAQGTLLNGRRLRCEPAKVNRTLYLKNQQSIDFNEISQICEKFGGLEQIVPDRTDNQYTRRYTYPISSANSWFVQFVYRDDAIRAYANLRTDPNWIIEWAQNIN	CVFVASLTASLSDDDLCIAVTQRFSKWGKLVGVKVLRDPQSRPYAFVQYSNDYDAKIAVLEAHHTVLEGRAIRCEHAKVNRTLFFSSAASLSAKDITTQMETFGEVEKLFPSNDHGKLVPRRSFNIS--NNWYVKFAYREDAIRAFANLRTDRTKLIEWAQNID	6.23e-42	172	435	164	53.659	88	74	120	1	2	73.17	0/-3	1IV5AT1AS4ED2LISA2EQNR1KS1YW1DK1AVRG6NPAQNS8NS2HY3HI1LVILRE1QHGH1LV1NE2RALI3PH7YFLFKSNSQAQA1ILDSFANKED1STQTIQCM1KT2GELV1QKILVF1DSRNTDDHNGQKYLTVRP1YRTSYFPN2S-A-1SN1FY1QK1VA2DE5YF6PRNTWKIL7ND	N/A	42	23
RIM4	candida_schatavii.fas_flattened_line_42	338	475	34436	34014	DSEITIDKRSIFVGQLDKETTREELNRRFSTHGKIQDINLIFKPTNIFAFIKYETEEAAAAALESENHAIFLNKTMHVQYKEV-GGRHNRKFSGKNGGSNFNHHQFFSTRSGK---TFTGPELNLAPPPINMYRKMSGGSQQ	DNMPSFDKHAIFVGQLSSSVSKEDLEERFGHHGKILDIMMAKREKHSFAFIRYKDEVSAACALEKENHTMLKDKTMHVQYKEIYASSSMRGKSGTIKTSGYDSIRGMS-RSGRGENTLQVSGVALAPPPINLSRRSPGGSHR	1.34e-16	91.7	226	142	43.662	62	75	85	3	5	59.86	0/-3	1SNEMIPTSIF2RHSA6DSKSESTVTSRK1ED1NERE2SGTH4QL2NMLMIAFKKRPETKNHIS4KR1EKTD1EVAS2AC3SK3ATIMFLLKND9VI-YGAGSRSHSNM1KGFK2KTNIGKGT1NGFYNDHSHIQRFGFM1T-3KR-G-E-N1FLTQGVPSEGLVNA7MLYS1KRMSSP3QHQR	N/A	42	19
RIM4	priceomyces_haplophilus.fas_gi|1002316132|dbj|BCIF01000008.1|	94	256	421756	421277	CIFVASLAAALSDDELCLSVTENFKKYGDLARVKVLRDNANRPYAFVQYNNDHDAKHALIRAQGTLLNGRRLRCEPAKVNRTLYLKNQQSIDFNEISQICEKFGGLEQIVPDRTDNQYTRRYTYPISSANSWFVQFVYRDDAIRAYANLRTDPNWIIEWAQNI	CVFVASLCSTRTDDELCISVTEHFKQWGDLSTVKVLRDTANRPYAFVQYTNDHDSKLAIREGHNSTLNGRNIRCEAAKVNRTLFISSRMTMSEAELKSTLSEFGEVEQLV---CSNDVGNIVVTSQKGSKNWFCKFVYRDDAIRAFANLTEGKTFKIEWAQNI	1.37e-41	171	432	163	52.147	85	75	112	1	3	68.71	0/-3	1IV5ACASATLRST5LI4NH2KQYW3ASRT6NT10NT4AS1HL1LIIRREAGQHGNTSLT4RNLI3PA7YFLIKSNSQRQMSTIMDSFENA1ILSKQSITCLESKE2GELV2IL1P-D-R-TCDS1QDYVTGRNRIYVTVYTPSIQSKSGASNKSN2VCQK10YF3RTTEDGPKNTWFIK7	Priceomyces haplophilus DNA, scaffold: scaffold_7, strain: JCM 1635, whole genome shotgun sequence	42	23
RIM4	priceomyces_haplophilus.fas_gi|1002316132|dbj|BCIF01000008.1|	334	469	421243	420899	DEDKDSEITIDKRSIFVGQLDKETTREELNRRFSTHGKIQDINLIFKPTNIFAFIKYETEEAAAAALESENHAIFLNKTMHVQYKEVGGRHNRKFSGKNGGSNFNHHQFFSTRSGKTFTGPELNLAPPPINMYRKM	DQEETQNVRFDKFSIFVGQLSQKISEEELRERFQKHGEIADVTIVRRPVSTFSFIRFKDESSAASAVERENHSMFNRKTMHVQYREIHPATSRSSMSKSNG---------------------IALAPPPINLNRRL	1.03e-16	92	227	136	37.5	51	64	81	1	21	59.56	0/-3	1EQDEKEDTSQENIVTRIF2RF7DSKQEKTITSRE3NRRE2SQTK2KE1QA1IVNTLIIVFRKR1TVNSIT1AS2KRYFEKTD1ESAS2AS1LV1SR3ASIM1LNNR7KR1VIGHGPRAHTNS1KSFSSMGS1NSGN1S-N-F-N-H-H-Q-F-F-S-T-R-S-G-K-T-F-T-G-P-E-LINA7MLYN1KRML	Priceomyces haplophilus DNA, scaffold: scaffold_7, strain: JCM 1635, whole genome shotgun sequence	42	19
RIM4	ascoidea_rubescens.fas_scaffold_5	94	259	812312	811797	CIFVASLAAALSDDELCLSVTENFKKYGDLARVKVLRDNANRPYAFVQYNNDHDAKHALIRAQGTLLNGRRLRCEPAKVNRTLYLKNQQSIDF--NEISQICEKFGGLEQIVPDRTDNQYTRRYTYPISSAN--------SWFVQFVYRDDAIRAYANLRTDPNWIIEWAQNINVP	CVFVASLAATKSDNELYNSVFNHFKKWGEIA-VKVLRDPSNRPYAFVQYTNDEDAKKALREAQHSMLDGRSIRCEPAKVNRTLYIATNSGYDLQSNDVCDMMEEYGEIEQLVGNNSD---IRTSILPINHHDPNSITLNKAWFVKFAYRDDAIRAYVNLYRNPEWIVQWAKNIEAP	1.40e-41	171	432	176	52.273	92	70	121	4	14	68.75	0/-1	1IV7ATLK2DN2CYLN2TFENNH3YW1DELI1R-6NPAS9NT2HE3HK2IRRE2GHTSLM1ND2RSLI12LIKANTQNQSSGIY1FL-Q-S1EDIVSCQDIMCM1KEFY1GELI2IL1PGDNRNTS1N-Q-Y-TI1RTYSTIYL2SNSHAHND-P-N-S-I-T-L-N-KSA3QK1VA9AV2RYTRDN1NE2IVEQ2QK2NEVA1	N/A	42	23
RIM4	ascoidea_rubescens.fas_scaffold_5	340	474	811781	811398	EITIDKRSIFVGQLDKETTREELNRRFSTHGKIQDINLIFKPTNIFAFIKYETEEAAAAALESENHAIFLNKTMHVQYKEV--GGRHNRKFSGKNGGSNFNHHQFFSTRSGKTFTGPELNLAPPPINMYRKMSGGSQ	EITIDKNSIYVGQLDSRVTKEKLEERFSAHGKIADISLVQKQTNNFAFIKFENEISAAAAVERENHAIFMDKTMHVQYKEMHHHNRHN-QYNLQN-----NHHRY---SAGSIYNEQQLTLAPPPINLPVKRALNNQ	1.17e-25	120	302	137	54.015	74	52	97	4	11	70.8	0/-1	6RN2FY5KSERTV1RK1EK1NERE3TA4QA2NS1IVFQ1PQ2IN5YF1TN1EIAS4LV1SR6LMND9VM-H-HGHGN3R-KQFYSNGLKQ1G-G-S-N-F-3QRFYF-S-T-RSSA1KSTIFYTNGEPQEQ1NT7MLYPRV1MRSAGLGNSN1	N/A	42	19
RIM4	komagataella_pastoris.fas_CP014584.1	94	256	3129326	3128832	CIFVASLAAALSDDELCLSVTENFKKYGDLARVKVLRDNANRPYAFVQYNNDHDAKHALIRAQGTLLNGRRLRCEPAKVNRTLYL--KNQQSIDFNEISQICEKFGGLEQIV-PDRTDNQYTRRYTYPISS-----ANSWFVQFVYRDDAIRAYANLRTDPNWIIEWAQNI	CVFVASLAAEKSDDHLCISVTKHFEQWGKLAIVKVLRDTSNRPYAFVQYTTDENAKRALKEGQHSILDGRSIRCEPARVNRTLYILTSNDNGLSKVEIINLLKKYGEIEQIVGVDAAGNK------APLSSNSDKRIKEWFVKFVYRDDAIRAYANLRTQVSWHVEWAQNL	1.58e-41	171	432	171	54.971	94	63	120	4	14	70.18	0/-3	1IV7AELK3EH2LI3EKNH1KEKQYW1DK2RI6NTAS9NTNT1HEDN2HR2IKREAG1GHTSLI1ND2RSLI5KR6LI-L-TKS1QDQNSGILDSFKNV2SIQNILCLEK1FY1GELI4-GPV1RATADG1QKY-T-R-R-Y-T-YA1IL2-N-S-D-K-RAINKSE3QK16DQPVNS1IHIV5IL	Komagataella pastoris strain ATCC 28485 chromosome 1 sequence	41	23
RIM4	komagataella_pastoris.fas_CP014584.1	342	468	3128798	3128478	TIDKRSIFVGQLDKETTREELNRRFSTHGKIQDINLIFKPTNIFAFIKYETEEAAAAALESENHAIFLNKTMHVQYKEVGGRHNRKFSGKNGGSNFNHHQFFSTRSGKTFTGPELNLAPPPINMYRK	TIDKLSIFIGQLSPSITKEELNERFSRHGKIKESVLVQRPNNVFSFIKFEDEQAAASAVEQENHAILKDRTMHVQYREIYHTNNYK--------------------RPTSDSPKLSLAPPPVNLSSK	3.33e-19	100	248	127	47.244	60	47	81	1	20	63.78	0/-3	4RL3VI3DSKPESTI1RK4RE3TR4QKDEISNV1IVFQKR1TN1IV1AS3YF1TD1EQ3AS1LV1SQ5FLLKNDKR6KR1VIGYGHRTHN1RY1F-S-G-K-N-G-G-S-N-F-N-H-H-Q-F-F-S-T-R-S-GRKP1FSTDGS1EK1NS5IV1MLYSRS1	Komagataella pastoris strain ATCC 28485 chromosome 1 sequence	41	18
RIM4	pachysolen_tannophilus.fas_scaffold_2	94	258	447272	447850	CIFVASLAAALSDDELCLSVTENFKKYGDLARVKVLRDNANRPYAFVQYNNDHDAKHALIRAQGTLLNGRRLRCEPAKVNRTLYLKNQQSIDFNE--ISQICEKFGGLEQIVP----DRTDNQYTRR----------------------YTYPISSANSWFVQFVYRDDAIRAYANLRTDPNWIIEWAQNINV	CVFVASLAAAMSDDHLCISVTKHFKKWGKLAMVKVLRDPSNRPYAFVQYTNDEDAKRALKGAQHSILDGRAIRCEPARVNRTLYVATTSDAALKEVDIRKNLEIFGEIEQLVGIGSLDKTMFSATKRNGYNNYNNNNNSNNNNNNNINNNNNPNSGHRAWFCKFVYRDDAIRAYADLRVKPFWIVEWAQNLDA	1.86e-41	170	431	193	51.295	99	66	123	3	28	63.73	0/2	1IV8LM3EH2LI3EKNH3YW1DK2RM6NPAS9NT2HE3HR2IKRG2GHTSLI1ND2RALI5KR6LVKANTQTQSSDIADAFLNK1-V-D1SRQKINCL1KI2GELI2IL1PG-I-G-S-L1RK1DMNFQSYA1RK1-N-G-Y-N-N-Y-N-N-N-N-N-S-N-N-N-N-N-N-N-I-N-NYNTNYN1IN1SGAHNRSA2VCQK12ND2TVDK1NF2IV5ILNDVA	N/A	42	23
RIM4	pachysolen_tannophilus.fas_scaffold_2	336	473	447869	448228	DKDSEITIDKRSIFVGQLDKETTREELNRRFSTHGKIQDINLIFKPTNIFAFIKYETEEAAAAALESENHAIFLNKTMHVQYKEVGGRHNRKFSGKNGGSNFNHHQFFSTRSGKTFTGPELNLAPPPINM-YRKMSGGS	DEIAEVTIDKFSIFVGQLSAKVTKEKLLQRFKRHGKIAESNLISRQQNTFAFIKYETEVAAAAAVERENHAMLLDKTMHVQYREM-------------------HHHVKKRSQASKAPSLLNLAPPPVNLPVRRASTGS	1.91e-20	103	258	139	49.64	69	50	87	2	20	62.59	0/2	1KEDISA1IV4RF7DSKAEKTV1RK1EK1NLRQ2SKTR4QADEIS3FSKRPQTQ1IT9EV5LV1SR4IMFL1ND7KR1VMG-G-R-H-N-R-K-F-S-G-K-N-G-G-S-N-F-N-H-1QHFHFVSKTK2GQKATSFKTAGPPSEL7IV1ML-PYV1KRMA1GT2	N/A	42	19
RIM4	pachysolen_tannophilus.fas_scaffold_2	113	170	758469	758648	VTENFKKYGDLARVKVLR--DNANRPYAFVQYNNDHDAKHALIRAQGTLLNGRRLRCEPA	VVELFSSFGQLKSVRVPKKIDNSTRGFAFVEFTLLKEAEQAMDQLKGVHLLGRRLVMQFA	0.47	40.8	94	60	36.667	22	36	35	1	2	58.33	0/3	1TV1NL1KSKSYF1DQ1AKRS1KR1LPRK-K-I2ASNT1PGYF3QEYFNTNLDLHKDE1KEHQ1LMIDRQALQK1TVLH1NL4RVCMEQPF1	N/A	42	8
RIM4	pachysolen_tannophilus.fas_scaffold_2	117	167	626509	626652	FKKYGDLARVKVLRDNANRPYAFVQYNNDHDAKHALIRAQGTLLNGRRLRC	FSKFGDIVYVKVL-DGKN--CGFVQYVHRIDAEKLMIEMQGFPIGGSRMRL	3.2	38.1	87	51	43.137	22	26	29	2	3	56.86	0/1	1KS1YF2LIAVRY4R-1NGAK1R-P-YCAG4NVNHDRHI2KEHKALLM1REAM2TFLPLING1RS1LM1CL	N/A	42	7
RIM4	komagataella_pseudopastoris.fas_NODE_5_length_612577_cov_31.9479_ID_9	94	256	179352	179846	CIFVASLAAALSDDELCLSVTENFKKYGDLARVKVLRDNANRPYAFVQYNNDHDAKHALIRAQGTLLNGRRLRCEPAKVNRTLYL--KNQQSIDFNEISQICEKFGGLEQIV-PDRTDNQYTRRYTYPISS-----ANSWFVQFVYRDDAIRAYANLRTDPNWIIEWAQNI	CVFVASLAAEKSDDHLCISVTKHFEQWGKLAIVKVLRDTSNRPYAFVQYTTDDNAKRALKEGQHSILDGRSIRCEPARVNRTLYILTSNDNGLSKVEIINLLKKYGEIEQIVGVDAAGNK------APLSSNSDKHLKEWFVKFVYRDDAIRAYANLRTQVSWHVEWAQNL	2.38e-41	170	430	171	54.971	94	63	120	4	14	70.18	0/3	1IV7AELK3EH2LI3EKNH1KEKQYW1DK2RI6NTAS9NTNT1HDDN2HR2IKREAG1GHTSLI1ND2RSLI5KR6LI-L-TKS1QDQNSGILDSFKNV2SIQNILCLEK1FY1GELI4-GPV1RATADG1QKY-T-R-R-Y-T-YA1IL2-N-S-D-K-HALNKSE3QK16DQPVNS1IHIV5IL	N/A	41	23
RIM4	komagataella_pseudopastoris.fas_NODE_5_length_612577_cov_31.9479_ID_9	342	468	179880	180200	TIDKRSIFVGQLDKETTREELNRRFSTHGKIQDINLIFKPTNIFAFIKYETEEAAAAALESENHAIFLNKTMHVQYKEVGGRHNRKFSGKNGGSNFNHHQFFSTRSGKTFTGPELNLAPPPINMYRK	TIDKLSIFIGQLSPSITKEELNERFSRHGKIKESVLVQRPNNVFSFIKFEDEQAAASAVEQENHAILKDRTMHVQYREIYHTNNYK--------------------RPTSDSPKLSLAPPPVNLSSK	4.68e-19	99.8	247	127	47.244	60	47	81	1	20	63.78	0/3	4RL3VI3DSKPESTI1RK4RE3TR4QKDEISNV1IVFQKR1TN1IV1AS3YF1TD1EQ3AS1LV1SQ5FLLKNDKR6KR1VIGYGHRTHN1RY1F-S-G-K-N-G-G-S-N-F-N-H-H-Q-F-F-S-T-R-S-GRKP1FSTDGS1EK1NS5IV1MLYSRS1	N/A	41	18
RIM4	komagataella_populi.fas_NODE_2_length_1250338_cov_14.0143_ID_3	94	256	177432	177926	CIFVASLAAALSDDELCLSVTENFKKYGDLARVKVLRDNANRPYAFVQYNNDHDAKHALIRAQGTLLNGRRLRCEPAKVNRTLYL--KNQQSIDFNEISQICEKFGGLEQIV-PDRTDNQYTRRYTYPISS-----ANSWFVQFVYRDDAIRAYANLRTDPNWIIEWAQNI	CVFVASLAAEKSDDHLCISVTKHFEQWGKLAIVKVLRDTSNRPYAFVQYTTDDNAKRALKEGQHSILDGRSIRCEPARVNRTLYILTSNDNGLSKVEIINLLKKYGEIEQIVGVDAAGNK------APLSSNSDKHLKEWFVKFVYRDDAIRAYANLRTQVSWHVEWAQNL	2.47e-41	170	430	171	54.971	94	63	120	4	14	70.18	0/3	1IV7AELK3EH2LI3EKNH1KEKQYW1DK2RI6NTAS9NTNT1HDDN2HR2IKREAG1GHTSLI1ND2RSLI5KR6LI-L-TKS1QDQNSGILDSFKNV2SIQNILCLEK1FY1GELI4-GPV1RATADG1QKY-T-R-R-Y-T-YA1IL2-N-S-D-K-HALNKSE3QK16DQPVNS1IHIV5IL	N/A	41	23
RIM4	komagataella_populi.fas_NODE_2_length_1250338_cov_14.0143_ID_3	342	468	177960	178280	TIDKRSIFVGQLDKETTREELNRRFSTHGKIQDINLIFKPTNIFAFIKYETEEAAAAALESENHAIFLNKTMHVQYKEVGGRHNRKFSGKNGGSNFNHHQFFSTRSGKTFTGPELNLAPPPINMYRK	TIDKLSIFIGQLSPSITKEELNERFSRHGKIKESVLVQRPNNVFSFIKFEDEQAAASAVEQENHAILKDRTMHVQYREIYHTNNYK--------------------RPTSDSPKLSLAPPPVNLSSK	4.02e-19	99.8	247	127	47.244	60	47	81	1	20	63.78	0/3	4RL3VI3DSKPESTI1RK4RE3TR4QKDEISNV1IVFQKR1TN1IV1AS3YF1TD1EQ3AS1LV1SQ5FLLKNDKR6KR1VIGYGHRTHN1RY1F-S-G-K-N-G-G-S-N-F-N-H-H-Q-F-F-S-T-R-S-GRKP1FSTDGS1EK1NS5IV1MLYSRS1	N/A	41	18
RIM4	komagataella_phaffi.fas_chromosome_1	94	256	201757	202251	CIFVASLAAALSDDELCLSVTENFKKYGDLARVKVLRDNANRPYAFVQYNNDHDAKHALIRAQGTLLNGRRLRCEPAKVNRTLYL--KNQQSIDFNEISQICEKFGGLEQIV-PDRTDNQYTRRYTYPISS-----ANSWFVQFVYRDDAIRAYANLRTDPNWIIEWAQNI	CVFVASLAAEKSDDHLCISVTKHFEQWGKLAIVKVLRDTSNRPYAFVQYTTDDNAKRALKEGQHSILDGRSIRCEPARVNRTLYILTSNDNGLSKVEIINLLKKYGEIEQIVGVDAAGNK------APLSSNSDKRIKEWFVKFVYRDDAIRAYANLRTQVSWHVEWAQNL	3.87e-41	169	429	171	54.971	94	63	120	4	14	70.18	0/1	1IV7AELK3EH2LI3EKNH1KEKQYW1DK2RI6NTAS9NTNT1HDDN2HR2IKREAG1GHTSLI1ND2RSLI5KR6LI-L-TKS1QDQNSGILDSFKNV2SIQNILCLEK1FY1GELI4-GPV1RATADG1QKY-T-R-R-Y-T-YA1IL2-N-S-D-K-RAINKSE3QK16DQPVNS1IHIV5IL	N/A	41	23
RIM4	komagataella_phaffi.fas_chromosome_1	342	468	202285	202605	TIDKRSIFVGQLDKETTREELNRRFSTHGKIQDINLIFKPTNIFAFIKYETEEAAAAALESENHAIFLNKTMHVQYKEVGGRHNRKFSGKNGGSNFNHHQFFSTRSGKTFTGPELNLAPPPINMYRK	TIDKLSIFIGQLSPSITKEELNERFSRHGKIKESVLVQRPNNVFSFIKFEDEQAAASAVEQENHAILKDRTMHVQYREIYHTNNYK--------------------RPTSDSPKLSLAPPPVNLSSK	5.15e-19	99.4	246	127	47.244	60	47	81	1	20	63.78	0/1	4RL3VI3DSKPESTI1RK4RE3TR4QKDEISNV1IVFQKR1TN1IV1AS3YF1TD1EQ3AS1LV1SQ5FLLKNDKR6KR1VIGYGHRTHN1RY1F-S-G-K-N-G-G-S-N-F-N-H-H-Q-F-F-S-T-R-S-GRKP1FSTDGS1EK1NS5IV1MLYSRS1	N/A	41	18
RIM4	cyberlindnera_misumaiensis.fas_flattened_line_32	119	256	147068	147469	KYGDLARVKVLRDNANRPYAFVQYNNDHDAKHALIRAQGTLLNGRRLRCEPAKVNRTLYLKNQQS--IDFNEISQICEKFGGLEQIVPDRTDNQYTRRYTYPISSANSWFVQFVYRDDAIRAYANLRTDPNWIIEWAQNI	QWGELAIVKVLRDTSDRPYAFVQYTNDADARRALNEGQHSVLNGRTIRCEPAKVNRTLYISTCHNYEVSFDDITQILSKYGEIEQIVGD-SDSTYKKS-----SSNGAWFCQFAYRDDAIRAYANLRLSPDWIVEWAQNI	5.69e-41	169	427	140	57.857	81	51	104	3	8	74.29	0/2	KQYW1DE2RI6NTASND8NT2HA2KRHR2INREAG1GHTSLV4RTLI12LIKSNTQCQHSN-Y-EIVDS1NDED1ST2CLES1FY1GELI4PG1R-TS1NSQT1TKRKRSY-T-Y-P-I-2ANNGSA2VC2VA13TLDS1ND2IV6	N/A	39	19
RIM4	cyberlindnera_misumaiensis.fas_flattened_line_32	332	473	147476	147838	YDDEDKDSEITIDKRSIFVGQLDKETTREELNRRFSTHGKIQDINLIFKPTNIFAFIKYETEEAAAAALESENHAIFLNKTMHVQYKEVGGRHNRKFSGKNGGSNFNHHQFFSTRSGKTFTGPELNLAPPPINM-YRKMSGGS	HSEEIAQQEVEIDKCSIFVGQLDVKVTKELLSERFSRHGKISEIILVIRPGNNFAFIKFLTENAAAAAVERENHAVFMDRTMHVQYRELHHKKNRQSS----------------------QTPRLSLAPPPVNLPVRRASTGS	1.11e-21	108	269	143	46.853	67	53	90	2	23	62.94	0/2	YHDSDE1DIKADQSQ1IVTE3RC8KVEKTV1RK1EL1NSRE3TR4QSDE1NI1IVFIKR1TG1IN5YFEL2EN5LV1SR4IV1LMNDKR6KR1VLGHGHRKHK2KQFS1G-K-N-G-G-S-N-F-N-H-H-Q-F-F-S-T-R-S-G-K-T-F-TQGT1ER1NS5IV1ML-PYV1KRMA1GT2	N/A	39	20
RIM4	hyphopichia_burtonii.fas_scaffold_6	94	266	550231	549719	CIFVASLAAALSDDELCLSVTENFKKYGDLARVKVLRDNANRPYAFVQYNNDHDAKHALIRAQGTLLNGRRLRCEPAKVNRTLYLKNQQSIDFNEISQICEKFGGLEQIVPDRTDNQYTRRYTYPISSANSWFVQFVYRDDAIRAYANLRTDPNWIIEWAQNINVPKNYNLLH	CVFVASLCSTLTDDELCISVTKHFEKWGDLSTVKVLRDTSNRPYAFVQYTNDNDCKRAIKLGQDSLSSGRRLRCEAAKVNRTLFISSSSKLSENGLKEYLSIFGEFDDIKPSDSDG-LVQITSNPEETFKNWFVKFTYRDDAIRAYANLTEKSDLEVEWAQNLD-EGHYGVLH	6.61e-41	169	427	173	50.289	87	84	120	2	2	69.36	0/-3	1IV5ACASAT1ST5LI3EKNH1KE1YW3ASRT6NTAS9NT2HN1AC1HR1LIIKRLAG1GDTS1LSNS7PA7YFLIKSNSQSQSSKILDSFE1EGILSKQEIYCLESKI2GELFEDQD1VK1DSRDTS1NGQ-YLTVRQRIYTTSYN1IESESTAFNKSN3QK1VT12RTTEDKPSNDWLIEIV5ILNDV-PEKGNH1NGLV2	N/A	43	24
RIM4	hyphopichia_burtonii.fas_scaffold_6	343	477	549670	549329	IDKRSIFVGQLDKETTREELNRRFSTHGKIQDINLIFKPTNIFAFIKYETEEAAAAALESENHAIFLNKTMHVQYKEVGGRHNRKFSGKNGGSNFNHHQFFSTRSGKTFTGPELNL--APPPINMYRKMSGGSQQES	FDRFSIFIGQLNSNITKEELTDRFEIHGNIKDLSIIRKENNTFAFITYDDESAAASAVERENHSMLKDKTMHVQYREV------------------HHSKI-----KPNSTPQLGFAHAPPPINLMKRINSNNKPKS	2.14e-14	84.3	207	137	40.146	55	57	80	3	25	58.39	0/-3	IF1KRRF3VI3DNKSENTI1RK3NTRD2SETI2KN1QK1ILNSLI1FR1PETN1IT4KT1EDTD1ES3AS1LV1SR3ASIMFLLKND7KR2G-G-R-H-N-R-K-F-S-G-K-N-G-G-S-N-F-N-2QSFKFIS-T-R-S-G-1TPFNTSGT1EQ1NGLF-A-H6MLYMRKKRMISNGSGNSNQKQPEK1	N/A	43	19
RIM4	priceomyces_castillae.fas_NODE_10_length_362407_cov_10.6213_ID_7761	94	256	17299	17775	CIFVASLAAALSDDELCLSVTENFKKYGDLARVKVLRDNANRPYAFVQYNNDHDAKHALIRAQGTLLNGRRLRCEPAKVNRTLYLKNQQSIDFNEISQICEKFGGLEQIVPDRTDNQYTRRYTYPISSANSWFVQFVYRDDAIRAYANLRTDPNWIIEWAQNI	CVFVASLCSTRTDDELCISVTEHFRQWGDLSTVKVLRDTANRPYAFVQYTNDHDSKLAIKEGHNSTLNGRNIRCEAAKVNRTLFISSRLTMVEAELKRVLGEFGEVEQLV---CSNDVGNIITSQKGSRN-WFCKFVFRDDAIRAFANLTEGKTFKIEWAQNI	8.39e-41	168	426	163	52.761	86	73	115	2	4	70.55	0/1	1IV5ACASATLRST5LI4NH1KRKQYW3ASRT6NT10NT4AS1HL1LIIKREAGQHGNTSLT4RNLI3PA7YFLIKSNSQRQLSTIMDVFENA1ILSKQRIVCLEGKE2GELV2IL1P-D-R-TCDS1QDYVTGRNRIYI1YSPQIKSG1AR1S-2VCQK2YF7YF3RTTEDGPKNTWFIK7	N/A	43	23
RIM4	priceomyces_castillae.fas_NODE_10_length_362407_cov_10.6213_ID_7761	333	473	17806	18165	DDEDKDSEITIDKRSIFVGQLDKETTREELNRRFSTHGKIQDINLIFKPTNIFAFIKYETEEAAAAALESENHAIFLNKTMHVQYKEVGGRHNRKFSGKNGGSNFNHHQFFSTRSGKTFTGPELNLAPPPINMYRKMSGGS	NEEDDSQNVRFDKFSIFVGQLSQKITEEELRERFQRHGEIVDVTIVRRSVSTFSFIRFKDESSAASAVERENHSMFNRKTMHVQYREIHPASSRTSLIKSNG---------------------IALAPPPINLNRRLMSTS	9.04e-16	89	219	141	37.589	53	67	81	1	21	57.45	0/1	DNDE2KDDSSQENIVTRIF2RF7DSKQEKTI1RE3NRRE2SQTR2KE1QV1IVNTLIIVFRKRPSTVNSIT1AS2KRYFEKTD1ESAS2AS1LV1SR3ASIM1LNNR7KR1VIGHGPRAHSNS1KTFSSLGI1NSGN1S-N-F-N-H-H-Q-F-F-S-T-R-S-G-K-T-F-T-G-P-E-LINA7MLYN1KRMLSMGSGT1	N/A	43	20
RIM4	scheffersomyces_lignosus.fas_gi|1002316370|dbj|BCGS01000003.1|	94	256	948089	948574	CIFVASLAAALSDDELCLSVTENFKKYGDLARVKVLRDNANRPYAFVQYNNDHDAKHALIRAQGTLLNGRRLRCEPAKVNRTLYLKNQQSIDFNEISQICEKFGGLEQIVPDRTDNQYTRRYTYPISSANSWFVQFVYRDDAIRAYANLRTDPNWIIEWAQNI	CVFVASLCSSKTDDELCVSVTEHFQKWGKLSTVKVLRDTSNRPYAFVQYTNDSDSKHAIIKGHNSILDGRSIRCEAAKVNRTLFVSSSESVTEAVIRSHLLKFGEIELLSPSNSFGHLYRSNGYTRVSRN-WFCKFVYRDDAIRAFANITEAKTFNVEWTQNI	1.44e-40	167	424	163	51.534	84	78	114	1	1	69.94	0/2	1IV5ACASASLKST5LV4NH1KQ1YW1DK1ASRT6NTAS9NT2HS1AS3LI1RKAGQHGNTSLI1ND2RSLI3PA7YFLVKSNSQSQE1IVDTFENAEV1SRQSIHCLEL3GELI1QLILVS1DSRNTSDFNGQHYLTY1RSYNTG1PTIRSV1AR1S-2VCQK10YF2LIRTTEDAPKNTWFINIV2AT3	Scheffersomyces lignosus DNA, scaffold: scaffold_2, strain: JCM 9837, whole genome shotgun sequence	42	23
RIM4	scheffersomyces_lignosus.fas_gi|1002316370|dbj|BCGS01000003.1|	338	472	948626	948967	DSEITIDKRSIFVGQLDKETTREELNRRFSTHGKIQDINLIFKPTNIFAFIKYETEEAAAAALESENHAIFLNKTMHVQYKEVGGRHNRKFSGKNGGSNFNHHQFFSTRSGKTFTGPELNLAPPPINMYRKMSGG	DENVTFDKFSIFVGQLLLEVTQAELETRFSRHGSIATANLIKKGTNTFAFVKYEEESSAAGAVERENHSMFKGKTMHVQYRETHSATARPVKLKQNG---------------------LALAPPPINFSKRIESG	6.64e-18	95.9	237	135	45.926	62	52	73	1	21	54.07	0/2	1SEENIV1IF2RF7DLKL1TV1RQEA2NERT3TR2KS1QADTIA3FK1PG2IT3IV3TE1ESAS2AG1LV1SR3ASIM1LKNG7KR1VTGHGSRAHTNA1KPFVSKGL1NQGN1S-N-F-N-H-H-Q-F-F-S-T-R-S-G-K-T-F-T-G-P-E-1NA7MFYSRKKRMISEGS1	Scheffersomyces lignosus DNA, scaffold: scaffold_2, strain: JCM 9837, whole genome shotgun sequence	42	19
RIM4	scheffersomyces_lignosus.fas_gi|1002316370|dbj|BCGS01000003.1|	113	165	593051	592887	VTENFKKYGDLARVKVLR--DNANRPYAFVQYNNDHDAKHALIRAQGTLLNGRRL	ILELFGAFGQLKSVRVPKKFDKSARGFAFVEFNLLKEAENAMNQLEGVHLLGRRL	4.8	37.4	85	55	36.364	20	33	34	1	2	61.82	0/-2	VITL1NL1KGKAYF1DQ1AKRS1KR1LPRK-K-F1NKASNA1PGYF3QEYF1NLDLHKDE1KEHN1LMINRQALQE1TVLH1NL4	Scheffersomyces lignosus DNA, scaffold: scaffold_2, strain: JCM 9837, whole genome shotgun sequence	42	7
RIM4	candida_tammaniensis.fas_NODE_19_length_48187_cov_51.551_ID_3370	94	260	22588	23079	CIFVASLAAALSDDELCLSVTENFKKYGDLARVKVLRDNANRPYAFVQYNNDHDAKHALIRAQGTLLNGRRLRCEPAKVNRTLYLKNQQSIDFNEISQICEKFGGLEQIVP--DRTDNQYTRRYTYPISSANSWFVQFVYRDDAIRAYANLRTDPNWIIEWAQNINVPK	CVFVASLSSIKTDDELCTSVNDHFSKFGDLSSVKVLRDPKNRPYAFVQYTNDQDCLNAIKLGNGSSLDGRKLRCEAAKVNRTLFIDFIGSVDYQTVEIDLSKFGKLEQILSSDEMGKVKYIRK-----SNSQYWFVKFTYRDDAIRAFANLTNDTDYLVEWAQNVDFDR	1.62e-40	167	423	169	50.296	85	77	118	2	7	69.82	0/1	1IV5ASASAILKST5LT2TNEDNH1KS1YF3ASRS6NPAK9NT2HQ1ACKLHN1LIIKRLAGQN1TSLS1ND2RK4PA7YFLIKDNFQIQG1IV1FYNQETIVSEQIIDCLES3GK4VLPS-S-DDERMTGDKNVQK1TI1RKY-T-Y-P-I-1SNASNQSY3QK1VT8YF3RTTN1PTNDWYILIV5IVNDVFPDKR	N/A	41	23
RIM4	candida_tammaniensis.fas_NODE_19_length_48187_cov_51.551_ID_3370	343	468	23107	23427	IDKRSIFVGQLDKETTREELNRRFSTHGKIQDINLIFKPTNIFAFIKYETEEAAAAALESENHAIFLNKTMHVQYKEVGGRHNRKFSGKNGGSNFNHHQFFSTRSGKTFTGPELNLAPPPINMYRK	FDKFSIFIGRLHDDVTESDLKQRFGKHGVIDNLRLVNRMSNNFAFIKYQDEMGAARAIELENHSMFKNKSIHVQYKEY---HDPKLKNVNSDN--------QTRG--------ILLAPSPINSIKR	3.39e-10	70.9	172	126	39.683	50	57	71	3	19	56.35	0/1	IF2RF3VI1QR1DHKDEDTV1REESED1NKRQ2SGTK2KV1QDDNILNR1IVFNKRPMTS1IN6EQTD1EMAG2AR1LI1SL3ASIM1LK2TSMI6VYG-G-R-1NDRP1FLSKGNKV1GSGDSNN-F-N-H-H-Q-F-F-SQ2SGG-K-T-F-T-G-P-E-LINL3PS3MSYIRKKR	N/A	41	18
RIM4	barnettozyma_californica.fas_flattened_line_0	108	259	557588	558031	ELCLSVTENFKKYGDLARVKVLRDNANRPYAFVQYNNDHDAKHALIRAQGTLLNGRRLRCEPAKVNRTLYLK--NQQSIDFNEISQICEKFGGLEQIVPDRTDNQYTRRYTYPISSAN-SWFVQFVYRDDAIRAYANLRTDPNWIIEWAQNINVP	ELSLSVSKHFQQWGELTLVKVLRDTSNRPYAFVQYTNDDDAKKALKEGQHSILDGRAIRCEKAKVNRTLYVATGDGKDISLKEIKESLYQFGEIEQIIGN-NDSPYRK------SNLNKAWFCQFAYRDDAIRAYANLRLSPEWIVEWAQNIEHP	5.26e-40	166	419	155	54.194	84	61	109	4	10	70.32	0/2	2CS3TSEKNH1KQKQYW1DE1ATRL6NTAS9NT2HD3HK2IKREAG1GHTSLI1ND2RALI3PK8LVKA-T-GNDQGQKSD1DSFLNK2SKQEISCLEYKQ2GELI3VIPGDNR-TN1NSQP1TRRKR-Y-T-Y-P-I-1SNAL1-KSA2VC2VA13TLDS1NE2IV6NEVH1	N/A	40	21
RIM4	barnettozyma_californica.fas_flattened_line_0	338	473	558059	558412	DSEITIDKRSIFVGQLDKETTREELNRRFSTHGKIQDINLIFKPTNIFAFIKYETEEAAAAALESENHAIFLNKTMHVQYKEVGGRHNRKFSGKNGGSNFNHHQFFSTRSGKTFTGPELNLAPPPINM-YRKMSGGS	ESEVMIDKFSIFVGQLDDRVTKEKLDERFSRHGKISEVTLVLRPGNNFAFVKFVTEKAAAAAVERENHAVFLDKTMHVQYREL------------------HHKRSRYPSSSSSSP-RLSLAPPPVNLPYRRASTGS	3.38e-20	103	256	137	48.905	67	50	91	3	20	66.42	0/2	DE2IVTM3RF8KDERTV1RK1EK1NDRE3TR4QSDEIVNT1IVFLKR1TG1IN3IV1YFEV2EK5LV1SR4IV2ND7KR1VLG-G-R-H-N-R-K-F-S-G-K-N-G-G-S-N-F-N-2QKFRFSSRTYRP1GSKSTSFSTSGPP-ER1NS5IV1ML-P2KRMA1GT2	N/A	40	19
RIM4	barnettozyma_californica.fas_flattened_line_0	112	242	748761	749177	SVTENFKKYGDLARVKVLRD--NANRPYAFVQYNNDHDAKHALIRAQGTLLNGRRLRCEP--------AKVNRTL------YLKNQQSIDFN----EISQICEKFGGLEQIVPDRTDNQYTRRYTYPISSANSWFVQFVYRDDAIRAYANL	SLHDTFSAFGTILSSKVALDEHGNSKGFAFVHYEDEESAKAAIENINGMLLNGREVFVGPHISKADRVSKLDKILNNFTNVYVKN---IDVDVTEEELKELFAPFGTITSLKLEVDAEGKSKGFA---------FVNFESHDSAVKAIEEL	4.9	37.4	85	151	24.503	37	82	65	6	32	43.05	0/3	1VLTHEDNT1KSKAYF1DTLIALRSVS2LARL1-E-HNGANNSRKPGYF3QH1NENDDEHEDS2HA1LIIERNAIQN1TM5RELVRFCVEG1-H-I-S-K-A-D-R-VAS1VLNDRKTI1-N-N-F-T-N-V1LV2Q-Q-S-2FVND-V-T-E-E1ILSKQEILCFEAKP2GTLIETQSILVKPLDERVTDDANEQGYKTSRKRGYFTAY-P-I-S-S-A-N-S-W-2QN1VEYSRH1DS1IVRK1YIAENE1	N/A	40	18
RIM4	priceomyces_medius.fas_flattened_line_30	94	256	70369	69893	CIFVASLAAALSDDELCLSVTENFKKYGDLARVKVLRDNANRPYAFVQYNNDHDAKHALIRAQGTLLNGRRLRCEPAKVNRTLYLKNQQSIDFNEISQICEKFGGLEQIVPDR-----TDNQYTRRYTYPISSANSWFVQFVYRDDAIRAYANLRTDPNWIIEWAQNI	CVFVASLCSTRTDDELCISVTEHFRQWGDLSTVKVLRDTANRPYAFVQYTNDEDSKLAIKEGHNSTLNGRNIRCEAAKVNRTLFVSSRITMSENEMNRELSEFGEIEQLVSSSDIGNIIASQKGSRH---------WFCKFVYRDDAIRAFANLTEGKTFKIEWAQNI	1.48e-39	164	416	168	50.595	85	69	115	2	14	68.45	0/-2	1IV5ACASATLRST5LI4NH1KRKQYW3ASRT6NT10NT2HE1AS1HL1LIIKREAGQHGNTSLT4RNLI3PA7YFLVKSNSQRQISTIMDSFE2IMSNQRIECLESKE2GELI2IL1PSDSRS-D-I-G-N-ITIDANS1YKTGRS1YHT-Y-P-I-S-S-A-N-S-2VCQK10YF3RTTEDGPKNTWFIK7	N/A	42	23
RIM4	priceomyces_medius.fas_flattened_line_30	334	473	69859	69503	DEDKDSEITIDKRSIFVGQLDKETTREELNRRFSTHGKIQDINLIFKPTNIFAFIKYETEEAAAAALESENHAIFLNKTMHVQYKEVGGRHNRKFSGKNGGSNFNHHQFFSTRSGKTFTGPELNLAPPPINMYRKMSGGS	DEEDSQDVRFDKFSIFVGQLNQKITEEELRERFQRHGEIVDITIVRRPVSTFSFIRFKDESSAASAVERENHSMFNRKTMHVQYREIHPASAKFGMIKSNG---------------------IALAPPPINLNRRLMSTS	3.00e-16	90.5	223	140	38.571	54	65	82	1	21	58.57	0/-2	2DEKDDSSQEDIVTRIF2RF7DNKQEKTI1RE3NRRE2SQTR2KE1QV2NTLIIVFRKR1TVNSIT1AS2KRYFEKTD1ESAS2AS1LV1SR3ASIM1LNNR7KR1VIGHGPRAHSNARKKFFGSMGI1NSGN1S-N-F-N-H-H-Q-F-F-S-T-R-S-G-K-T-F-T-G-P-E-LINA7MLYN1KRMLSMGSGT1	N/A	42	20
RIM4	candida_freyschussii.fas_flattened_line_14	111	259	10571	10137	LSVTENFKKYGDLARVKVLRDNANRPYAFVQYNNDHDAKHALIRAQGTLLNGRRLRCEPAKVNRTLYLK--NQQSIDFNEISQICEKFGGLEQIVPDRTDNQYTRRYTYPISSAN-SWFVQFVYRDDAIRAYANLRTDPNWIIEWAQNINVP	LADNTNRNQWGELALVKVLRDPSNRPYAFVQYTNDNDAKRALNQAQHTILNGRTIRCEPAKVNRTLYIATCNGYEITRKEIKEVMEKYGEIEQII-GYNDSNFRK------SNLNKAWFCKFAYRDDAIRAYANLRLCPEWLVEWAQNIERP	1.59e-39	164	415	152	55.263	84	58	107	4	10	70.39	0/-1	1SAVDTNET1FRKNKQYW1DE2RL6NPAS9NT2HN3HR2INRQ2GH1LI4RTLI12LIKA-T-C1QGQYSE1DTFRNK2SKQEIVCM2FY1GELI3VIP-DGRYTN1NSQNYFTRRKR-Y-T-Y-P-I-1SNAL1-KSA2VCQK1VA13TLDC1NE1ILIV6NEVR1	N/A	40	21
RIM4	candida_freyschussii.fas_flattened_line_14	335	473	10127	9771	EDKDSEITIDKRSIFVGQLDKETTREELNRRFSTHGKIQDINLIFKPTNIFAFIKYETEEAAAAALESENHAIFLNKTMHVQYKEVGGRHNRKFSGKNGGSNFNHHQFFSTRSGKTFTGPELNLAPPPINM-YRKMSGGS	EGGDSEVEIDRCSIFVGQLDTKVTKELLNERFSRHGKITDIGLVMRPGNNFAFIKFGTERAAAAAVERENHAVFLDKTMHVQYRELHHKKNKP----------PHSSL-----------PRLSLAPPPVNLPVRRGSTGS	1.51e-22	110	276	140	50.714	71	47	89	3	22	63.57	0/-1	1DGKG3IVTE2KRRC8KTEKTV1RK1EL2RE3TR4QT2NG1IVFMKR1TG1IN5YFEG2ER5LV1SR4IV2ND7KR1VLGHGHRKHK1RKKPF-S-G-K-N-G-G-S-N-F-NP1HSQSFLF-S-T-R-S-G-K-T-F-T-G-1ER1NS5IV1ML-PYV1KRMG1GT2	N/A	40	19
RIM4	barnettozyma_populi.fas_NODE_1_length_973885_cov_13.6909_ID_9548	108	259	518793	519236	ELCLSVTENFKKYGDLARVKVLRDNANRPYAFVQYNNDHDAKHALIRAQGTLLNGRRLRCEPAKVNRTLYLK--NQQSIDFNEISQICEKFGGLEQIVPDRTDNQYTRRYTYPISSAN-SWFVQFVYRDDAIRAYANLRTDPNWIIEWAQNINVP	ELSLSVSKHFQQWGELTLVKVLRDTSNRPYAFVQYTNDEDAKKALKEGQHSILDGRAIRCERAKVNRTLYIATGDGKDISLKQIKESLYQFGEIEQMI-GNNDSPYRK------SNLNKAWFCQFAYRDDAIRAYANLRLSPEWIVEWAQNIEHP	1.62e-39	164	415	155	52.903	82	63	108	4	10	69.68	0/3	2CS3TSEKNH1KQKQYW1DE1ATRL6NTAS9NT2HE3HK2IKREAG1GHTSLI1ND2RALI3PR8LIKA-T-GNDQGQKSD1DSFLNKEQ1SKQEISCLEYKQ2GELI2IMVIP-DGRNTN1NSQP1TRRKR-Y-T-Y-P-I-1SNAL1-KSA2VC2VA13TLDS1NE2IV6NEVH1	N/A	40	21
RIM4	barnettozyma_populi.fas_NODE_1_length_973885_cov_13.6909_ID_9548	338	473	519264	519617	DSEITIDKRSIFVGQLDKETTREELNRRFSTHGKIQDINLIFKPTNIFAFIKYETEEAAAAALESENHAIFLNKTMHVQYKEVGGRHNRKFSGKNGGSNFNHHQFFSTRSGKTFTGPELNLAPPPINM-YRKMSGGS	DSEIMIDKFSIFVGQLDDRVTKEKLDERFSRHGKISEVTLVLRPGNNFAFVKFVTEKAAAAAVERENHAVFLDKTMHVQYREL------------------HHKRSRYPSSSSTSP-RLSLAPPPVNLPYRRASTGS	8.30e-21	105	261	137	50.365	69	48	91	3	20	66.42	0/3	4TM3RF8KDERTV1RK1EK1NDRE3TR4QSDEIVNT1IVFLKR1TG1IN3IV1YFEV2EK5LV1SR4IV2ND7KR1VLG-G-R-H-N-R-K-F-S-G-K-N-G-G-S-N-F-N-2QKFRFSSRTYRP1GSKSTSFTTSGPP-ER1NS5IV1ML-P2KRMA1GT2	N/A	40	19
RIM4	debaryomyces_subglobosus.fas_NODE_13_length_283517_cov_16.4372_ID_2574	94	266	254400	254921	CIFVASLAAALSDDELCLSVTENFKKYGDLARVKVLRDNANRPYAFVQYNNDHDAKHALIRAQGTLLNGRRLRCEPAKVNRTLYLKNQQSIDFNEISQICEKFGGLEQIVP-DRTDNQYTRRYTYPISSANSWFVQFVYRDDAIRAYANLRTDPNWIIEWAQNINV--PKNYNLLH	CVFVASLCSSRSDDELCVSVTKHFAQWGKLSTVKVLRDPANRPYAFVQYTNDKDSKTAISKGHNSVLNGRNLRCEAAKVNRTLFISSKFLKTEKAFKDALEEFGEIEQLIPSDEFGNVKSNKPI--IKSSKHWFCKYVYRDDAIRAFANLSENNLFNIEWAQNIETFSSKNYNTNH	1.64e-39	164	415	176	51.136	90	81	120	3	5	68.18	0/3	1IV5ACASASLR6LV3EKNH1KAKQYW1DK1ASRT6NP10NT2HK1AS1HT1LIISRKAGQHGNTSLV4RN4PA7YFLIKSNSQKQFSLIKDTFENKEAIFSKQDIACL1KE2GELI2ILVI1-S1RETFDG1QVYKTSRNRKYPTIY-P-1SK1ASNKSH2VCQKFY9YF3RSTEDNPNNLWFIN7NEVT-F-SPS4LTLN1	N/A	44	24
RIM4	debaryomyces_subglobosus.fas_NODE_13_length_283517_cov_16.4372_ID_2574	337	478	254937	255296	KDSEITIDKRSIFVGQLDKETTREELNRRFSTHGKIQDINLIFKPTNIFAFIKYETEEAAAAALESENHAIFLNKTMHVQYKEVGGRHNRKFSGKNGGSNFNHHQFFSTRSGKTFTGPELNLAPPPINMYRKMSGGSQQESE	EENKLKFDKFSVFVGQLNSSVTEDELINRFNRHGKIEEVTIIKKTSNTFGFVKYKEEASAASAVERENHSMFKDRTMHVQYRELHS-NTLKYSPKAQG---------------------IALAPPPINLKKRATLGSKKTSD	2.33e-16	90.9	224	142	38.028	54	66	89	2	22	62.68	0/3	KEDESNEKILTKIF2RF1IV5DNKSESTV1REED2NIRN2SNTR4QEDEIVNTLI1FK1PTTS1IT1AG1IV2EKTE1EAAS2AS1LV1SR3ASIM1LKNDKR6KR1VLGHGSR-HNNTRL1FY1GP1NAGQ1S-N-F-N-H-H-Q-F-F-S-T-R-S-G-K-T-F-T-G-P-E-LINA7MLYKRKKRMASTGL2QKQKET1ED	N/A	44	20
RIM4	candida_vartiovaarae.fas_NODE_2_length_635021_cov_26.9864_ID_2124	113	259	630242	630670	VTENFKKYGDLARVKVLRDNANRPYAFVQYNNDHDAKHALIRAQGTLLNGRRLRCEPAKVNRTLYLK--NQQSIDFNEISQICEKFGGLEQIVPDRTDNQYTRRYTYPISSAN-SWFVQFVYRDDAIRAYANLRTDPNWIIEWAQNINVP	ITNSEQQWGELALVKVLRDPSNRPYAFVQYSNDADAKRALREGQHSVLDGRTIRCEPAKVNRTLYIATCNDLEISLKDIKEIIGQYGEIEQVVGDNDS-------TYRKSNINRAWFCQFAYRDDAIRAYANLRLSPDWIVEWAQNIEHP	1.91e-39	164	415	150	54.667	82	58	105	3	10	70	0/2	VI1ENNSFEKQKQYW1DE2RL6NPAS9NS2HA3HR2IRREAG1GHTSLV1ND2RTLI12LIKA-T-C1QDQLSE1DSFLNKED1SKQE1CIEGKQFY1GELI2IV1PG1RNTDDSN-Q-Y-T-R-R-Y-2PRIK1SNAI1-RSA2VC2VA13TLDS1ND2IV6NEVH1	N/A	40	21
RIM4	candida_vartiovaarae.fas_NODE_2_length_635021_cov_26.9864_ID_2124	335	473	630674	631024	EDKDSEITIDKRSIFVGQLDKETTREELNRRFSTHGKIQDINLIFKPTNIFAFIKYETEEAAAAALESENHAIFLNKTMHVQYKEVGGRHNRKFSGKNGGSNFNHHQFFSTRSGKTFTGPELNLAPPPINM-YRKMSGGS	EDKQEPVEIDKCSIFVGQLDGKVTKELLNDRFSRHGKINEIVLVLRPGNNFAFVKFITEKAAAAAVERENHAVFMDKTMHVQYREL--HHRKKFQSNT---------------------PRLSLAPPPVNLPVRRASTGS	1.29e-22	110	276	140	49.286	69	47	89	3	24	63.57	0/2	3DQSEEPIVTE3RC8KGEKTV1RK1EL2RD3TR4QNDE1NV1IVFLKR1TG1IN3IV1YFEI2EK5LV1SR4IV1LMND7KR1VLG-G-RH1NRRK2SQGSKNNTG-G-S-N-F-N-H-H-Q-F-F-S-T-R-S-G-K-T-F-T-G-1ER1NS5IV1ML-PYV1KRMA1GT2	N/A	40	19
RIM4	candida_parapsilosis.fas_Contig006372	94	470	760691	759825	CIFVASLAAALSDDELCLSVTENFKKYGDLARVKVLRDNANRPYAFVQYNNDHDAKHALIRAQGTLLNGRRLRCEPAKVNRTLYLKNQQSIDFNEISQICEKFGGLEQIVPDRTDNQYTRRYTYPISSANSWFVQFVYRDDAIRAYANLRTDPNWIIEWAQNINVPKNYNLLHKSKFKSSKYHQNNGIINNDGSNNNDNNNSNNNNREDSRRNGDVIEEECGHVHGSDSEEKLTSDGIYDDEDKDSEIT----IDKRSIFVGQLDKETTREELNRRFSTHGKIQDINLIFKPTNIFAFIKYETEEAAAAALESENHAIFLNKTMHVQYKEVGGRHNRKFSGKNGGSNFNHHQFFSTRSGKTFTGPELNLAPPPINMYRKMS	CVFVASLRSNMLDDELCVSVNNHFKQWGQLSTVKVLRDTSNRPYAFVQYLNEKDSKLAIQKGHNSILDGRSIRCEAAKVNRTIFITSPLSLSVVAVETKLSKFGEIEELIPSNTAGQ-------------------CYKDAP-----NLRGYKNWYCKYVYRDDAIKAY--------------------------------------------ANLTEEGAYEVEWAQNVDKSKTVSFKEDTGLSTKVVNKPRFDKFSIFIGQLSAKITEAELRERFQRHGAITSLHLIKKRENVFAFITFKDESSAASSVEVENHAMLSGKTMHVQYREVQS------------------------SWRDPRGARVPLAPPPLHVGKRES	2.04e-39	164	414	381	31.234	119	166	180	5	96	47.24	0/-1	1IV5ARASANLMSL5LV2TNENNH2KQYW1DQ1ASRT6NTAS9NL1DEHK1AS1HL1LIIQRKAGQHGNTSLI1ND2RSLI3PA6LIYFLIKTNSQPQL1ILDSFVNVEAIVSEQTIKCLES3GELI1QEILVI1DSRN1DANG1Y-T-R-R-Y-T-Y-P-I-S-S-A-N-S-W-F-V-Q-F-VC1RK1DAAPI-R-A-Y-A-3TGDYPK2IYICEKWYAVQYNRIDNDVAPI1NA1N-L-L-H-K-S-K-F-K-S-S-K-Y-H-Q-N-N-G-I-I-N-N-D-G-S-N-N-N-D-N-N-N-S-N-N-N-N-R-E-D-S-R-R-N-GADNVLIT2EGCAGYHE1HEGWSADQSNEVED1LSTKSTDVGSIFYKDE1ETDGKLDSSTEKIVTV-N-K-P-R…	1789679 nucleotides	53	53
RIM4	barnettozyma_hawaiiensis.fas_flattened_line_0	108	259	594383	593940	ELCLSVTENFKKYGDLARVKVLRDNANRPYAFVQYNNDHDAKHALIRAQGTLLNGRRLRCEPAKVNRTLYLK--NQQSIDFNEISQICEKFGGLEQIVPDRTDNQYTRRYTYPISSAN-SWFVQFVYRDDAIRAYANLRTDPNWIIEWAQNINVP	ELSLSVSKHFQQWGELTLVKVLRDTSNRPYAFVQYTNDEDAKKALKEGQHSILDGRAIRCERAKVNRTLYVATGDGKDISLKQIQESLYQFGEIEQMIGN-NDSPYRK------SNLNKAWFCQFAYRDDAIRAYANLRLSPEWIVEWAQNIEHP	2.20e-39	164	414	155	52.903	82	63	109	4	10	70.32	0/-2	2CS3TSEKNH1KQKQYW1DE1ATRL6NTAS9NT2HE3HK2IKREAG1GHTSLI1ND2RALI3PR8LVKA-T-GNDQGQKSD1DSFLNKEQ1SQQEISCLEYKQ2GELI2IMVIPGDNR-TN1NSQP1TRRKR-Y-T-Y-P-I-1SNAL1-KSA2VC2VA13TLDS1NE2IV6NEVH1	N/A	40	21
RIM4	barnettozyma_hawaiiensis.fas_flattened_line_0	338	473	593912	593559	DSEITIDKRSIFVGQLDKETTREELNRRFSTHGKIQDINLIFKPTNIFAFIKYETEEAAAAALESENHAIFLNKTMHVQYKEVGGRHNRKFSGKNGGSNFNHHQFFSTRSGKTFTGPELNLAPPPINM-YRKMSGGS	DSEVMIDKFSIFVGQLDDRVTKEKLDERFSRHGKISEVTLVLRPGNNFAFVKFATEKAAAAAVERENHAVFLDKTMHVQYREL------------------HHKRSRYPSSSSTSP-RLSLAPPPVNLPYRRASTGS	2.40e-20	103	257	137	49.635	68	49	91	3	20	66.42	0/-2	3IVTM3RF8KDERTV1RK1EK1NDRE3TR4QSDEIVNT1IVFLKR1TG1IN3IV1YFEA2EK5LV1SR4IV2ND7KR1VLG-G-R-H-N-R-K-F-S-G-K-N-G-G-S-N-F-N-2QKFRFSSRTYRP1GSKSTSFTTSGPP-ER1NS5IV1ML-P2KRMA1GT2	N/A	40	19
RIM4	barnettozyma_hawaiiensis.fas_flattened_line_0	113	181	402409	402191	VTENFKKYGDLARVKVLRD--NANRPYAFVQYNNDHDAKHALIRAQGTLLNGRRLRCEPA--KVNRTLYLKNQ	LREEFQPFGTITSVKVMRDENEKSKGFGFVSFSSPEEATKAIVEMNGSMLAEKPLYVALAQTKENRRAHLEQQ	4.4	37.7	86	73	28.767	21	48	40	2	4	54.79	0/-3	VLTR1NE1KQKPYF1DTLIATRS3LM2-E-NNEAKNSRKPGYFAG2QSYFNSNSDPHEDE1KTHK1LIIVREAMQN1TSLM1NAGERKRP1RYCVEAPL1-Q-T1VE2TRLAYH1KENQ1	N/A	40	10
RIM4	nakazawaea_holstii.fas_flattened_line_252	94	261	22626	22120	CIFVASLAAALSDDELCLSVTENFKKYGDLARVKVLRDNANRPYAFVQYNNDHDAKHALIRAQGTLLNGRRLRCEPAKVNRTLYLKNQ--QSIDFNEISQICEKFGGLEQIVPDRTDNQYTRRY--TYPISSANSWFVQFVYRDDAIRAYANLRTDPNWIIEWAQNINVPKN	CVFVASLSAARSDDQLSSSIAKCFRQWGELVMVKVLRDTSNRPYAFVQYTNDEDASRALGEAPQTILDGRAIRCEAAKVNRTLYVSTSRDQLLSEREIRGKLNHYGEIEQLV---GTGAFARKTGSAFGEQCYSAWFCKFAFRDDAVRAYANLRTNPNWIVEWAQNIESSKN	2.95e-39	163	413	172	51.163	88	77	116	3	7	67.44	0/-1	1IV5AS2LR3EQ1CSLS1VITAEKNC1KRKQYW1DE1AVRM6NTAS9NT2HE2KSHR2IGRE1QPGQ1LI1ND2RALI3PA8LVKSNTQS-R-D1SLILDSFENR2SRQGIKCLENKHFY1GELI2IL1P-D-R-TGDTNGQAYFTA1RKYT-G-STAYFPGIESQSCAYNSSA2VCQK1VAYF4IV8DN4IV6NEVSPS2	N/A	41	24
RIM4	nakazawaea_holstii.fas_flattened_line_252	339	465	22116	21805	SEITIDKRSIFVGQLDKETTREELNRRFSTHGKIQDINLIFKPTNIFAFIKYETEEAAAAALESENHAIFLNKTMHVQYKEVGGRHNRKFSGKNGGSNFNHHQFFSTRSGKTFTGPELNLAPPPINM	AEITIDRRSVFVGQLDPNVTREILLERFTRHGHIEFINLVSRPGNTFAFLKYETEQAAAAAVEMENHSLLLDRTMHVQYREI-----------------NHTPLRGRRE------PLLKLAPPPVNL	3.19e-20	103	256	127	49.606	63	41	81	2	23	63.78	0/-1	SA5KR2IV6KPENTV3EI1NLRE2STTR2KH1QEDF3IVFSKR1TG1IT3IL5EQ5LV1SM3ASILFL1NDKR6KR1VIG-G-R-H-N-R-K-F-S-G-K-N-G-G-S-N-F-2HTQPFLFRSGTR1SEG-K-T-F-T-G-1EL1NK5IV1ML	N/A	41	18
RIM4	cyberlindnera_maclurae.fas_NODE_68_length_50176_cov_65.6381_ID_41632	119	259	32716	33126	KYGDLARVKVLRDNANRPYAFVQYNNDHDAKHALIRAQGTLLNGRRLRCEPAKVNRTLYLKNQQSID--FNEISQICEKFGGLEQIVPDRTDNQYTRRYTYPISSANSWFVQFVYRDDAIRAYANLRTDPNWIIEWAQNINVP	QWGELAIVKVLRDTSDRPYAFVQYTNDADAKRALKEGQHSVLNGRTIRCEPAKVNRTLYIATCHTYDVSLDDITDILGKYGEIEQIVGD-SDSTFRK-----LNLNRAWFCQFAYRDDAIRAYANLRLSPDWIVEWAQNIEHP	3.69e-39	163	412	143	55.245	79	56	103	3	8	72.03	0/1	KQYW1DE2RI6NTASND8NT2HA3HR2IKREAG1GHTSLV4RTLI12LIKANTQCQHSTIY1-V-SFLNDED1STQD1CLEG1FY1GELI4PG1R-TS1NSQTYFTRRKR-Y-T-Y-P-ILSNSLANNRSA2VC2VA13TLDS1ND2IV6NEVH1	N/A	39	20
RIM4	cyberlindnera_maclurae.fas_NODE_68_length_50176_cov_65.6381_ID_41632	334	473	33130	33486	DEDKDSEITIDKRSIFVGQLDKETTREELNRRFSTHGKIQDINLIFKPTNIFAFIKYETEEAAAAALESENHAIFLNKTMHVQYKEVGGRHNRKFSGKNGGSNFNHHQFFSTRSGKTFTGPELNLAPPPINM-YRKMSGGS	EETDQQEVEIDKCSIFVGQLDVKVTKQLLTERFSRHGKISEVILVMRPGNNFGFIKFLTENAAAAAVERENHAVFMDRTMHVQYREL------------------HHK----KSRHSSQTPRLSLAPPPVNLPVRRASTGS	5.11e-20	102	255	141	45.39	64	54	88	3	23	62.41	0/1	DE1DTKDDQSQ1IVTE3RC8KVEKTV1RKEQEL1NTRE3TR4QSDEIVNI1IVFMKR1TG1IN1AG3YFEL2EN5LV1SR4IV1LMNDKR6KR1VLG-G-R-H-N-R-K-F-S-G-K-N-G-G-S-N-F-N-2QKF-F-S-T-RK1GRKHTSFSTQGT1ER1NS5IV1ML-PYV1KRMA1GT2	N/A	39	20
RIM4	debaryomyces_maramus.fas_NODE_9_length_268801_cov_36.1453_ID_2040	35	263	28343	27657	LPSEVSSLGSDHQNDGEDSDTDSDNFLQDPEDDVDEESTGRGTVTTTSTSTE-SRGRPSSCIFVASLAAALSDDELCLSVTENFKKYGDLARVKVLRDNANRPYAFVQYNNDHDAKHALIRAQGTLLNGRRLRCEPAKVNRTLYLKNQQSIDFNEISQICEKFGGLEQIVP-DRTDNQYTRRYTYPISSANSWFVQFVYRDDAIRAYANLRTDPNWIIEWAQNINVPKNYN	LAAEGDSDGEDSLGSGGEENNDSGTDEGAPEDDEDKENCDPNHEDSTLTNEPIVRGRPSSCVFVASLCSNKSDDELCISVTKHFAQWGKLSTVKVLRDPSNRPYAFVQYNNDKDSRNAIVNGHNSVLDGRSLRCEAAKVNRTLFVSSKFLKNEKSFKDMLQEFGEVEQLTPSDEFGNFKSPKYY--TKTSKYWFCKYVYRDDAIRAFANLSENASFHVEWAQNIETFSNSN	6.90e-39	162	410	231	45.022	104	123	149	3	4	64.5	0/-3	1PASA1VGSD1LD1SE1HSQLNGDS1EGDESEDNTN2DGNTFDLEQGDA4VE1EK1SNTCGDRPGNTHVETDTS1SL1SNTEEP-ISV7IV5ACASANLK6LI3EKNH1KAKQYW1DK1ASRT6NPAS12HK1ASKRHN1LIIVRNAGQHGNTSLV1ND2RS4PA7YFLVKSNSQKQFSLIKDNFENKESIFSKQDIMCLEQKE2GELV2ILVT1-S1RETFDG1QFYKTSRPRK1TYY-P-ITSKSTASNKSY2VCQKFY9YF3RSTEDNPANSWFIHIV6NEVTPFKS1YS1	N/A	52	32
RIM4	debaryomyces_maramus.fas_NODE_9_length_268801_cov_36.1453_ID_2040	337	478	27632	27273	KDSEITIDKRSIFVGQLDKETTREELNRRFSTHGKIQDINLIFKPTNIFAFIKYETEEAAAAALESENHAIFLNKTMHVQYKEVGGRHNRKFSGKNGGSNFNHHQFFSTRSGKTFTGPELNLAPPPINMYRKMSGGSQQESE	EDFKMKFDKFSVFIGQLNPSVTEDELVNRFKRHGKIDEVTIVKKTSNTFGFIKYKDESSAASAVERENHSMFKDKTMHVQYREVHSNSSRNQNKSNG----------------------IALAPPPINLKKRQSSGAKKNPE	2.02e-17	94.4	233	142	38.732	55	65	84	1	22	59.15	0/-3	KE1SFEKIMTKIF2RF1IV1VI3DNKPESTV1REED2NVRN2SKTR4QDDEIVNTLIIVFK1PTTS1IT1AG4EKTD1ESAS2AS1LV1SR3ASIM1LKND7KR2GHGSRNHSNS1KNFQSNGKKS2G-S-N-F-N-H-H-Q-F-F-S-T-R-S-G-K-T-F-T-G-P-E-LINA7MLYKRKKRMQ1GS1SAQKQKENSP1	N/A	52	20
RIM4	debaryomyces_nepalensis.fas_NODE_14_length_288750_cov_16.578_ID_2395	94	256	27929	27444	CIFVASLAAALSDDELCLSVTENFKKYGDLARVKVLRDNANRPYAFVQYNNDHDAKHALIRAQGTLLNGRRLRCEPAKVNRTLYLKNQQSIDFNEISQICEKFGGLEQIVPDRTDNQY--TRRYTYPISSANSWFVQFVYRDDAIRAYANLRTDPNWIIEWAQNI	CVFVASLCSSKSDDELCVSVTKHFGQWGKLTTVKVLRDPANRPYAFVQYTNDEDSKKAILEGHNSVLNGRNLRCEAAKVNRTLFISSKLPKTEKSFKEILEEFGEVEQLT---SSDEYGNIRLVKGHIKSSKFWFCKYVYRDDAIRAFANLSEITSYHIEWAQNI	8.53e-39	162	409	165	51.515	85	75	115	2	5	69.7	0/-2	1IV5ACASASLK6LV3EKNH1KGKQYW1DK1ATRT6NP10NT2HE1AS1HK1LIILREAGQHGNTSLV4RN4PA7YFLIKSNSQKQLSPIKDTFENKESIFSKQE1CL1KE2GELV2ILVTP-D-R-TSDSNDQE1-G-NTI1RLYVTKYGPH1SK1ASNKSF2VCQKFY9YF3RSTEDIPTNSWYIH7	N/A	42	23
RIM4	debaryomyces_nepalensis.fas_NODE_14_length_288750_cov_16.578_ID_2395	337	475	27392	27042	KDSEITIDKRSIFVGQLDKETTREELNRRFSTHGKIQDINLIFKPTNIFAFIKYETEEAAAAALESENHAIFLNKTMHVQYKEVGGRHNRKFSGKNGGSNFNHHQFFSTRSGKTFTGPELNLAPPPINMYRKMSGGSQQ	EETKVKFDKFSVFVGQLNSSVSEEELTERFKRHGKIEEITIIKKISNTFGFVRYKEECSAASAVERENHSMFKDRTMHVQYREVHLNTNKNSPKTHG----------------------VALAPPPINLKKNASLGVKK	2.44e-11	74.3	181	139	37.41	52	65	82	1	22	58.99	0/-2	KEDESTEKIVTKIF2RF1IV5DNKSESTVTSRE3NTRE2SKTR4QEDE1NTLI1FK1PITS1IT1AG1IVKR1EKTE1ECAS2AS1LV1SR3ASIM1LKNDKR6KR2GHGLRNHT1RKKNFSSPGKKTNH1G-S-N-F-N-H-H-Q-F-F-S-T-R-S-G-K-T-F-T-G-P-E-LVNA7MLYKRKKNMA1GL1SVQKQK	N/A	42	19
RIM4	blastobotrys_raffinofermentans.fas_flattened_line_0	94	257	2232380	2231904	CIFVASLAAALSDDELCLSVTENFKKYGDLARVKVLRDNANRPYAFVQYNNDHDAKHALIRAQGTLLNGRRLRCEPAKVNRTLYLK--NQQSIDFNEISQICEKFGGLEQIVPDRTDNQYTRRYTYPISSANSWFVQFVYRDDAIRAYANLRTDPNWIIEWAQNIN	CVFVASLSAAHSDDHLSNSVMEHFQQWGKITLVKVLRDQVNRPYAFVQYTNDQDASAALAGAQNTTLNGRVIRCEPARVNRTLYVTPLNQNAANEKSVQSYLEQFGELEDLV-------HSAGGTFRRIGTNSWFAKFVYRDDAIRAYASLRLHNEWTAEWAQNLD	1.15e-38	161	408	166	53.614	89	68	111	2	9	66.87	0/-2	1IV5AS2LH3EH1CSLN2TM1NH1KQKQYW1DKLIATRL6NQAV9NT2HQ2KSHA2IARG2GN1LT4RVLI5KR6LVKT-P-L2QNSAIADNFENKESIVSQQSIYCL1KQ2GE2QDIL1P-D-R-T-D-N-Q-YHTSRARGYG1YFPRIRSISGAT4VAQK12NS2TLDHPNNE1ITIA5ILND	N/A	40	23
RIM4	blastobotrys_raffinofermentans.fas_flattened_line_0	342	465	2231882	2231559	TIDKRSIFVGQLDKETTREELNRRFSTHGKIQDINLIFKP--------TNIFAFIKYETEEAAAAALESENHAIFLNKTMHVQYKEVGGRHNRKFSGKNGGSNFNHHQFFSTRSGKTFTGPELNLAPPPINM	SIDKQSIFIGQLDSRVTKEAIIERFSRHGTIVDCNLIVRDKRDNLRYGAQPFSFVKFDNERAAAAAVEQENHTIFMDKTIHVQYRE-----------------LNH-------PVNSVVEPRLALAPPPINL	1.19e-13	82	201	132	41.667	55	45	72	3	32	54.55	0/-2	TS3RQ3VI4KSERTV1RK1EALINIRE3TR2KT1QV1IC3FVKRPD-K-R-D-N-L-R-Y-GTANQIP1AS1IV1YFEDTN1ER5LV1SQ3AT2LMND2MI4KR1V-G-G-R-H-N-R-K-F-S-G-K-N-G-G-S-N-FL2H-Q-F-F-S-T-R-SPGVKNTSFVTVGE1ER1NA7ML	N/A	40	17
RIM4	blastobotrys_raffinofermentans.fas_flattened_line_0	117	178	486001	485807	FKKYGDLARVKVLRDNA---NRPYAFVQYNNDHDAKHALIRAQGTLLNGRRLRCEPAKVNRTLYL	FAPFGDLEEVHLVVDAKTAKSKGLAYVQYHNGDDAVSAFEKLDGQIFQGRLLHLIPAKPKRTNHL	0.38	41.2	95	65	36.923	24	38	34	1	3	52.31	0/-3	1KAKPYF3AERE1KHVLLVRV1NAAK-T-A-KNSRKPGYL1FY3NH1DGHD2KVHS1LFIERKALQD1TQLILFNQ2RL1RHCLEI3VPNK2LNYH1	N/A	40	9
RIM4	blastobotrys_raffinofermentans.fas_flattened_line_0	113	170	484789	484610	VTENFKKYGDLARVKVLR--DNANRPYAFVQYNNDHDAKHALIRAQGTLLNGRRLRCEPA	VRQLFGTFGQLRAVRVPKKFDKAARGFAFAEFVTAKDAENAMKALQGTHLLGRRLVMEFA	0.75	40	92	60	40	24	34	34	1	2	56.67	0/-3	1TREQNL1KGKTYF1DQ1ARRA1KR1LPRK-K-F1NK1NA1PGYF2VAQEYFNVNTDAHK2KEHN1LMIKRAAL3LH1NL4RVCM1PF1	N/A	40	8
RIM4	arxula_adeninivorans.fas_Arad1C	94	257	3110055	3109579	CIFVASLAAALSDDELCLSVTENFKKYGDLARVKVLRDNANRPYAFVQYNNDHDAKHALIRAQGTLLNGRRLRCEPAKVNRTLYLK--NQQSIDFNEISQICEKFGGLEQIVPDRTDNQYTRRYTYPISSANSWFVQFVYRDDAIRAYANLRTDPNWIIEWAQNIN	CVFVASLSAAHSDDHLSNSVMEHFQQWGKITLVKVLRDQVNRPYAFVQYTNDEDASAALAGAQNTTLNGRVIRCEPARVNRTLYVTPLNQNLANEKSVQSYLEQFGELEDLV-------HSAGGTFRRIGSNSWFAKFVYRDDAIRAYASLRLHNEWTAEWAQNLD	1.34e-38	161	408	166	53.614	89	68	111	2	9	66.87	0/-1	1IV5AS2LH3EH1CSLN2TM1NH1KQKQYW1DKLIATRL6NQAV9NT2HE2KSHA2IARG2GN1LT4RVLI5KR6LVKT-P-L2QNSLIADNFENKESIVSQQSIYCL1KQ2GE2QDIL1P-D-R-T-D-N-Q-YHTSRARGYG1YFPRIRSISGAS4VAQK12NS2TLDHPNNE1ITIA5ILND	Arxula adeninivorans chromosome C complete sequence.	40	23
RIM4	arxula_adeninivorans.fas_Arad1C	342	465	3109557	3109234	TIDKRSIFVGQLDKETTREELNRRFSTHGKIQDINLIFK--------PTNIFAFIKYETEEAAAAALESENHAIFLNKTMHVQYKEVGGRHNRKFSGKNGGSNFNHHQFFSTRSGKTFTGPELNLAPPPINM	SIDKQSIFIGQLDSRVTKEAIIERFSRHGTIVDCNLIVRDKRDNLRYSAQSFSFVKFDNERAAAAAVEQENHTIFMDKTIHVQYRE-----------------LNH-------PVNSVVEPRLALAPPPINL	7.54e-14	82.8	203	132	41.667	55	45	72	3	32	54.55	0/-1	TS3RQ3VI4KSERTV1RK1EALINIRE3TR2KT1QV1IC3FVKR-D-K-R-D-N-L-R-YPSTANQIS1AS1IV1YFEDTN1ER5LV1SQ3AT2LMND2MI4KR1V-G-G-R-H-N-R-K-F-S-G-K-N-G-G-S-N-FL2H-Q-F-F-S-T-R-SPGVKNTSFVTVGE1ER1NA7ML	Arxula adeninivorans chromosome C complete sequence.	40	17
RIM4	arxula_adeninivorans.fas_Arad1C	109	178	1397298	1397065	LCLSVTEN-----FKKYGDLARVKVLRDNA---NRPYAFVQYNNDHDAKHALIRAQGTLLNGRRLRCEPAKVNRTLYL	LLYTTTEDELRQLFAPFGDLEEVHLVVDAKTAKSKGLAYVQYNNADDAVSAFEKLDGQIFQGRLLHLIPAKPKRTNHL	0.066	43.5	101	78	35.897	28	42	39	2	8	50	0/-1	1CLLYSTVT2ND-E-L-R-Q-L1KAKPYF3AERE1KHVLLVRV1NAAK-T-A-KNSRKPGYL1FY5DAHD2KVHS1LFIERKALQD1TQLILFNQ2RL1RHCLEI3VPNK2LNYH1	Arxula adeninivorans chromosome C complete sequence.	40	10
RIM4	arxula_adeninivorans.fas_Arad1C	113	168	1396047	1395874	VTENFKKYGDLARVKVLR--DNANRPYAFVQYNNDHDAKHALIRAQGTLLNGRRLRCE	VRQLFGTFGQLRAVRVPKKFDKAARGFAFAEFVTAKDAENAMKALQGTHLLGRRLVME	0.67	40.4	93	58	39.655	23	33	33	1	2	56.9	0/-1	1TREQNL1KGKTYF1DQ1ARRA1KR1LPRK-K-F1NK1NA1PGYF2VAQEYFNVNTDAHK2KEHN1LMIKRAAL3LH1NL4RVCM1	Arxula adeninivorans chromosome C complete sequence.	40	8
RIM4	cyberlindnera_suaveolens.fas_NODE_7_length_296361_cov_15.7858_ID_5257	119	259	153561	153151	KYGDLARVKVLRDNANRPYAFVQYNNDHDAKHALIRAQGTLLNGRRLRCEPAKVNRTLYL--KNQQSIDFNEISQICEKFGGLEQIVPDRTDNQYTRRYTYPISSAN-SWFVQFVYRDDAIRAYANLRTDPNWIIEWAQNINVP	QWGELALVKVLRDPSNRPYAFVQYTNDADAKKALKEGQHSNLDGRTIRCEPAKVNRTLYIATANDYDVSLTEIREILATYGEIEQIVGD-NDSSYRK------SNLNRAWFCQFAYRDDAIRAYANLRLSPDWIVEWAQNIEHP	1.60e-38	161	407	144	56.944	82	52	100	4	10	69.44	0/-1	KQYW1DE2RL6NPAS9NT2HA3HK2IKREAG1GHTSLN1ND2RTLI12LI-A-TKA1QDQYSDIVDSFLNT2SRQE1CLEAKTFY1GELI4PG1R-TN1NSQS1TRRKR-Y-T-Y-P-I-1SNAL1-RSA2VC2VA13TLDS1ND2IV6NEVH1	N/A	43	20
RIM4	cyberlindnera_suaveolens.fas_NODE_7_length_296361_cov_15.7858_ID_5257	94	121	153691	153608	CIFVASLAAALSDDELCLSVTENFKKYG	CVFVASLAASLTDDELSMSVTKHFEKVS	1.60e-38	25.4	54	28	64.286	18	10	25	0	0	89.29	0/-3	1IV7AS1ST4CSLM3EKNH1KE1YVGS	N/A	43	4
RIM4	cyberlindnera_suaveolens.fas_NODE_7_length_296361_cov_15.7858_ID_5257	334	473	153147	152791	DEDKDSEITIDKRSIFVGQLDKETTREELNRRFSTHGKIQDINLIFKPTNIFAFIKYETEEAAAAALESENHAIFLNKTMHVQYKEVGGRHNRKFSGKNGGSNFNHHQFFSTRSGKTFTGPELNLAPPPINM-YRKMSGGS	EEKAEQLVEIDKFSIFVGQLDAKVTKDLLNERFSRHGKIAEIVLVIRPGNNFSFIKFATEKAAAAAVERENHAVFMDKTMHVQYREL------------------HHK----RSRHSSQAPRLSLAPPPVNLPVRRASTGS	2.72e-21	106	265	141	47.518	67	51	91	3	23	64.54	0/-1	DE1DKKADESQELIVTE3RF8KAEKTV1RKEDEL2RE3TR4QADE1NV1IVFIKR1TG1IN1AS3YFEA2EK5LV1SR4IV1LMND7KR1VLG-G-R-H-N-R-K-F-S-G-K-N-G-G-S-N-F-N-2QKF-F-S-T-2GRKHTSFSTQGA1ER1NS5IV1ML-PYV1KRMA1GT2	N/A	43	20
RIM4	kuraishia_molischiana.fas_NODE_12_length_417011_cov_18.1067_ID_23	94	258	85861	86331	CIFVASLAAALSDDELCLSVTENFKKYGDLARVKVLRDNANRPYAFVQYNNDHDAKHALIRAQGTLLNGRRLRCEPAKVNRTLYLKNQQS-IDFNEISQICEKFGGLEQIVPDRTDNQYTRRYTYPISSANSWFVQFVYRDDAIRAYANLRTDPNWIIEWAQNINV	CIFVASLSSAISDDELCISVTKHFRKWGKLDMVKVLRDPSNRPYAFVQYTNDNDAKLALKEAQNTTLGGRSIRCEQARVNRTLFMETSANGFGEEEIRSLLKDFGEIEELVCKEDEGFHSKK---------QWFAKFAYRDDAIRAYADLKSRSSWKVEWAQNLEL	1.97e-38	160	406	166	50.602	84	72	118	2	10	71.08	0/1	7ASAS1LI6LI3EKNH1KR1YW1DK1ADRM6NPAS9NT2HN3HL2IKRE2GN1LT1NG2RSLI3PQ1KR5YFLMKENTQSQASN-GIFDGFENE2SRQSILCLEKKD2GELI1QEIL1PCDKRETDDENGQFYHTSRKRKY-T-Y-P-I-S-S-A-N-SQ2VAQK1VA10ND1RKTSDRPSNS1IKIV5ILNEVL	N/A	43	23
RIM4	kuraishia_molischiana.fas_NODE_12_length_417011_cov_18.1067_ID_23	333	472	86335	86676	DDEDKDSEITIDKRSIFVGQLDKETTREELNRRFSTHGKIQDINLIFKPTNIFAFIKYETEEAAAAALESENHAIFLNKTMHVQYKEVGGRHNRKFSGKNGGSNFNHHQFFSTRSGKTFTGPELNLAPPPINMYRKMSGG	DDEQKS---FIDRYSVFVGQLDPMATKEIVGERFGRHGEIVETLVIHRPNRTFAFVKYKHEASAALAVEKENHTMLLNKTMHVQYREVYVNNARRSS-----------------------EPRLNLAPPPVNFQSKRSAS	1.41e-16	91.7	226	140	42.143	59	55	76	2	26	54.29	0/1	3DQ1DSS-E-I-TF2KRRY1IV6KPEMTA1RK1EILVNGRE2SGTR2KE1QVDEITNLLV1FHKR1TNNRIT3IV2EKTH1EAAS2AL1LV1SK3ATIMFL9KR2GYGVRNHNNA1KRFS1G-K-N-G-G-S-N-F-N-H-H-Q-F-F-S-T-R-S-G-K-T-F-T-GE1ER7IV1MFYQRS1MR1GAGS	N/A	43	20
RIM4	candida_gorgasii.fas_NODE_11_length_286442_cov_39.4109_ID_2383	94	256	32110	31616	CIFVASLAAALSDDELCLSVTENFKKYGDLARVKVLRDNANRPYAFVQYNNDHDAKHALIRAQGTLLNGRRLRCEPAKVNRTLYLKNQQSIDFNEISQICEKFGGLEQIVPDRTDNQYTRRY---TYPISSANS--WFVQFVYRDDAIRAYANLRTDPNWIIEWAQNI	CVFVASLCSTKTDDELARSVTDHFKAFGELRAVKVLRDPSNRPYAFVQYTNDNDSSNAIKLGHNSVLDGRTLRCEAAKVNRTLFINFQNLLTKNQVQQTIKEFGQIEQLL--RT-NQFGKVFNNKNYNPSSIKSKYWFIKFVYRDDAIRAFANLTNDSEYDVEWAQNV	2.22e-38	160	406	168	51.19	86	74	120	4	8	71.43	0/-2	1IV5ACASATLKST4CALR3EDNH2KAYF1DE1ARRA6NPAS9NT2HN1ASKSHN1LIIKRLAGQHGNTSLV1ND2RT4PA7YFLIKNNF1QNSLILDTFK1EQIVSQ1ITCIEKKE2GQLI2ILVLP-D-2D-2YFTGRKRVYF-N-N-KTN1PNIP2AINK1-K-Y2VIQK10YF3RTTN1PSNEWYIDIV5IV	N/A	41	23
RIM4	candida_gorgasii.fas_NODE_11_length_286442_cov_39.4109_ID_2383	343	470	31567	31250	IDKRSIFVGQLDKETTREELNRRFSTHGKIQDINLIFKPTNIFAFIKYETEEAAAAALESENHAIFLNKTMHVQYKEVGGRHNRKFSGKNGGSNFNHHQFFSTRSGKTFTGPELNLAPPPINMYRKMS	FDKYSIFIGQLQDGTEELELIDRFKVHGKIESINLFKKPGNNFAFIKYFNEKSSATAVELENHSMFNNKTIHVQYKEYH----------------NNNKILRNRE----TG--VVLAPAPINSFKKAA	1.90e-13	81.3	199	128	44.531	57	49	73	3	22	57.03	0/-2	IF2RY3VI3DQKDEG1TEREEL2NIRD2SKTV4QEDS3IFFK2TG1IN6EFTN1EKASAS1AT1LV1SL3ASIM1LN3MI6VYGHG-R-H-N-R-K-F-S-G-K-N-G-G-S-N-F-1HNHNQKFIFLSRTN1SEG-K-T-F-2P-E-LVNV3PA3MSYFRK1MASA	N/A	41	18
RIM4	candida_athensensis.fas_NODE_11_length_252262_cov_15.7886_ID_21	94	258	25360	24890	CIFVASLAAALSDDELCLSVTENFKKYGDLARVKVLRDNANRPYAFVQYNNDHDAKHALIRAQGTLLNGRRLRCEPAKVNRTLYLKNQQSIDFNEISQICEKFGGLEQIVPDRTDNQYTRRYTYPISSANSWFVQFVYRDDAIRAYANLRTDPNWIIEWAQNINV	CVFVASLCSSVVDDELCLSVTNLFEKWGKITRVKVLRDTKNRPYAFVQYTSDSEAARAIEKAQGCTLYERKIRCEPAKVNRTLYLEQTKAVSENDVRIMLSAFGPIEHLVSEPRSGR--------AEMSNGWFCQFAYRDDAITAFASLANNDKYFLEWAQNVDT	2.58e-38	160	405	165	47.879	79	78	111	1	8	67.27	0/-1	1IV5ACASASLVSV9ENNL1KE1YW1DKLIAT7NTAK9NTNS1HSDE1KAHR1LIIERK3TCLT1NYGE1RKLI13KENQQTQKSAIVDSFE1EDIVSRQIIMCLESKA2GPLI1QHIL1PSDERPTRDSNGQRY-T-R-R-Y-T-Y-P-IASESMAS1SG2VC2VA6RT1YF1NS1RATNDNPDNKWYIFIL5IVNDVT	N/A	43	23
RIM4	candida_athensensis.fas_NODE_11_length_252262_cov_15.7886_ID_21	329	467	24895	24542	DGIYDDEDKDSEITIDKRSIFVGQLDKETTREELNRRFSTHGKIQDINLI-FKPTNIFAFIKYETEEAAAAALESENHAIFLNKTMHVQYKEVGGRHNRKFSGKNGGSNFNHHQFFSTRSGKTFTGPELNLAPPPINMYR	DTIRFEKSCDKSPKFDHCCIFIGQLSLDTTEAELRERFAPHGEIESLSIINTRERSAFAFLRYTSERSAARAVEAENHSLFKRKTMHVQFKEYTGQ----------------------RKSFAYSPTGIALAPPPIRFHR	1.97e-11	74.7	182	140	35	49	68	75	2	23	53.57	0/-1	1GT1YRDFDEEKDSKC1SKESIPTKIF1KHRCSC2VI3DSKLED2REEA2NRRE2SATP2KE1QEDSILNSLI1-NFTKRPETRNSIA3ILKR1ETTS1ERAS2AR1LV1SA3ASIL1LKNR6YF2VYGT1RQH-N-R-K-F-S-G-K-N-G-G-S-N-F-N-H-H-Q-F-F-S-T-1SKGSKFTAFYTSGPPTEGLINA6NRMFYH1	N/A	43	19
RIM4	candida_blattae.fas_NODE_28_length_58250_cov_27.2967_ID_4040	94	257	29147	29638	CIFVASLAAALSDDELCLSVTENFKKYGDLARVKVLRDNANRPYAFVQYNNDHDAKHALIRAQGTLLNGRRLRCEPAKVNRTLYLKNQQSIDFNEISQICEKFGGLEQIVPDRTDNQYTRRYTYPISSANSWFVQFVYRDDAIRAYANLRTDPNWIIEWAQNIN	CVFVASLRSSKTDDDLCRSVTSHFSKFGKLISVKVLRDLSNRPYAFVQYSNDDDCRSAIELGHGSLLDGRRLRCEAAKVNRTLFIAGNSPMQLNQIESKMESFGEIELIIASSGNGQLLADVLKLESKSQNWFVKFCYRDDAIRAFASITEGAEFNVEWAQNID	2.80e-38	160	405	164	49.39	81	83	110	0	0	67.07	0/2	1IV5ARASASLKST2ED2LR3ESNH1KS1YF1DK1AIRS6NLAS9NS2HD1ACKRHS1LIIERLAGQH1TS2ND7PA7YFLIKANGQNQSSPIMDQFL1EQ1SEQSIKCM1KS2GELI1QL1VIPADSRSTGDNNG1YLTLRARDYVTLYKPLIE1SKASNQSN3QK1VC8YF1NSLIRTTEDGPANEWFINIV6ND	N/A	41	23
RIM4	candida_blattae.fas_NODE_28_length_58250_cov_27.2967_ID_4040	343	469	29666	29986	IDKRSIFVGQLDKETTREELNRRFSTHGKIQDINLIFKPTNIFAFIKYETEEAAAAALESENHAIFLNKTMHVQYKEVGGRHNRKFSGKNGGSNFNHHQFFSTRSGKTFTGPELNLAPPPINMYRKM	IDKLSIFVGQLSPNVTEDELKERFGAHGEISEILIKDRPNSTSAFITYKLEESAASAVAADNHSMFMNRTIHVQYKEVTARTPTRV-------------ILSPRT-------PIALAPPPINVRRRL	5.50e-14	83.2	204	127	40.945	52	55	75	2	20	59.06	0/2	3RL7DSKPENTV1REED2NKRE2SGTA2KE1QSDE1NLLIIKFDKR1TNNSITFS3KT1EKTL2AS2AS1LVEASAED2ASIM1LM1KR1MI7GTGA1HTNPRTKRFVS-G-K-N-G-G-S-N-F-N-H-H-Q-FIFL1TP1STG-K-T-F-T-G-P-EPLINA7MVYR1KRML	N/A	41	18
RIM4	debaryomyces_fabryi.fas_NODE_14_length_271302_cov_16.67_ID_4278	94	256	29885	29400	CIFVASLAAALSDDELCLSVTENFKKYGDLARVKVLRDNANRPYAFVQYNNDHDAKHALIRAQGTLLNGRRLRCEPAKVNRTLYLKNQQSIDFNEISQICEKFGGLEQIVP-DRTDNQYTRRYTYPISSANSWFVQFVYRDDAIRAYANLRTDPNWIIEWAQNI	CVFVASLCSSRSDDELCVSVTKHFAQWGKLSTVKVLRDPANRPYAFVQYTNDKDSKTAISKGHNSVLNGRNLRCEAAKVNRTLFISSKFLKTEKGFKDALEEFGEIEQLIPSDEFGNVKSNKPN--IKSSKHWFCKYVYRDDAIRAFANLSENNLFHIEWAQNI	2.85e-38	160	405	164	51.829	85	76	115	2	3	70.12	0/-2	1IV5ACASASLR6LV3EKNH1KAKQYW1DK1ASRT6NP10NT2HK1AS1HT1LIISRKAGQHGNTSLV4RN4PA7YFLIKSNSQKQFSLIKDTFENKEGIFSKQDIACL1KE2GELI2ILVI1-S1RETFDG1QVYKTSRNRKYPTNY-P-1SK1ASNKSH2VCQKFY9YF3RSTEDNPNNLWFIH7	N/A	43	23
RIM4	debaryomyces_fabryi.fas_NODE_14_length_271302_cov_16.67_ID_4278	337	478	29348	28989	KDSEITIDKRSIFVGQLDKETTREELNRRFSTHGKIQDINLIFKPTNIFAFIKYETEEAAAAALESENHAIFLNKTMHVQYKEVGG---RHNRKFSGKNGGSNFNHHQFFSTRSGKTFTGPELNLAPPPINMYRKMSGGSQQESE	EENKMKFDKFSVFVGQLSSSVTEDELINRFKRHGKIEEVTIIKKTSNTFGFVKYKEEASAASAVERENHSMFKDRTMHVQYRELHSNTLKHSPKAQG-------------------------IALAPPPINLKKRSILGTKKTSD	9.73e-15	85.5	210	145	35.862	52	65	85	2	28	58.62	0/-2	KEDESNEKIMTKIF2RF1IV5DSKSESTV1REED2NIRN2SKTR4QEDEIVNTLI1FK1PTTS1IT1AG1IV2EKTE1EAAS2AS1LV1SR3ASIM1LKNDKR6KR1VLGHGS-N-T-LRK1NSRP1FASQ1K-N-G-G-S-N-F-N-H-H-Q-F-F-S-T-R-S-G-K-T-F-T-G-P-E-LINA7MLYKRKKRMSSIGL1STQKQKET1ED	N/A	43	20
RIM4	candida_gatunensis.fas_NODE_23_length_130505_cov_25.3406_ID_45	1	468	128686	127592	MKTEISTADSLRD--PPSNGLKADSELVIREDIDQFLPSEVSSLGSDHQNDGEDSDTDSDNFLQDPEDDVDEESTGRGTVTTTSTSTESRGRPSSCIFVASLAAALSDDELCLSVTENFKKYGDLARVKVLRDNANRPYAFVQYNNDHDAKHALIRAQGTLLNGRRLRCEPAKVNRTLYLKNQQSIDFNEISQICEKFGGLEQIVPDRTDNQYTRRYTYPISSANSWFVQFVYRDDAIRAYANLRTDPNWIIEWAQNINVPKNYNLLHKSKFKSSKYHQNNGIINNDGSNNNDNNNSNNNNREDSRRNGDVIEEECGHVHGSDSEEKLTSDGIYDDEDKDSEITIDKRSIFVGQLDKETTREELNRRFSTHGKIQDINLIFKPTNIFAFIKYETEEAAA…	LNTEMPTKLSLSDKEPSSRGSASSGENIGTRTLD---PSIRTTFGAANGTSATDDESGAEPPINDHKKN------------QSGTELITKGRPSSCVFVASLSAYRLDDDLSVSVTLHFKQWGTLTTVKVLRDTSNRPYAFVQYSCDKDAKRAISQGHGSELDNRRIRCEPARVNRTIFVRLMKLVPVENILDRLSQFGEIEQ-----------------IASTND-FGNVFYHKNAPSGSAN------WICKFAYRDDAIRAFANLTEDDSIKAEWAQN-------------------------------IEED---------------DTRFQTPGQEKTVKFDKYSVFVGQLNNSVTKDELRATFERHGSISSIELIKKATSSFAFIRYTNESSAA…	4.09e-38	160	404	470	31.277	147	216	221	10	107	47.02	0/-2	MLKN2IMSP1AKDL2RS1-K-E1PS1NR1LSKAASDSSG1LNVIIGRTERDTIL1Q-F-L-2EIVRSTSTLF1SADAHNQGNTDSGAET1SDDETSDGSADENPFPLIQN1PHEKDKDNV-D-E-E-S-T-G-R-G-T-V-T-TQTSSG1SETLEISTRK6IV5AS1AYLRSL2ED1CSLV3ELNH2KQYW1DT1ATRT6NTAS9NSNC1HK3HR1LIISRQAGQH1TSLE1NDGN2LI5KR4LIYFLVKRNLQMQKSLIVDPFVNEEN1SLQDIRCLESKQ2GELI2I-V-P-D-R-T-D-N-Q-Y-T-R-R-Y-T-Y-P-1SA1AT1SDW-1VGQNFVVF1RHDKDN1IPRSAGYS2L-R-T-D-P-N-2ICEKWF1QYNRIDNDVAPIKRNAYFNA…	N/A	66	66
RIM4	ogataea_methylivora.fas_flattened_line_0	94	263	895245	895754	CIFVASLAAALSDDELCLSVTENFKKYGDLARVKVLRDNANRPYAFVQYNNDHDAKHALIRAQGTLLNGRRLRCEPAKVNRTLYLKNQQSIDFNEIS--QICEKFGGLEQIVPDRTDNQYTRRYTYPISSANSWFVQFVYRDDAIRAYANLRTDPNWIIEWAQNINVPKNYN	CVFAASLSANLSDDVLCLSVKNHFKQWGKIALVKVLRDPSNRPYAFVQYTSDEDAKRAIREGQHSVLNGRTIRCEKARVNRTLYISTSMANGLDEITIRKLLGKFGEIEELVATDFSGEFIK--LSKINDSKEWFCKFAYRDDAINAYTNLKGKPLWTVEWAQNLELDEDEN	4.52e-38	159	403	172	48.256	83	85	117	2	4	68.02	0/3	1IV1VA3AS1AN4EV5TKENNH2KQYW1DKLI1RL6NPAS9NTNS1HE3HR1LIIRREAG1GHTSLV4RTLI3PK1KR6LIKSNTQSQMSAINDGFLND2ST-I-RQKILCLEG3GELI1QEIL1PADTRDTFDSNGQEYFTIRKR-Y-TLYSPK1SNSDASNKSE2VCQK1VA6RN2AT2RKTGDK1NL1ITIV5ILNEVLPDKENDYE1	N/A	44	24
RIM4	ogataea_methylivora.fas_flattened_line_0	94	263	337157	336648	CIFVASLAAALSDDELCLSVTENFKKYGDLARVKVLRDNANRPYAFVQYNNDHDAKHALIRAQGTLLNGRRLRCEPAKVNRTLYLKNQQSIDFNEIS--QICEKFGGLEQIVPDRTDNQYTRRYTYPISSANSWFVQFVYRDDAIRAYANLRTDPNWIIEWAQNINVPKNYN	CVFAASLSANLSDDVLCLSVKNHFKQWGKIALVKVLRDPSNRPYAFVQYTSDEDAKRAIREGQHSVLNGRTIRCEKARVNRTLYISTSMANGLDEITIRKLLGKFGEIEELVATDFSGEFIK--LSKINDSKEWFCKFAYRDDAINAYTNLKGKPLWTVEWAQNLELDEDEN	4.52e-38	159	403	172	48.256	83	85	117	2	4	68.02	0/-3	1IV1VA3AS1AN4EV5TKENNH2KQYW1DKLI1RL6NPAS9NTNS1HE3HR1LIIRREAG1GHTSLV4RTLI3PK1KR6LIKSNTQSQMSAINDGFLND2ST-I-RQKILCLEG3GELI1QEIL1PADTRDTFDSNGQEYFTIRKR-Y-TLYSPK1SNSDASNKSE2VCQK1VA6RN2AT2RKTGDK1NL1ITIV5ILNEVLPDKENDYE1	N/A	44	24
RIM4	ogataea_methylivora.fas_flattened_line_0	333	475	895740	896105	DDEDKDSEITIDKRSIFVGQLDKETTREELNRRFSTHGKIQDINLIFKPTNIFAFIKYETEEAAAAALESENHAIFLNKTMHVQYKEVGGRHNRKFSGKNGGSNFNHHQFFSTRSGKTFTGPELNLAPPPINMYRKMSGGSQQ	DEDENEPDVLIDKFSIFVGQLDPRITKEKLIERFEKHGAIKEAVLVNRPFTNFAFIKYDDESSAASAVEKENHSIFKYRTMHVQYREM---HN------------------NYKSRNILEGPKLNLAPPPVNFTRRNSYGNSQ	1.44e-19	101	251	143	43.357	62	60	88	2	21	61.54	0/3	1DEEDDEKNDESPEDIVTL3RF8KPERTI1RK1EK1NIRE2SETK2KA1QKDEIANV1IVFNKR1TFNTIN6EDTD1ESAS2AS1LV1SK3AS2LKNYKR6KR1VMG-G-R-2R-K-F-S-G-K-N-G-G-S-N-F-N-H-H-Q-F-F-SNTYRK1GRKNTIFLTE2EK7IV1MFYT1KRMN1GY1SNQS1	N/A	44	20
RIM4	ogataea_methylivora.fas_flattened_line_0	333	475	336662	336297	DDEDKDSEITIDKRSIFVGQLDKETTREELNRRFSTHGKIQDINLIFKPTNIFAFIKYETEEAAAAALESENHAIFLNKTMHVQYKEVGGRHNRKFSGKNGGSNFNHHQFFSTRSGKTFTGPELNLAPPPINMYRKMSGGSQQ	DEDENEPDVLIDKFSIFVGQLDPRITKEKLIERFEKHGAIKEAVLVNRPFTNFAFIKYDDESSAASAVEKENHSIFKYRTMHVQYREM---HN------------------NYKSRNILEGPKLNLAPPPVNFTRRNSYGNSQ	1.44e-19	101	251	143	43.357	62	60	88	2	21	61.54	0/-3	1DEEDDEKNDESPEDIVTL3RF8KPERTI1RK1EK1NIRE2SETK2KA1QKDEIANV1IVFNKR1TFNTIN6EDTD1ESAS2AS1LV1SK3AS2LKNYKR6KR1VMG-G-R-2R-K-F-S-G-K-N-G-G-S-N-F-N-H-H-Q-F-F-SNTYRK1GRKNTIFLTE2EK7IV1MFYT1KRMN1GY1SNQS1	N/A	44	20
RIM4	candida_sojae.fas_LMTL01000164.1	94	267	4031	3513	CIFVASLAAALSDDELCLSVTENFKKYGDLARVKVLRDNANRPYAFVQYNNDHDAKHALIRAQGTLLNGRRLRCEPAKVNRTLYLKNQQSIDFNEISQICEKFGGLEQIVPDRTDNQYTRRYTYPISSANSWFVQFVYRDDAIRAYANLRTDPNWIIEWAQNINVPKNYNLLHK	CVFVASLCSTLSDDELSMSVTNHFEKWGALATVKVLRDTCNRPYAFVQYTTDEESKLAIEKAHNSVLDGRNIRCEAAKVNRTLFLSSKSFLTYEVVEDRLSAFGELEDLVPSNTKGELYSNATSEKGYKN-WFCKFVYRDDAIRAYANLTEEGLYKIEWTQNIDKSSSRKILGK	5.64e-38	159	402	174	49.425	86	87	114	1	1	65.52	0/-2	1IV5ACASAT6CSLM3ENNH1KE1YW1DA2RT6NTAC9NTNT1HEDEAS1HL1LIIERK1QHGNTSLV1ND2RNLI3PA7YF1KSNSQKQSSFILDTFYNEEVIVSEQDIRCLESKA2GE2QDIL2DSRN1DKNGQEYLTYRSRNYA1YSPEIKSGSYAK1S-2VCQK14RTTEDEPGNLWYIK3AT3NDVKPSKSNSYRNKLI1HG1	Candida sojae strain GF41 164_contig, whole genome shotgun sequence	47	24
RIM4	candida_sojae.fas_LMTL01000164.1	308	468	3593	3114	DVIEEECGHVHGSDSEEKLTSDGIYDDE-DKDSEITIDKRSIFVGQLDKETTREELNRRFSTHGKIQDINLIFKPTNIFAFIKYETEEAAAAALESENHAIFLNKTMHVQYKE-----------VGGRHNRKFSGKNG--GSNFNHHQFFSTRSGKTFTGPELNLAPPPINMYRK	NLTEEGLYKIEWTQNIDKSSSRKILGKEADFDPRVKFDKFSIFVGQLNPEVSEASLTERFERHGDIVDLNLVKKTNNTFAFIKFKEESSAASAVERENHSMFCGKTMHVQYRELHTPSTLVRSHITGKGSIAGSGANGSNGNAFN---------------VGIALAPPPINLKKR	9.99e-17	92	227	175	37.714	66	80	94	4	29	53.71	0/-2	DNVLIT2EGCLGYHKVIHEGWSTDQSNEIED1LSTS1DRGK1YLDGDK1-A1KF1SPERIVTKIF2RF7DNKP1TVTSREEAES1NTRE2SETR2KD1QV1IL2IVFK1PTTN1IT5YFEKTE1ESAS2AS1LV1SR3ASIM1LCNG7KR1-L-H-T-P-S-T-L-V-R-S-HVIGT1RKHGNSRIKAFG2KA2-S-N1SNNA2H-H-Q-F-F-S-T-R-S-G-K-T-F-T-G-PVEGLINA7MLYKRKKR	Candida sojae strain GF41 164_contig, whole genome shotgun sequence	47	23
RIM4	meyerozyma_caribbica.fas_NODE_10_length_506719_cov_18.9381_ID_1110	94	260	267403	266912	CIFVASLAAALSDDELCLSVTENFKKYGDLARVKVLRDNANRPYAFVQYNNDHDAKHALIRAQGTLLNGRRLRCEPAKVNRTLYLKNQQSIDFNEISQICEKFGGLEQIVPDRTDNQYTRRYTYPISSANSWFVQFVYRDDAIRAYANLRTDPNWIIEWAQNINVPK	CVFVASLCSTTADDDLCVSVTNLFEKWGKITRVKVLRDTRNRPYAFVQYTNDDDAANAIKEAQGASLDSRKIRCEPAKVNRTLFLLLPRPIASDDITKLLGEFGPIERLV---SSMYFNSPENSPPPFSKGWFCQFVYRDDAITAFASLSQNDKFSIEWAQNIDTLK	5.73e-38	159	403	167	49.701	83	81	115	1	3	68.86	0/-1	1IV5ACASATLTSA2ED2LV3ENNL1KE1YW1DKLIAT7NTAR9NT2HD2KAHN1LIIKRE3TALS1NDGS1RKLI11YF1KLNLQPQRSP1DAFSNDED1STQKILCLEGKE2GPLI1QRIL1P-D-R-TSDSNMQYYFTNRSRPYETNYS1IPSPSFASNKSG2VC9RT1YF1NS1RSTQDNPDNKWFIS7NDVTPL1	N/A	42	23
RIM4	meyerozyma_caribbica.fas_NODE_10_length_506719_cov_18.9381_ID_1110	343	477	266878	266537	IDKRSIFVGQLDKETTREELNRRFSTHGKIQDINLI-FKPTNIFAFIKYETEEAAAAALESENHAIFLNKTMHVQYKEVGGRHNRKFSGKNGGSNFNHHQFFSTRSGKTFTGPELNLAPPPINMYRKMSGGSQQES	FDRCAIFIGQLSSDTTEEELRERFGPHGEIESLTIINNRDFNTFAFLRYTTERSAAKAVEAENHSLFKRRTMHVQFREFGG-STKKF---------------------TYSPTGVALAPPPIRFGRKMGNGRERVS	1.70e-14	84.7	208	136	39.706	54	59	79	3	23	58.09	0/-1	IF1KRRCSA2VI3DSKSED2RE3NRRE2SGTP2KE1QEDSILNTLI1-NFNKRPDTF1IT3ILKR1ET2ERAS2AK1LV1SA3ASIL1LKNRKR5YFKR1VF2R-HSNTRK2S-G-K-N-G-G-S-N-F-N-H-H-Q-F-F-S-T-R-S-G-K-1FYTSGPPTEGLVNA6NRMFYG3SGGN1SRQEQREV1	N/A	42	19
RIM4	cyberlindnera_saturnus.fas_flattened_line_8	119	259	15448	15858	KYGDLARVKVLRDNANRPYAFVQYNNDHDAKHALIRAQGTLLNGRRLRCEPAKVNRTLYL--KNQQSIDFNEISQICEKFGGLEQIVPDRTDNQYTRRYTYPISSAN-SWFVQFVYRDDAIRAYANLRTDPNWIIEWAQNINVP	QWGELALVKVLRDPSNRPYAFVQYTNDADAKKALKEGQHSNLDGRTIRCEPAKVNRTLYIATANDYDVSLTDIREILTTYGEIEQIVGD-NDSSYRK------SNLNRAWFCQFAYRDDAIRAYANLRLSPDWIVEWAQNIEHP	5.92e-38	159	402	144	56.25	81	53	100	4	10	69.44	0/1	KQYW1DE2RL6NPAS9NT2HA3HK2IKREAG1GHTSLN1ND2RTLI12LI-A-TKA1QDQYSDIVDSFLNTED1SRQE1CLETKTFY1GELI4PG1R-TN1NSQS1TRRKR-Y-T-Y-P-I-1SNAL1-RSA2VC2VA13TLDS1ND2IV6NEVH1	N/A	43	20
RIM4	cyberlindnera_saturnus.fas_flattened_line_8	119	259	517366	516956	KYGDLARVKVLRDNANRPYAFVQYNNDHDAKHALIRAQGTLLNGRRLRCEPAKVNRTLYL--KNQQSIDFNEISQICEKFGGLEQIVPDRTDNQYTRRYTYPISSAN-SWFVQFVYRDDAIRAYANLRTDPNWIIEWAQNINVP	QWGELALVKVLRDPSNRPYAFVQYTNDADAKKALKEGQHSNLDGRTIRCEPAKVNRTLYIATANDYDVSLTDIREILTTYGEIEQIVGD-NDSSYRK------SNLNRAWFCQFAYRDDAIRAYANLRLSPDWIVEWAQNIEHP	5.92e-38	159	402	144	56.25	81	53	100	4	10	69.44	0/-1	KQYW1DE2RL6NPAS9NT2HA3HK2IKREAG1GHTSLN1ND2RTLI12LI-A-TKA1QDQYSDIVDSFLNTED1SRQE1CLETKTFY1GELI4PG1R-TN1NSQS1TRRKR-Y-T-Y-P-I-1SNAL1-RSA2VC2VA13TLDS1ND2IV6NEVH1	N/A	43	20
RIM4	cyberlindnera_saturnus.fas_flattened_line_8	94	121	15318	15401	CIFVASLAAALSDDELCLSVTENFKKYG	CVFVASLAASLTDDELSMSVTKHFEKVS	5.92e-38	25	53	28	64.286	18	10	25	0	0	89.29	0/3	1IV7AS1ST4CSLM3EKNH1KE1YVGS	N/A	43	4
RIM4	cyberlindnera_saturnus.fas_flattened_line_8	94	121	517496	517413	CIFVASLAAALSDDELCLSVTENFKKYG	CVFVASLAASLTDDELSMSVTKHFEKVS	5.92e-38	25	53	28	64.286	18	10	25	0	0	89.29	0/-3	1IV7AS1ST4CSLM3EKNH1KE1YVGS	N/A	43	4
RIM4	cyberlindnera_saturnus.fas_flattened_line_8	334	473	15862	16218	DEDKDSEITIDKRSIFVGQLDKETTREELNRRFSTHGKIQDINLIFKPTNIFAFIKYETEEAAAAALESENHAIFLNKTMHVQYKEVGGRHNRKFSGKNGGSNFNHHQFFSTRSGKTFTGPELNLAPPPINM-YRKMSGGS	EEKAEQLVEIDKFSIFVGQLDAKVTKDLLNERFSRHGKIAEIVLVIRPGNNFSFIKFATEKAAAAAVERENHAVFMDKTMHVQYREL------------------HHK----RSRHSSQAPRLSLAPPPVNLPVRRASTGS	2.96e-21	106	265	141	47.518	67	51	91	3	23	64.54	0/1	DE1DKKADESQELIVTE3RF8KAEKTV1RKEDEL2RE3TR4QADE1NV1IVFIKR1TG1IN1AS3YFEA2EK5LV1SR4IV1LMND7KR1VLG-G-R-H-N-R-K-F-S-G-K-N-G-G-S-N-F-N-2QKF-F-S-T-2GRKHTSFSTQGA1ER1NS5IV1ML-PYV1KRMA1GT2	N/A	43	20
RIM4	cyberlindnera_saturnus.fas_flattened_line_8	334	473	516952	516596	DEDKDSEITIDKRSIFVGQLDKETTREELNRRFSTHGKIQDINLIFKPTNIFAFIKYETEEAAAAALESENHAIFLNKTMHVQYKEVGGRHNRKFSGKNGGSNFNHHQFFSTRSGKTFTGPELNLAPPPINM-YRKMSGGS	EEKAEQLVEIDKFSIFVGQLDAKVTKDLLNERFSRHGKIAEIVLVIRPGNNFSFIKFATEKAAAAAVERENHAVFMDKTMHVQYREL------------------HHK----RSRHSSQAPRLSLAPPPVNLPVRRASTGS	2.96e-21	106	265	141	47.518	67	51	91	3	23	64.54	0/-1	DE1DKKADESQELIVTE3RF8KAEKTV1RKEDEL2RE3TR4QADE1NV1IVFIKR1TG1IN1AS3YFEA2EK5LV1SR4IV1LMND7KR1VLG-G-R-H-N-R-K-F-S-G-K-N-G-G-S-N-F-N-2QKF-F-S-T-2GRKHTSFSTQGA1ER1NS5IV1ML-PYV1KRMA1GT2	N/A	43	20
RIM4	cyberlindnera_mrakii.fas_NODE_4_length_705674_cov_11.8238_ID_7	119	270	331288	330836	KYGDLARVKVLRDNANRPYAFVQYNNDHDAKHALIRAQGTLLNGRRLRCEPAKVNRTLYL--KNQQSIDFNEISQICEKFGGLEQIVPDRTDNQYTRRYTYPISSAN-SWFVQFVYRDDAIRAYANLRTDPNWIIEWAQNINVP---KNYNLLHKSKF	QWGELALVKVLRDPSNRPYAFVQYTNDADAKKALKEGQHSNLDGRTIRCEPAKVNRTLYIATANDYDVSLADIREILASYGEIEQIVGD-NDSSYRK------SNVNRAWFCQFAYRDDAIRAYANLRLSPDWIVEWAQNIEHPSEEKAEQLIEIDKF	6.16e-38	159	402	158	53.797	85	60	105	5	13	66.46	0/-2	KQYW1DE2RL6NPAS9NT2HA3HK2IKREAG1GHTSLN1ND2RTLI12LI-A-TKA1QDQYSDIVDSFLNAED1SRQE1CLEAKSFY1GELI4PG1R-TN1NSQS1TRRKR-Y-T-Y-P-I-1SNAV1-RSA2VC2VA13TLDS1ND2IV6NEVH1-S-E-E1NAYENQ1LIHEKISD2	N/A	41	21
RIM4	cyberlindnera_mrakii.fas_NODE_4_length_705674_cov_11.8238_ID_7	334	473	330874	330518	DEDKDSEITIDKRSIFVGQLDKETTREELNRRFSTHGKIQDINLIFKPTNIFAFIKYETEEAAAAALESENHAIFLNKTMHVQYKEVGGRHNRKFSGKNGGSNFNHHQFFSTRSGKTFTGPELNLAPPPINM-YRKMSGGS	EEKAEQLIEIDKFSIFVGQLDAKVTKDLLNERFSRHGKIAEIVLVIRPGNNFSFIKFATERAAAAAVERENHAVFMDKTMHVQYREL------------------HHK----RSRHSSQAPRLSLAPPPVNLPVRRASTGS	1.77e-21	107	267	141	48.227	68	50	90	3	23	63.83	0/-2	DE1DKKADESQEL1TE3RF8KAEKTV1RKEDEL2RE3TR4QADE1NV1IVFIKR1TG1IN1AS3YFEA2ER5LV1SR4IV1LMND7KR1VLG-G-R-H-N-R-K-F-S-G-K-N-G-G-S-N-F-N-2QKF-F-S-T-2GRKHTSFSTQGA1ER1NS5IV1ML-PYV1KRMA1GT2	N/A	41	20
RIM4	meyerozyma_guilliermondii.fas_NW_001809795.1	94	264	430630	431133	CIFVASLAAALSDDELCLSVTENFKKYGDLARVKVLRDNANRPYAFVQYNNDHDAKHALIRAQGTLLNGRRLRCEPAKVNRTLYLKNQQSIDFNEISQICEKFGGLEQIVPDRTDNQYTRRYTYPISSANSWFVQFVYRDDAIRAYANLRTDPNWIIEWAQNINVPKNYNL	CVFVASLCSTTADDDLCVSVTNLFEKWGKITRVKVLRDTRNRPYAFVQYTNDKDAAAAIKEAQGAFLDSRKIRCEPAKVNRTLFLLLPRPIANDDITKSLGEFGPIERLV---SSMYFTNPEKSPSPFSKGWYCQFVYRDDAITAFASLSESDKYSIEWAQNIDTLKAAQL	7.16e-38	159	402	171	49.123	84	84	114	1	3	66.67	0/1	1IV5ACASATLTSA2ED2LV3ENNL1KE1YW1DKLIAT7NTAR9NT2HK2KAHA1LIIKRE3TALF1NDGS1RKLI11YF1KLNLQPQRSP1DAFNNDED1STQKISCLEGKE2GPLI1QRIL1P-D-R-TSDSNMQYYF1RNRPYETKYS1ISSPSFASNKSG1FYVC9RT1YF1NS1RSTEDSPDNKWYIS7NDVTPL1NAYANQ1	Meyerozyma guilliermondii ATCC 6260 scaffold_6 genomic scaffold, whole genome shotgun sequence	42	24
RIM4	meyerozyma_guilliermondii.fas_NW_001809795.1	343	470	431155	431472	IDKRSIFVGQLDKETTREELNRRFSTHGKIQDINLI-FKPTNIFAFIKYETEEAAAAALESENHAIFLNKTMHVQYKEVGGRHNRKFSGKNGGSNFNHHQFFSTRSGKTFTGPELNLAPPPINMYRKMS	FDRCAIFIGQLSSDTTEKELRERFKPHGEIESLSIINNRDFNTFAFLRYTTERSAAKAVEAENHSLFKRRTMHVQFREFGS--TKKFNYSANG---------------------VALAPPPIRFGRKLA	1.22e-11	75.5	184	129	37.984	49	56	75	3	24	58.14	0/1	IF1KRRCSA2VI3DSKSED2REEK2NRRE2SKTP2KE1QEDSILNSLI1-NFNKRPDTF1IT3ILKR1ET2ERAS2AK1LV1SA3ASIL1LKNRKR5YFKR1VF1GSR-H-NTRK2SNGYKSNAGN1S-N-F-N-H-H-Q-F-F-S-T-R-S-G-K-T-F-T-G-P-E-LVNA6NRMFYG2MLSA	Meyerozyma guilliermondii ATCC 6260 scaffold_6 genomic scaffold, whole genome shotgun sequence	42	18
RIM4	millerozyma_acaciae.fas_gi|1002316188|dbj|BCKO01000001.1|	94	270	1908874	1908344	CIFVASLAAALSDDELCLSVTENFKKYGDLARVKVLRDNANRPYAFVQYNNDHDAKHALIRAQGTLLNGRRLRCEPAKVNRTLYLKNQQSIDFNEISQICEKFGGLEQIVPDRTDNQYTRRYTYPISSANSWFVQFVYRDDAIRAYANLRTDPNWIIEWAQNINVPKNYNLLHKSKF	CVFVASLCSNKTDDELCVSVTKHFSQWGKLSTVKVLRDPSNRPYAFVQYTNDNDSKLAIQKGHNSILDGRSLRCEAAKVNRTVFVTSKFVKSEKAFRETLEEFGEIEQLLPSDEVGNYKSNKYHGGKQSKYWFCKYVYRDDAIRAFANLSESSSFHIEWAQNIETIDRGAPETKSKF	8.11e-38	159	401	177	46.328	82	95	116	0	0	65.54	0/-3	1IV5ACASANLKST5LV3EKNH1KSKQYW1DK1ASRT6NPAS9NT2HN1AS1HL1LIIQRKAGQHGNTSLI1ND2RS4PA6LVYFLVKTNSQKQFSVIKDSFENKEAIFSRQEITCL1KE2GELI2ILVL1DSRDTEDVNGQN1TKRSRNYKTYYHPGIGSKSQASNKSY2VCQKFY9YF3RSTEDSPSNSWFIH7NEVTPIKDNRYGNALPLEHT4	Millerozyma acaciae DNA, scaffold: scaffold_0, strain: JCM 10732, whole genome shotgun sequence	44	25
RIM4	millerozyma_acaciae.fas_gi|1002316188|dbj|BCKO01000001.1|	338	472	1908361	1908023	DSEITIDKRSIFVGQLDKETTREELNRRFSTHGKIQDINLIFKPTNIFAFIKYETEEAAAAALESENHAIFLNKTMHVQYKEVGGRHNRKFSGKNGGSNFNHHQFFSTRSGKTFTGPELNLAPPPINMYRKMSGG	ETKSKFDKFSIFVGQLNPYVTEEELVNRFKIHGKVDEVTIVRKASNTFGFIRYEDESSAASAVERENHSMFKDKTMHVQYREVHTSSN-KATSKNYG---------------------IALAPPPINLKKRGTQG	1.15e-15	88.6	218	135	41.481	56	57	80	2	22	59.26	0/-3	DESTEKISTKIF2RF7DNKPEYTV1RE3NVRN2SKTI3IVQDDEIVNTLIIVFR1PATS1IT1AG2KR2TD1ESAS2AS1LV1SR3ASIM1LKND7KR2GHGTRSHS1R-1FASTGS2GY1S-N-F-N-H-H-Q-F-F-S-T-R-S-G-K-T-F-T-G-P-E-LINA7MLYKRKKRMGSTGQ1	Millerozyma acaciae DNA, scaffold: scaffold_0, strain: JCM 10732, whole genome shotgun sequence	44	19
RIM4	debaryomyces_hansenii.fas_Deha2F	94	266	314617	315141	CIFVASLAAALSDDELCLSVTENFKKYGDLARVKVLRDNANRPYAFVQYNNDHDAKHALIRAQGTLLNGRRLRCEPAKVNRTLYLKNQQSIDFNEISQICEKFGGLEQIVPDRTDNQYTRRYTYP-ISSANSWFVQFVYRDDAIRAYANLRTDPNWIIEWAQNINV---PKNYNLLH	CVFVASLCSSRSDDELCVSVTKHFGQWGKLSTVKVLRDPANRPYAFVQYTNDKDSRTAIYRGHNSILNGRNLRCEAAKVNRTLFISSKFLKTEKGFKDALQEFGEIEQLIP--SDEFGNVKSSKPHTKSSKHWFCKYVYRDDAIRAFANLSENNLFHIEWAQNIETFSSNKNHNSYH	9.59e-38	159	401	177	49.153	87	84	120	3	6	67.8	0/1	1IV5ACASASLR6LV3EKNH1KGKQYW1DK1ASRT6NP10NT2HK1ASKRHT1LIIY1AGQHGNTSLI4RN4PA7YFLIKSNSQKQFSLIKDTFENKEGIFSKQDIACLEQKE2GELI2ILVI1D-R-TS1NEQFYGTNRVRKYSTSYK1-HITSK1ASNKSH2VCQKFY9YF3RSTEDNPNNLWFIH7NEVT-F-S-SPN2YH1LSLY1	Deha2F.2 Debaryomyces hansenii strain CBS767 chromosome F complete sequence.	44	24
RIM4	debaryomyces_hansenii.fas_Deha2F	337	478	315157	315516	KDSEITIDKRSIFVGQLDKETTREELNRRFSTHGKIQDINLIFKPTNIFAFIKYETEEAAAAALESENHAIFLNKTMHVQYKEVGG---RHNRKFSGKNGGSNFNHHQFFSTRSGKTFTGPELNLAPPPINMYRKMSGGSQQESE	EENKMKFDKFSVFVGQLNCSVTEEELIKRFKRHGKIEEVTIIKKTSNTFGFVKYKEESSAASAVERENHSMFKDKTMHVQYRELHSNTLKHSPKAQG-------------------------VALAPPPINLKKRTTLGAKKTSD	2.79e-16	90.5	223	145	37.241	54	63	88	2	28	60.69	0/1	KEDESNEKIMTKIF2RF1IV5DNKCESTV1RE3NIRK2SKTR4QEDEIVNTLI1FK1PTTS1IT1AG1IV2EKTE1ESAS2AS1LV1SR3ASIM1LKND7KR1VLGHGS-N-T-LRK1NSRP1FASQ1K-N-G-G-S-N-F-N-H-H-Q-F-F-S-T-R-S-G-K-T-F-T-G-P-E-LVNA7MLYKRKKRMTSTGL1SAQKQKET1ED	Deha2F.2 Debaryomyces hansenii strain CBS767 chromosome F complete sequence.	44	20
RIM4	wickerhamomyces_canadensis.fas_NODE_50_length_60779_cov_26.1486_ID_10406	108	264	55986	55468	ELCLSVTENFKK--------------------YGDLARVKVLRDNANRPYAFVQYNNDHDAKHALIRAQGTLLNGRRLRCEPAKVNRTLYLKNQ--QSIDFNEISQICEKFGGLEQIVPDRTDNQYTRRYTYPISSAN-SWFVQFVYRDDAIRAYANLRTDPNWIIEWAQNINVPKNYNL	ELSLSVTKHFQQVSNSNKIDRTLSKVLTSW*QWGELALVKVLRDPSNRPYAFVQYTTDADAQKALKEGQHSVLDGRTIRCEPAKVNRTLYVATASGEDVGVKEIKSALEKFGEIEQFVGNNDS-------TFRKSNLNKAWFCKFAYRDDAIRAYANLRLSPDWIVEWAQNVDRPSTETL	1.05e-37	158	400	180	46.667	84	66	109	4	30	60.56	0/-3	2CS4EKNH1KQKQ-V-S-N-S-N-K-I-D-R-T-L-S-K-V-L-T-S-W-*-QYW1DE2RL6NPAS9NTNT1HA2KQHK2IKREAG1GHTSLV1ND2RTLI12LVKANTQA-S-GQESDIVDGFVNK2SKQSIACL4GELI2IF1PGDNRNTDDSN-Q-Y-T-R-R-Y-1YFPRIK1SNAL1-KSA2VCQK1VA13TLDS1ND2IV5IVNDVR1KSNTYENT1	N/A	41	22
RIM4	wickerhamomyces_canadensis.fas_NODE_50_length_60779_cov_26.1486_ID_10406	338	473	55458	55111	DSEITIDKRSIFVGQLDKETTREELNRRFSTHGKIQDINLIFKPTNIFAFIKYETEEAAAAALESENHAIFLNKTMHVQYKEVGGRHNRKFSGKNGGSNFNHHQFFSTRSGKTFTGPELNLAPPPINM-YRKMSGGS	ESEIVIDKFSVFIGQLDAKVTKEKLSARFGRHGKISEIVLVIRPGNNFAFIKFETEKAAAAAVERENHAVFMEKTMHVQYREL---HHQKSKYSNS------------------TSPRLSLAPPPVNLPYRRASTGS	2.50e-23	113	282	137	50.365	69	46	92	3	22	67.15	0/-3	DE3TV3RF1IV1VI4KAEKTV1RK1EK1NSRA2SGTR4QSDE1NV1IVFIKR1TG1IN5YF3EK5LV1SR4IV1LMNE7KR1VLG-G-R-1NHRQ1FSSKGYKS1GSG-S-N-F-N-H-H-Q-F-F-S-T-R-S-G-K-T-F-1GS1ER1NS5IV1ML-P2KRMA1GT2	N/A	41	19
RIM4	hanseniaspora_singularis.fas_flattened_line_12	94	437	19796	18744	CIFVASLAAALSDDELCLSVTENFKKYGDLARVKVLRDNANRPYAFVQYNNDHDAKHALIRAQGTLLNGRRLRCEPAKVNRTLYLKNQQS--------IDFNEISQICEKFGGLEQIVPDRTDNQYTRR-----------------YTYPISSAN----SWFVQFVYRDDAIRAYANLRTDPNWIIEWAQNINVPKN----YNLLHKSKFKSSKYHQNNGIINNDGSNNNDNNNSNNNNREDSRRNGDVIEEECGHVHGSDSEEKLTSDGIYDDEDKDSEITIDKRSIFVGQLDKETTREELNRRFSTHGKIQDINLIFK-PTNIFAFIKYETEEAAAAALESENHAIFLNKTMHVQYKEVGGRHNRKFSGK-NGGSNF	CVFVASLSLDLSDQVLLYTVKEHFCQYGDIKLIKVLRDSSNRPYAFVQYYNIEDADNALKKSAGVMLNNRAIRVEKAKINRTLFVKETLSTNQNFSDLILFNNFSQL----GELEQVINIKDYVQLIKKKHVNEPSQQQRQLLLEHYDFLNEDQNEKFASWFVQFSFREDAISTFAFCKNNTKYNVQWAANIGLIQNPDNGYTDL------VTRYGHLTQENINVILQVDNSLNNEFFEFNTRSSHSDII------------NMKFSTDAIKKD------LTVDEHSIFVGQLSVKCTKTDLFDRFKKHGIIENIKLFNKNPNNCYAFITFQNKKATASAVEIENHTSMYEKSIHVQYRETNHINAEKKKQKSNKQTNF	1.08e-37	158	400	379	34.301	130	186	194	10	63	51.19	0/-3	1IV5ASALAD3DQEV1CLLYST1TK1NH1KCKQ3LIAKRLVI5NSAS9NY1DIHE2KDHN2IKRKASQA1TVLM2GN1RALI1CV1PK2VI4YFLV1NEQTQL1-T-N-Q-N-F-S-D-L1DL2ENIF2ILC-E-K-F-1GE3IVVIPNDIRKTDDYNV1YLTIRKRK-K-H-V-N-E-P-S-Q-Q-Q-R-Q-L-L-L-E-H1TDYFPLINSESDAQ1-E-K-F-A6VSYF1DE3RSATYF1NFLCRKTNDNPTNKWYINIVEQ2QA2NGVLPIKQ1-P-D-N-G1NTLD1H-K-S-K-F-K-SVSTKR1HGQHNLNTGQIEINNI1DVGISLNQNVNDDNNSNL1SNNENFNFNERFENDTSRRSRSNHGS1VI1E-E-E-C-G-H-V-H-G-S-D-S…	N/A	48	48
RIM4	spathaspora_gorwiae.fas_LQMZ01002044.1	94	256	5344	4859	CIFVASLAAALSDDELCLSVTENFKKYGDLARVKVLRDNANRPYAFVQYNNDHDAKHALIRAQGTLLNGRRLRCEPAKVNRTLYLKNQQSIDFNEISQICEKFGGLEQIVPDRTDNQYTRRYTYPISSANSWFVQFVYRDDAIRAYANLRTDPNWIIEWAQNI	CVFVASLCSNKSDDELCLSVTNHFKQWGRLSTVKVLRDTCNRPYAFVQYTNDSDSKTAITNGHNSVLDGRNIRCEAAKVNRTLFISSKSFLSEAVIRERLAKFGQIEELLPSSYKGEIFSNKN-PLRGFRNWFCKFVYRDDAIRSFANLTEENLYRVEWAQNI	1.13e-37	158	399	163	49.08	80	82	111	1	1	68.1	0/-2	1IV5ACASANLK10ENNH2KQYW1DR1ASRT6NTAC9NT2HS1AS1HT1LIITRNAGQHGNTSLV1ND2RNLI3PA7YFLIKSNSQKQSSFILDSFENAEV1SRQEIRCLEA3GQLI1QEILVL1DSRSTYDKNGQEYITFRSRNYKTNY-1ILSRSGAFNRSN2VCQK9ASYF3RTTEDEPNNLWYIRIV6	Spathaspora gorwiae strain UFMG-CM-Y312 scf7180000072745, whole genome shotgun sequence	45	23
RIM4	spathaspora_gorwiae.fas_LQMZ01002044.1	321	478	4858	4460	DSEEKLTSDGIYDDEDKDSEITIDKRSIFVGQLDKETTREELNRRFSTHGKIQDINLIFKPTNIFAFIKYETEEAAAAALESENHAIFLNKTMHVQYKEVGGRHNRKFSGKNGGSNFNHHQFFSTRSGKTFTGPELNLAPPPINMYRKMSGGSQQESE	ERESKIAS--IQTEDSIEMKVKFDKFSIFVGQLSSEIGEDDLKERFERHGEIVDINLIKKPTTTFAFIKFEDETSAASSVERENHSMFCGKTMHVQYREI--------------------HVPSSRSS-SFNG--VALAPPPINLNKRGSSTSRSINE	2.53e-17	93.6	231	158	41.139	65	68	92	4	25	58.23	0/-2	DESR1ES1LITA1D-G-1YQDTDEEDDSKIDESMEKIVTKIF2RF7DSKS1TITGREEDED1NKRE2SETR2KE1QV5FK3NTIT5YF1TD1ETAS2ASASLV1SR3ASIM1LCNG7KR1VIG-G-R-H-N-R-K-F-S-G-K-N-G-G-S-N-F-N-H-H-QHFVFP1TS2GSK-TS1TN1P-E-LVNA7MLYNRKKRMG1GSGT1QRQSEISN1	Spathaspora gorwiae strain UFMG-CM-Y312 scf7180000072745, whole genome shotgun sequence	45	22
RIM4	candida_intermedia.fas_gi|1002316282|dbj|BCGD01000001.1|	94	257	1943930	1944421	CIFVASLAAALSDDELCLSVTENFKKYGDLARVKVLRDNANRPYAFVQYNNDHDAKHALIRAQGTLLNGRRLRCEPAKVNRTLYLKNQQSIDFNEISQICEKFGGLEQIVPDRTDNQYTRRYTYPISSANSWFVQFVYRDDAIRAYANLRTDPNWIIEWAQNIN	CVFVASLKATDSDDNLCRSVTNHFSRFGPLVSVKVLRDPANRPYAFVQYTNDDDCRSAIELGHNSILSGRRLRCEAAKVNRTLFLAGLEPMDLSTVEHKMSQFGETELIIASSGNGQLISDSLPVATSSLNWFIKYCYRDDAIRAFASITDDPDFNVEWAQNID	1.17e-37	158	400	164	48.78	80	84	110	0	0	67.07	0/2	1IV5AK1ATLD3EN2LR3ENNH1KSKRYF1DP1AVRS6NP10NT2HD1ACKRHS1LIIERLAGQHGNTSLI1NS7PA7YF1KANGQLQESPIM1FLNSETIVSEQHIKCMESKQ2GELT1QL1VIPADSRSTGDNNG1YLTIRSRDYSTLYPPVIAST1ASNLSN2VIQKFYVC8YF1NSLIRTTD2NDWFINIV6ND	Candida intermedia DNA, scaffold: scaffold_0, strain: JCM 1607, whole genome shotgun sequence	42	23
RIM4	candida_intermedia.fas_gi|1002316282|dbj|BCGD01000001.1|	335	468	1944419	1944763	EDKDSEIT-IDKRSIFVGQLDKETTREELNRRFSTHGKIQDINLIFKPTNIFAFIKYETEEAAAAALESENHAIFLNKTMHVQYKEVGGRHNRKFSGKNGGSNFNHHQFFSTRSGKTFTGPELNLAPPPINMYRK	DDLNAEVPRIDKLSIYVGQLASEATESDLRDHFSANGEIDEISIKSKANSTFAFITFRLEEAAASAVARENHSMFMNKTIHVQYKEFTSRNTTRI-------------ILSPRT-------PIALAPPPINVRRR	4.03e-13	80.5	197	135	40	54	60	79	3	21	58.52	0/2	ED1KLDNSA1IVTP-R3RL2FY4DAKS1TA1REESED1NRRDRH2TAHN1KE1QDDE1NSLIIKFS1PATNNSIT4KTYFERTL5AS1LVEASR3ASIM1LM3MI6VFGTGS1HNNTRTKRFIS-G-K-N-G-G-S-N-F-N-H-H-Q-FIFL1TP1STG-K-T-F-T-G-P-EPLINA7MVYR1KR	Candida intermedia DNA, scaffold: scaffold_0, strain: JCM 1607, whole genome shotgun sequence	42	19
RIM4	spathaspora_hagerdaliae.fas_LQHL01001637.1	94	256	5582	5097	CIFVASLAAALSDDELCLSVTENFKKYGDLARVKVLRDNANRPYAFVQYNNDHDAKHALIRAQGTLLNGRRLRCEPAKVNRTLYLKNQQSIDFNEISQICEKFGGLEQIVPDRTDNQYTRRYTYPISSANSWFVQFVYRDDAIRAYANLRTDPNWIIEWAQNI	CVFVASLCSNKSDDELCFSVTNHFKQWGRLSTVKVLRDTCNRPYAFVQYTNDSDSKTAITNGHNSVLDGRNIRCEAAKVNRTLFISSKAFLSEAVIKERLAKFGQIEELLPSSYKGEIFSNKN-PLRGFRNWFCKFVYRDDAIRAFANLTEENLYKVEWAQNI	1.26e-37	158	399	163	49.08	80	82	110	1	1	67.48	0/-2	1IV5ACASANLK6LF3ENNH2KQYW1DR1ASRT6NTAC9NT2HS1AS1HT1LIITRNAGQHGNTSLV1ND2RNLI3PA7YFLIKSNSQKQASFILDSFENAEV1SKQEIRCLEA3GQLI1QEILVL1DSRSTYDKNGQEYITFRSRNYKTNY-1ILSRSGAFNRSN2VCQK10YF3RTTEDEPNNLWYIKIV6	Spathaspora hagerdaliae strain UFMG-CM-Y303 scf7180000106159, whole genome shotgun sequence	45	23
RIM4	spathaspora_hagerdaliae.fas_LQHL01001637.1	321	478	5096	4698	DSEEKLTSDGIYDDEDKDSEITIDKRSIFVGQLDKETTREELNRRFSTHGKIQDINLIFKPTNIFAFIKYETEEAAAAALESENHAIFLNKTMHVQYKEVGGRHNRKFSGKNGGSNFNHHQFFSTRSGKTFTGPELNLAPPPINMYRKMSGGSQQESE	ERESKIAS--IQTEDSIEMKVKFDKFSIFVGQLSSDIGEVDLKERFERHGEIVDINLIKKPTTTFAFIKFEDETSAASSVERENHSMFCGKTMHVQYREI--------------------HVPSSRSS-SFNG--VALAPPPINLNKRGSSTSRSINE	1.87e-16	90.9	224	158	40.506	64	69	91	4	25	57.59	0/-2	DESR1ES1LITA1D-G-1YQDTDEEDDSKIDESMEKIVTKIF2RF7DSKSEDTITGREEVED1NKRE2SETR2KE1QV5FK3NTIT5YF1TD1ETAS2ASASLV1SR3ASIM1LCNG7KR1VIG-G-R-H-N-R-K-F-S-G-K-N-G-G-S-N-F-N-H-H-QHFVFP1TS2GSK-TS1TN1P-E-LVNA7MLYNRKKRMG1GSGT1QRQSEISN1	Spathaspora hagerdaliae strain UFMG-CM-Y303 scf7180000106159, whole genome shotgun sequence	45	22
RIM4	wickerhamomyces_hampshirensis.fas_NODE_16_length_214857_cov_18.8876_ID_4634	120	259	69784	69377	YGDLARVKVLRDNANRPYAFVQYNNDHDAKHALIRAQGTLLNGRRLRCEPAKVNRTLYLK--NQQSIDFNEISQICEKFGGLEQIVPDRTDNQYTRRYTYPISSAN-SWFVQFVYRDDAIRAYANLRTDPNWIIEWAQNINVP	WGELALVKVLRDPSNRPYAFVQYTSDADAKKALKEGQHSVLDGRTIRCEPAKVNRTLYIATCSGHEITLQEIRALMEKFGEVEQITGNNDS-------TYRKSNMNKAWFCKFAYRDDAIRSYANLRLSPDWIVEWAQNIDHP	1.26e-37	158	400	143	55.245	79	54	99	3	10	69.23	0/-3	YW1DE2RL6NPAS9NTNS1HA3HK2IKREAG1GHTSLV1ND2RTLI12LIKA-T-CNSQGQHSE1DTFLNQ2SRQAILCM4GELV3VTPGDNRNTDDSN-Q-Y-T-R-R-Y-2PRIK1SNAM1-KSA2VCQK1VA7AS5TLDS1ND2IV6NDVH1	N/A	39	20
RIM4	wickerhamomyces_hampshirensis.fas_NODE_16_length_214857_cov_18.8876_ID_4634	335	473	69364	69008	EDKDSEITIDKRSIFVGQLDKETTREELNRRFSTHGKIQDINLIFKPTNIFAFIKYETEEAAAAALESENHAIFLNKTMHVQYKEVGGRHNRKFSGKNGGSNFNHHQFFSTRSGKTFTGPELNLAPPPINM-YRKMSGGS	EKQEADVEIDKNSIFVGQLDIKATKELLNERFSRHGKILEIVLVLRPGNNFAFIKFATEQAAAAAVERENHAVFLDKTMHVQYRELHHKKNK---------------FTSSAT------PRLNLAPPPVNLPVRRGSTGS	8.84e-23	111	278	140	50	70	48	94	3	22	67.14	0/-3	1DKKQDESAEDIVTE3RN8KIEKTA1RK1EL2RE3TR4QLDE1NV1IVFLKR1TG1IN5YFEA2EQ5LV1SR4IV2ND7KR1VLGHGHRKHK1RKK-F-S-G-K-N-G-G-S-N-F-N-H-H-Q-1FT1TSRASTG-K-T-F-T-G-1ER7IV1ML-PYV1KRMG1GT2	N/A	39	19
RIM4	candida_pyralidae.fas_NODE_5_length_1111855_cov_55.5652_ID_9	94	257	2403	2906	CIFVASLAAALSDDELCLSVTENFKKYGDLARVKVLRDNANRPYAFVQYNNDHDAKHALIRAQGTLLNGRRLRCEPAKVNRTLYLKNQQSIDFNEISQICEKFGGLEQIVPDRTDNQYTRRYTYPIS------SANSWFVQFVYRDDAIRAYANLRTDPNWIIEWAQNIN	CVFVASLCSSKSDDELGTAVTEHFLKWGNLSTVKVLRDTCNRPYAFVQYNNDQDSKRAIKFGHNSILHGRGIRCEPAKVNRTLFLTSSNLFTAESIKAYLEKFGEVEQIA--DCDREGILRDSSSIEDGSDRIESDSWYCMFVYRDDAIRAFANLSDETSFEVEWAQNID	1.49e-37	158	399	170	50.588	86	76	114	2	8	67.06	0/3	1IV5ACASASLK5CGLTSA3NH1KL1YW1DN1ASRT6NTAC12HQ1AS1HR1LIIKRFAGQHGNTSLI1NH2RGLI11YF1KTNSQSQNSLIFDTFANEES1SKQAIYCL4GELV3VAP-D-RDTC1NRQEYGTIRL1YDTSYSPS1SE-D-G-S-D-R-ISEASND2FYVCQM10YF3RSTDDEPTNSWFIEIV6ND	N/A	41	23
RIM4	candida_pyralidae.fas_NODE_5_length_1111855_cov_55.5652_ID_9	343	473	2961	3287	IDKRSIFVGQLDKETTREELNRRFSTHGKIQDINLIFKPTNIFAFIKYETEEAAAAALESENHAIFLNKTMHVQYKEV--GGRHNRKFSGKNGGSNFNHHQFFSTRSGKTFTGPELNLAPPPINMYRKMS-GGS	FDKYSVFVGQLNSRISEGELKERFSLHGAVSQIDLIRRPNNTFAFIKYFDESGAASAVERENHSMLCGKTMHVQYREIMASNKHTERSKG-------------------------IALAPPPINLTKRDSLGGS	9.12e-15	85.5	210	134	41.045	55	51	73	3	28	54.48	0/3	IF2RY1IV5DNKSERTITSREEG2NKRE3TL2KAIVQSDQ1ND2FRKR1TN1IT6EFTD1ESAG2AS1LV1SR3ASIMFLLCNG7KR1VI-M-AGSGNRK1NTREKRFSSK1K-N-G-G-S-N-F-N-H-H-Q-F-F-S-T-R-S-G-K-T-F-T-G-P-E-LINA7MLYTRKKRMD1-L3	N/A	41	18
RIM4	candida_pyralidae.fas_NODE_5_length_1111855_cov_55.5652_ID_9	113	167	524000	524173	VTENFKKYGDLARVKVLRD---NANRPYAFVQYNNDHDAKHALIRAQGTLLNGRRLRC	LSKAFSKFQSLTQAHVMWDMQTSRSRGYGFVTFGHQADAELALQTMNGEWISGRAIRC	5.8	37.4	85	58	31.034	18	37	32	1	3	55.17	0/2	VLTSEKNA1KS1YFGQDS1ATRQVAKH1LMRW1-M-Q-TNSARNS1PG1AG2QTYFNGNHDQHA2KEHL2IQRTAMQN1TELWLINS2RALI2	N/A	41	8
RIM4	wickerhamomyces_anomalus.fas_scaffold_1	120	259	1239040	1239447	YGDLARVKVLRDNANRPYAFVQYNNDHDAKHALIRAQGTLLNGRRLRCEPAKVNRTLYLKNQQSID--FNEISQICEKFGGLEQIVPDRTDNQYTRRYTYPISSAN-SWFVQFVYRDDAIRAYANLRTDPNWIIEWAQNINVP	WGELALVKVLRDPSNRPYAFVQYTTDEDAKKALRGAQHSMLDGRSIRCEPAKVNRTLYIATATGIDLPLKNVKEVLEVYGEVEQMV-GNNDSQFRK------SNLNKAWFCKFAYRDDAIRAYANLRLSPDWIVEWAQNIESP	1.52e-37	158	399	143	54.545	78	55	100	4	10	69.93	0/1	YW1DE2RL6NPAS9NTNT1HE3HK2IRRG2GHTSLM1ND2RSLI12LIKANTQAQTSG2-L-PFLNKENIVSKQEIVCL1KVFY1GELV2IM1P-DGRNTN1NS1YFTRRKR-Y-T-Y-P-I-1SNAL1-KSA2VCQK1VA13TLDS1ND2IV6NEVS1	N/A	39	20
RIM4	wickerhamomyces_anomalus.fas_scaffold_1	338	473	1239469	1239813	DSEITIDKRSIFVGQLDKETTREELNRRFSTHGKIQDINLIFKPTNIFAFIKYETEEAAAAALESENHAIFLNKTMHVQYKEVGGRHNRKFSGKNGGSNFNHHQFFSTRSGKTFTGPELNLAPPPINM-YRKMSGGS	EPEVVIDKFSVFVGQLDARVTKENLNERFSRHGKIVDIVLVIRAGNNFAFIKFETEKAAAAAVERENHAVFLDKTMHVQYREL---HHKK-------PHFGNNQ------------PRLNLAPPPVNLPVRRASTGS	4.13e-22	109	272	137	51.825	71	43	92	4	23	67.15	0/1	DESP1IVTV3RF1IV6KAERTV1RK1EN2RE3TR4QV2NV1IVFIKRPATG1IN5YF3EK5LV1SR4IV2ND7KR1VLG-G-R-1NHRK1F-S-G-K-N-G-G-SPNH1NGHNHN1F-F-S-T-R-S-G-K-T-F-T-G-1ER7IV1ML-PYV1KRMA1GT2	N/A	39	19
RIM4	wickerhamomyces_anomalus.fas_scaffold_1	117	254	2306149	2306610	FKKYGDLARVKVLRDNANRP--YAFVQYNNDHDAKHALIRAQGTLLNGRRL-------------RCEPAKVNRT-LYLKNQQSIDFN--EISQICEKFGGL-EQIVPDRTDNQYTRRYTYPISSANSWFVQFVYRDDAIRAYANL---RTDPNWIIEWAQ	FEPFGEITSLKIVNDEFGRSKGYGFINFVDGDSADEAITKLNGLLVNGSKLYLNHHIAKKERLERMDFEKSNFTNLYIKN-LPIDYTLELFNQLFEKFGEINSTFLPELPEHELNNP-----TSKRFGFVNFKNHESAIAAIEELNNKEISPNHLLSVSR	1.7	38.9	89	160	25	40	92	71	8	28	44.38	0/1	1KEKPYF1DELIATRSVL1VILVRN1NEAFNG1PS-K-G1AG1VIQNYFNVNDDGHDDS1KDHE1LIITRKALQN1TL1LV2RSRK1-Y-L-N-H-H-I-A-K-K-E-R-L-E1CMEDPFAE1VS1RF1-N2LI2Q-QLSP2FYNT-L-EELIFSN1ILCF4GELI-NESQTIFVL1DERLTPDENHQEYLTNRNRPY-T-Y-P-I-ST1AKNRSFWG2QN1VKYNRHDEDS2RA1YIAENE1-N-N-KRETIDS2WHILILESWVASQR	N/A	39	19
RIM4	ogataea_polymorpha.fas_scaffold_1	94	256	438041	437559	CIFVASLAAALSDDELCLSVTENFKKYGDLARVKVLRDNANRPYAFVQYNNDHDAKHALIRAQGTLLNGRRLRCEPAKVNRTLYLK-NQQSIDFNEISQICEKFGGLEQIVPDRTDNQYTRRYTYPISSANSWFVQFVYRDDAIRAYANLRTDPNWIIEWAQNI	CVFVASLSSNLSDDILCQSVSNHFKQWGTISLVKVLRDPANRPYAFVQYTKEEDAKRAIVEGQHSLLNGRTIRCEKARVNRTLYIETTNKALPESSIRSFLEKYGEIEKLVSVDEKSNLVDLHT---GSHSYWFCKFVYRQDAISAYANLKVKPFWNVEWAQNL	1.66e-37	158	399	164	50	82	78	114	2	4	69.51	0/-2	1IV5ASASAN4EI2LQ2TSENNH2KQYW1DTLIASRL6NP10NTNKDEHE3HR1LIIVREAG1GHTS5RTLI3PK1KR6LIKE-TNTQNQKSAILDPFENSES1SRQSIFCL2FY1GELI1QKIL1PSDVRDTEDKNSQNYLTVRDRLYH1Y-P-I-SG1AHNSSY2VCQK4DQ3RS5RKTVDK1NF1INIV5IL	N/A	42	23
RIM4	ogataea_polymorpha.fas_scaffold_1	331	468	437561	437208	IYDDEDKDSEITIDKRSIFVGQLDKETTREELNRRFSTHGKIQDINLIFKPTNIFAFIKYETEEAAAAALESENHAIFLNKTMHVQYKEVGGRHNRKFSGKNGGSNFNHHQFFSTRSGKTFTGPELNLAPPPINMYRK	LEDDSSDTPEVTIDKYSIFVGQLDPRINRDELIERFEQHGKIKEAILVNRPLNNFAFVKFETRKAAASAVERENHSMFKFKTIHVQYREMYNNYKNKYSNE--------------------SGPKLNLAPPPVSFRRR	4.27e-20	102	255	138	44.203	61	57	86	1	20	62.32	0/-2	ILYE2ESDSKDDTSP1IV4RY8KPERTITN1ED2NIRE2SETQ4QKDEIANI1IVFNKR1TL1IN3IV1YF2EREK3AS1LV1SR3ASIM1LKNF2MI4KR1VMGYGNRNHYNKRN1FY1GNKEN-G-G-S-N-F-N-H-H-Q-F-F-S-T-R-S-G-K-T-F-TS2EK7IVNSMFYR1KR	N/A	42	19
RIM4	ogataea_polymorpha.fas_scaffold_1	111	163	496606	496758	LSVTENFKKYGDLARVKVLRDNANR---PYAFVQYNNDHDAKHALIRAQGTLLNGR	MMLREVFERYGIIKRATVLRDRETRRSKGIAFVEFENVNDAQRAL---EG--LNGR	7.9	37	84	56	41.071	23	25	33	3	8	58.93	0/1	LMSMVLTR1NV1KEKR2DILIAK1VAKT4NRAENT1-R-S-KPGYI3QEYFNE1DVHN2KQHR2I-R-A-QE1T-L-4	N/A	42	7
RIM4	hansenula_polymorpha.fas_scaffold_1	94	256	438041	437559	CIFVASLAAALSDDELCLSVTENFKKYGDLARVKVLRDNANRPYAFVQYNNDHDAKHALIRAQGTLLNGRRLRCEPAKVNRTLYLK-NQQSIDFNEISQICEKFGGLEQIVPDRTDNQYTRRYTYPISSANSWFVQFVYRDDAIRAYANLRTDPNWIIEWAQNI	CVFVASLSSNLSDDILCQSVSNHFKQWGTISLVKVLRDPANRPYAFVQYTKEEDAKRAIVEGQHSLLNGRTIRCEKARVNRTLYIETTNKALPESSIRSFLEKYGEIEKLVSVDEKSNLVDLHT---GSHSYWFCKFVYRQDAISAYANLKVKPFWNVEWAQNL	1.66e-37	158	399	164	50	82	78	114	2	4	69.51	0/-2	1IV5ASASAN4EI2LQ2TSENNH2KQYW1DTLIASRL6NP10NTNKDEHE3HR1LIIVREAG1GHTS5RTLI3PK1KR6LIKE-TNTQNQKSAILDPFENSES1SRQSIFCL2FY1GELI1QKIL1PSDVRDTEDKNSQNYLTVRDRLYH1Y-P-I-SG1AHNSSY2VCQK4DQ3RS5RKTVDK1NF1INIV5IL	N/A	42	23
RIM4	hansenula_polymorpha.fas_scaffold_1	331	468	437561	437208	IYDDEDKDSEITIDKRSIFVGQLDKETTREELNRRFSTHGKIQDINLIFKPTNIFAFIKYETEEAAAAALESENHAIFLNKTMHVQYKEVGGRHNRKFSGKNGGSNFNHHQFFSTRSGKTFTGPELNLAPPPINMYRK	LEDDSSDTPEVTIDKYSIFVGQLDPRINRDELIERFEQHGKIKEAILVNRPLNNFAFVKFETRKAAASAVERENHSMFKFKTIHVQYREMYNNYKNKYSNE--------------------SGPKLNLAPPPVSFRRR	4.27e-20	102	255	138	44.203	61	57	86	1	20	62.32	0/-2	ILYE2ESDSKDDTSP1IV4RY8KPERTITN1ED2NIRE2SETQ4QKDEIANI1IVFNKR1TL1IN3IV1YF2EREK3AS1LV1SR3ASIM1LKNF2MI4KR1VMGYGNRNHYNKRN1FY1GNKEN-G-G-S-N-F-N-H-H-Q-F-F-S-T-R-S-G-K-T-F-TS2EK7IVNSMFYR1KR	N/A	42	19
RIM4	hansenula_polymorpha.fas_scaffold_1	111	163	496606	496758	LSVTENFKKYGDLARVKVLRDNANR---PYAFVQYNNDHDAKHALIRAQGTLLNGR	MMLREVFERYGIIKRATVLRDRETRRSKGIAFVEFENVNDAQRAL---EG--LNGR	7.9	37	84	56	41.071	23	25	33	3	8	58.93	0/1	LMSMVLTR1NV1KEKR2DILIAK1VAKT4NRAENT1-R-S-KPGYI3QEYFNE1DVHN2KQHR2I-R-A-QE1T-L-4	N/A	42	7
RIM4	blastobotrys_mokoenaii.fas_NODE_2_length_791592_cov_36.4955_ID_3	94	260	134737	135222	CIFVASLAAALSDDELCLSVTENFKKYGDLARVKVLRDNANRPYAFVQYNNDHDAKHALIRAQGTLLNGRRLRCEPAKVNRTLYLKNQQS--IDFNEISQICEKFGGLEQIVPDRTDNQYTRRYTYPISSANSWFVQFVYRDDAIRAYANLRTDPNWIIEWAQNINVPK	CVFVASLSAAHSDDHLCMSVKNHFEKWGEITLVKVLRDQVNRPYAFVQYTNDQDAAAALGGAQHNMLDGRTIRVEPAKVNRTLYITPLKDSLADEEVVSDFLSQFGEVEELVYSPVPLGAVRRH-------HNWFAKFAYRDDAIRAYASLRLDSSWSAEWTQNLETPR	1.67e-37	158	399	169	50.296	85	75	111	2	9	65.68	0/1	1IV5AS2LH3EH2LM2TKENNH1KE1YW1DELIATRL6NQAV9NT2HQ2KAHA2IGRG2GHTNLM1ND2RTLI1CV10LIKTNPQLQKSD-S-LIA1FENEEVIV1QDIFCLESKQ2GELV1QEIL1PYDSRPTVDPNLQGYATV2YHT-Y-P-I-S-S-A-NHSN2VAQK1VA10NS2TL1PSNS1ISIA2AT2ILNEVT1KR	N/A	41	23
RIM4	blastobotrys_mokoenaii.fas_NODE_2_length_791592_cov_36.4955_ID_3	342	468	135235	135639	TIDKRSIFVGQLDKETTREELNRRFSTHGKIQDINLIFKPTNI----------FAFIKYETEEAAAAALESENHAIFLNKTMHVQYKEVGGRHNRKFSGKNGGSNFNH-HQFFSTRSGKTFTGPELNLAPPPINMYRK	VIDKLSIFVGQLDPQVTREMLTERFERHGEVVDCNLIIRHSDPKYGELARNSSFAFIKFKSEQAAAEAVEQENHTIFMDKTIHVQYREL---YHQGSHHQHHGANRAHQQQQHAYRGGYVPREPRLQLAPPPINLPSK	5.42e-17	92.8	229	138	44.928	62	62	86	3	14	62.32	0/1	TV3RL8KPEQTV3EM1NTRE2SETR2KEIVQV1IC3FIKRPHTSNDIP-K-Y-G-E-L-A-R-N-S-S5YFEKTS1EQ3AE1LV1SQ3AT2LMND2MI4KR1VLG-G-R-HYNHRQKGFSSHGHKQNHGH1SA1FRNA1-QHQ1FQFHSATY1SG1KYTVFPTRGE1ER1NQ7MLYPRS1	N/A	41	18
RIM4	blastobotrys_mokoenaii.fas_NODE_2_length_791592_cov_36.4955_ID_3	113	165	528715	528882	VTENFKKYGDLARVKVLRDNA---NRPYAFVQYNNDHDAKHALIRAQGTLLNGRRL	LEREFTRFGPIERVRVVTDNKTGKSRGYAFVVYQRERDLKAAYEEAAGMKIHGRKI	1.4	39.3	90	56	35.714	20	33	32	1	3	57.14	0/1	VLTEERNE1KTKRYF1DPLIAE2KR1LVRT2AK-T-G-KNS1PG4QV1NQNRDEHR1AL1HA1LYIERE1QA1TMLKLINH2RKLI	N/A	41	7
RIM4	candida_boidinii_JCM9604.fas_gi|1002316604|dbj|BCGP01000016.1|	94	256	23284	23772	CIFVASLAAALSDDELCLSVTENFKKYGDLARVKVLRDNANRPYAFVQYNNDHDAKHALIRAQGTLLNGRRLRCEPAKVNRTLYL--KNQQSIDFNEISQICEKFGGLEQIVPDRTDNQYTRRYTYPISSANSWFVQFVYRDDAIRAYANLRTDPNWIIEWAQNI	CVFVASLSSALTDQELYSSVLNHFKQWGNPVLVKVLRDLSNRPYAFVQFPNDEEAKKAITEGQHSVLNGRSIRCERAKVNRTLFIAPAKETGINNKNIKLTLSEFGEIEQLVGARDDNTHINLESS--EEAKQWFCKFAYRDDAINAYANLRTKPSWTVEWAQNL	2.02e-37	157	398	165	50.909	84	77	112	2	4	67.88	0/1	1IV5ASAS2ST1DQ2CYLS2TLENNH2KQYW1DNLPAVRL6NLAS8YFNP2HEDE2HK1LIITREAG1GHTSLV4RSLI3PR7YFLI-A-PKANKQEQTSG1DNFNNKEN1SKQLITCLESKE2GELI2IL1PGDA1TD2QTYHTIRNRLYETSYSP-I-SESE1NKSQ2VCQK1VA6RN7DK1NS1ITIV5IL	Candida boidinii DNA, scaffold: scaffold_15, strain: JCM 9604, whole genome shotgun sequence	42	23
RIM4	candida_boidinii_JCM9604.fas_gi|1002316604|dbj|BCGP01000016.1|	328	465	23761	24111	SDGIYDDEDKDSEITIDKRSIFVGQLDKETTREELNRRFSTHGKIQDINLIFKPTNIFAFIKYETEEAAAAALESENHAIFLNKTMHVQYKEVGGRHNRKFSGKNGGSNFNHHQFFSTRSGKTFTGPELNLAPPPINM	AQNLENEDDHLPNVTIDKFSIFIGQLHSSITKDELIKRFEKHGDIKEIVLVNRPITNFAFVKYENEGSAARAVERENHVIFGGKSIHVQYREM------------------HH---TNKKSKNGDGYKLSLAPPPVHL	9.39e-15	85.5	210	138	39.13	54	63	82	2	21	59.42	0/1	SADQGNILYEDNDEED1KHDLSPENIV4RF3VI3DHKSESTI1RKED2NIRK2SETK2KD1QKDE1NV1IVFNKR1TINTIN3IV3TN1EGAS2AR1LV1SR3AV2LGNG1TSMI4KR1VMG-G-R-H-N-R-K-F-S-G-K-N-G-G-S-N-F-N-2Q-F-F-STTNRKSKGS1TNFGTD1PYEK1NS5IVNHML	Candida boidinii DNA, scaffold: scaffold_15, strain: JCM 9604, whole genome shotgun sequence	42	19
RIM4	ogataea_kodamae.fas_NODE_4_length_594317_cov_21.076_ID_7	94	256	118171	117689	CIFVASLAAALSDDELCLSVTENFKKYGDLARVKVLRDNANRPYAFVQYNNDHDAKHALIRAQGTLLNGRRLRCEPAKVNRTLYLK-NQQSIDFNEISQICEKFGGLEQIVPDRTDNQYTRRYTYPISSANSWFVQFVYRDDAIRAYANLRTDPNWIIEWAQNI	CVFVASLSSNLSDDILCQSVNNHFKQWGTISLVKVLRDPANRPYAFVQYTNEEDAKRAIVEGQHSLLNGRTIRCEKARVNRTLYIETTNKALVESSIKAFLEKYGEIEKLVSVDEKSHLVDLHT---GAHSYWFCKFVYRQDAISAYANLKVKPFWNVEWAQNL	2.03e-37	157	398	164	50	82	78	114	2	4	69.51	0/-2	1IV5ASASAN4EI2LQ2TNENNH2KQYW1DTLIASRL6NP10NT1DEHE3HR1LIIVREAG1GHTS5RTLI3PK1KR6LIKE-TNTQNQKSAILDVFENSES1SKQAIFCL2FY1GELI1QKIL1PSDVRDTEDKNSQHYLTVRDRLYH1Y-P-I-SGSAAHNSSY2VCQK4DQ3RS5RKTVDK1NF1INIV5IL	N/A	41	23
RIM4	ogataea_kodamae.fas_NODE_4_length_594317_cov_21.076_ID_7	333	463	117688	117353	DDEDKDS-EITIDKRSIFVGQLDKETTREELNRRFSTHGKIQDINLIFKPTNIFAFIKYETEEAAAAALESENHAIFLNKTMHVQYKEVGGRHNRKFSGKNGGSNFNHHQFFSTRSGKTFTGPELNLAPPPI	EDETNDTPEVTIDKYSIFVGQLDPRINREELIERFEQHGKIKEAILVNRPLNNFAFVKFETRKAAASAVERENHSMFKFKTIHVQYREMYNNYKNKYSNEN--------------------GPKLNLAPPPV	7.24e-20	102	253	132	47.727	63	48	85	2	21	64.39	0/-2	DE2DTKN1ST-P1IV4RY8KPERTITN4NIRE2SETQ4QKDEIANI1IVFNKR1TL1IN3IV1YF2EREK3AS1LV1SR3ASIM1LKNF2MI4KR1VMGYGNRNHYNKRN1FY1GNKE1G-G-S-N-F-N-H-H-Q-F-F-S-T-R-S-G-K-T-F-T-2EK7IV	N/A	41	18
RIM4	ogataea_kodamae.fas_NODE_4_length_594317_cov_21.076_ID_7	115	191	174817	175050	ENFKKYGDLARVKVLRDNANRP---YAFVQYNNDHDAKHALIRAQGTLLNGRRLRCEPAKVNRTLYLKNQQSID---FNEISQ	EVFEKHGMIKRATVLRDRETRKSKGIAFVEFERIADAQRAL-----EALNGRGLMNLIMKVDWSKPRKN*RSLHKMLYNDISQ	3.8	37.7	86	83	37.349	31	41	43	3	11	51.81	0/1	1NV1KE1YH1DMLIAK1VAKT4NRAENT1PK-S-K-GYI3QEYFNENRDIHA2KQHR2I-R-A-Q-G-TELA4RG1RMCNELPIAM2NDRWTSLKYPLR2Q*QR1ILDH-K-M-LFY1ED3	N/A	41	11
RIM4	ogataea_parapolymorpha.fas_NC_027860.1	94	256	1075363	1075845	CIFVASLAAALSDDELCLSVTENFKKYGDLARVKVLRDNANRPYAFVQYNNDHDAKHALIRAQGTLLNGRRLRCEPAKVNRTLYLK-NQQSIDFNEISQICEKFGGLEQIVPDRTDNQYTRRYTYPISSANSWFVQFVYRDDAIRAYANLRTDPNWIIEWAQNI	CVFVASLSSNLSDDILCQSVSNHFKQWGTISLVKVLRDPANRPYAFVQYTKEEDAKRAIVEGQHSLLNGRTIRCEKARVNRTLYIETTNKALPESSIRSFLEKYGEIEKLVSVDEKSNLVDLHT---GSHSYWFCKFVYRQDAISAYANLKVKPFWNVEWAQNL	2.05e-37	157	398	164	50	82	78	114	2	4	69.51	0/1	1IV5ASASAN4EI2LQ2TSENNH2KQYW1DTLIASRL6NP10NTNKDEHE3HR1LIIVREAG1GHTS5RTLI3PK1KR6LIKE-TNTQNQKSAILDPFENSES1SRQSIFCL2FY1GELI1QKIL1PSDVRDTEDKNSQNYLTVRDRLYH1Y-P-I-SG1AHNSSY2VCQK4DQ3RS5RKTVDK1NF1INIV5IL	Ogataea parapolymorpha DL-1 chromosome VII, whole genome shotgun sequence	42	23
RIM4	ogataea_parapolymorpha.fas_NC_027860.1	331	468	1075843	1076196	IYDDEDKDSEITIDKRSIFVGQLDKETTREELNRRFSTHGKIQDINLIFKPTNIFAFIKYETEEAAAAALESENHAIFLNKTMHVQYKEVGGRHNRKFSGKNGGSNFNHHQFFSTRSGKTFTGPELNLAPPPINMYRK	LEDDSSDTPEVTIDKYSIFVGQLDPRINRDELIERFEQHGKIKEAILVNRPLNNFAFVKFETRKAAASAVERENHSMFKFKTIHVQYREMYNNYKNKYSNE--------------------SGPKLNLAPPPVSFRRR	4.41e-20	102	255	138	44.203	61	57	86	1	20	62.32	0/1	ILYE2ESDSKDDTSP1IV4RY8KPERTITN1ED2NIRE2SETQ4QKDEIANI1IVFNKR1TL1IN3IV1YF2EREK3AS1LV1SR3ASIM1LKNF2MI4KR1VMGYGNRNHYNKRN1FY1GNKEN-G-G-S-N-F-N-H-H-Q-F-F-S-T-R-S-G-K-T-F-TS2EK7IVNSMFYR1KR	Ogataea parapolymorpha DL-1 chromosome VII, whole genome shotgun sequence	42	19
RIM4	ogataea_parapolymorpha.fas_NC_027860.1	111	163	1015665	1015513	LSVTENFKKYGDLARVKVLRDNANR---PYAFVQYNNDHDAKHALIRAQGTLLNGR	MMLREVFERYGIIKRATVLRDRETRRSKGIAFVEFENVNDAQRAL---EG--LNGR	6.7	37	84	56	41.071	23	25	33	3	8	58.93	0/-1	LMSMVLTR1NV1KEKR2DILIAK1VAKT4NRAENT1-R-S-KPGYI3QEYFNE1DVHN2KQHR2I-R-A-QE1T-L-4	Ogataea parapolymorpha DL-1 chromosome VII, whole genome shotgun sequence	42	7
RIM4	ambrosiozyma_philentoma.fas_NODE_12_length_547646_cov_37.6145_ID_23	94	256	438716	439204	CIFVASLAAALSDDELCLSVTENFKKYGDLARVKVLRDNANRPYAFVQYNNDHDAKHALIRAQGTLLNGRRLRCEPAKVNRTLYLKNQQS-IDFNEISQICEKFGGLEQIVPDRTDNQYTRRYTYPISSANSWFVQFVYRDDAIRAYANLRTDPNWIIEWAQNI	CVFVASLSSSLSDDVLCQSVTTHFKQWGSISLVKVLRDPANRPYAFVQYTNDSDANRAIAEGQHSILNGRTVRCEKARVNRTLYIELSNSGLTQSSIKQLLAKYGEVERIVAVDQDFNNIDASNSPIAHTR-WFCKYVFRQDAISAFANLKIKPYWTIEWAQNL	2.12e-37	157	398	164	51.22	84	78	113	2	2	68.9	0/2	1IV5ASASAS4EV2LQ3ETNH2KQYW1DSLIASRL6NP10NT2HS2KNHR1LIIAREAG1GHTSLI4RTLV3PK1KR6LIKENLQSQN1-GILDTFQNSES1SK1ILCLEA1FY1GELV1QR2PADVRDTQ1NFQNYNTIRDRAYSTNYS2SASHATNRS-2VCQKFY1YF1DQ3RS1YF3RKTIDK1NY1IT6IL	N/A	41	23
RIM4	ambrosiozyma_philentoma.fas_NODE_12_length_547646_cov_37.6145_ID_23	340	470	439229	439564	EITIDKRSIFVGQLDKETTREELNRRFSTHGKIQDINLIFKPTNIFAFIKYETEEAAAAALESENHAIFLNKTMHVQYKEVGGRHNRKFSGKNGGSNFNHHQFFSTRSGKTFTGPELNLAPPPINMYRKMS	EVTIDRYSIFIGHLDPRISKDELSERFEMHGKIKEAILVNRPLNNFAFIKFQTKEAAASAVERENHSMFKFKTIHVQYRELYNNYKRKFSDSNKNQ-------------------KLNLAPPPVNFKRRHS	6.53e-19	99	245	131	45.038	59	53	84	1	19	64.12	0/2	1IV3KRRY3VI1QH2KPERTITSRKED2NSRE2SETM4QKDEIANI1IVFNKR1TL1IN5YFEQ1EK4AS1LV1SR3ASIM1LKNF2MI4KR1VLGYGNRNHYNK4GDKS1GKGNSQN-F-N-H-H-Q-F-F-S-T-R-S-G-K-T-F-T-G-P-EK7IV1MFYK1KRMH1	N/A	41	18
RIM4	wickerhamomyces_ciferrii.fas_NW_011887587.1	117	259	7801	8217	FKKYGDLARVKVLRDNANRPYAFVQYNNDHDAKHALIRAQGTLLNGRRLRCEPAKVNRTLYLKNQQSID--FNEISQICEKFGGLEQIVPDRTDNQYTRRYTYPISSAN-SWFVQFVYRDDAIRAYANLRTDPNWIIEWAQNINVP	FQQWGTLALVKVLRDPSNRPYAFVQYTTDEDAKKALRGAQHSILDGRSIRCEPAKVNRTLYIATATGVDLPLKDIKDVLKIYGEVEQTVGN-NDTQFRK------SNLNKAWFCKFAYRDDAIRAYANLRLSPDWIVEWAQNIESP	2.60e-37	157	397	146	53.425	78	58	101	4	10	69.18	0/1	1KQKQYW1DT2RL6NPAS9NTNT1HE3HK2IRRG2GHTSLI1ND2RSLI12LIKANTQAQTSGIV1-L-PFLNKED1SKQDIVCLEKKIFY1GELV2IT1PGDNR-TN1NT1YFTRRKR-Y-T-Y-P-I-1SNAL1-KSA2VCQK1VA13TLDS1ND2IV6NEVS1	Wickerhamomyces ciferrii WGS project CAIF00000000 data, strain NRRL Y-1031 F-60-10, contig 00153, whole genome shotgun sequence	39	20
RIM4	wickerhamomyces_ciferrii.fas_NW_011887587.1	338	473	8239	8583	DSEITIDKRSIFVGQLDKETTREELNRRFSTHGKIQDINLIFKPTNIFAFIKYETEEAAAAALESENHAIFLNKTMHVQYKEVGGRHNRKFSGKNGGSNFNHHQFFSTRSGKTFTGPELNLAPPPINM-YRKMSGGS	EPEVVIDKFSVFVGQLDISVTKEKLDERFSRHGKINDIVLVTKPGNNFAFIKFETEKSAAAAVERENHAVFLEKTMHVQYREL---HHKK-------QNFNNNQ------------PRLNLAPPPVNLPVRRASTGS	6.63e-24	115	287	137	53.285	73	41	94	4	23	68.61	0/1	DESP1IVTV3RF1IV6KIESTV1RK1EK1NDRE3TR4QN2NV1IVFT2TG1IN5YF3EKAS4LV1SR4IV2NE7KR1VLG-G-R-1NHRK1F-S-G-K-N-G-G-SQ3HNHN1F-F-S-T-R-S-G-K-T-F-T-G-1ER7IV1ML-PYV1KRMA1GT2	Wickerhamomyces ciferrii WGS project CAIF00000000 data, strain NRRL Y-1031 F-60-10, contig 00153, whole genome shotgun sequence	39	19
RIM4	candida_carpophila.fas_gi|1002316124|dbj|BCGK01000006.1|	94	260	241671	242162	CIFVASLAAALSDDELCLSVTENFKKYGDLARVKVLRDNANRPYAFVQYNNDHDAKHALIRAQGTLLNGRRLRCEPAKVNRTLYLKNQQSIDFNEISQICEKFGGLEQIVPDRTDNQYTRRYTYPISSANSWFVQFVYRDDAIRAYANLRTDPNWIIEWAQNINVPK	CVFVASLCSTTADDDLCVSVTNLFEKWGKITRVKVLRDTRNRPYAFVQYTNDVDAANAIKEAQGASLDSRKIRCEPAKVNRTLFLLLPRPIASDDITKLLGEFGPIERLVSSMYFNSPEDSLP-PFSKG--WFCQFVYRDDAITAFASLSQNDKFSIEWAQNIDTLK	2.60e-37	157	397	167	50.898	85	79	114	2	3	68.26	0/3	1IV5ACASATLTSA2ED2LV3ENNL1KE1YW1DKLIAT7NTAR9NT2HV2KAHN1LIIKRE3TALS1NDGS1RKLI11YF1KLNLQPQRSP1DAFSNDED1STQKILCLEGKE2GPLI1QRIL1PSDSRMTYDF1QSYPTERDRSYLTPY-1IF1SKAGN-S-2VC9RT1YF1NS1RSTQDNPDNKWFIS7NDVTPL1	Candida carpophila DNA, scaffold: scaffold_5, strain: JCM 9396, whole genome shotgun sequence	42	23
RIM4	candida_carpophila.fas_gi|1002316124|dbj|BCGK01000006.1|	343	477	242196	242537	IDKRSIFVGQLDKETTREELNRRFSTHGKIQDINLI-FKPTNIFAFIKYETEEAAAAALESENHAIFLNKTMHVQYKEVGGRHNRKFSGKNGGSNFNHHQFFSTRSGKTFTGPELNLAPPPINMYRKMSGGSQQES	FDRCAIFIGQLSSDTTDEELRERFGPHGEIESLTIINNRDFNTFAFLRYTTERSAAKAVEAENHSLFKRRTMHVQFREFGG-SAKKF---------------------TYSPTGVALAPPPIRFGRKMGNGRERIS	4.67e-14	83.2	204	136	39.706	54	59	79	3	23	58.09	0/3	IF1KRRCSA2VI3DSKSED2RD3NRRE2SGTP2KE1QEDSILNTLI1-NFNKRPDTF1IT3ILKR1ET2ERAS2AK1LV1SA3ASIL1LKNRKR5YFKR1VF2R-HSNARK2S-G-K-N-G-G-S-N-F-N-H-H-Q-F-F-S-T-R-S-G-K-1FYTSGPPTEGLVNA6NRMFYG3SGGN1SRQEQREI1	Candida carpophila DNA, scaffold: scaffold_5, strain: JCM 9396, whole genome shotgun sequence	42	19
RIM4	ogataea_minuta.fas_NODE_1_length_1541352_cov_40.0978_ID_1	94	256	457978	457496	CIFVASLAAALSDDELCLSVTENFKKYGDLARVKVLRDNANRPYAFVQYNNDHDAKHALIRAQGTLLNGRRLRCEPAKVNRTLYLK--NQQSIDFNEISQICEKFGGLEQIVP-DRTDNQYTRRYTYPISSANS-WFVQFVYRDDAIRAYANLRTDPNWIIEWAQNI	CVFVASLSSNLSDDILCQSVNNHFKQWGAISLVKVLRDPANRPYAFVQYTREEDAKRAIAEGQHSLLNGRTIRCEKARVNRTLYIETTNKALVELS-IKSFLEKYGEIEKLVSVDEKSNLVT-----PRSGAHSYWFCKFVYRQDAISAYANLKVKPFWNVEWAQNL	2.65e-37	157	397	167	52.695	88	69	116	5	10	69.46	0/-3	1IV5ASASAN4EI2LQ2TNENNH2KQYW1DALIASRL6NP10NTNRDEHE3HR1LIIAREAG1GHTS5RTLI3PK1KR6LIKE-T-T1QKQASLIVDEFLNSE-1SKQSIFCL2FY1GELI1QKIL1PS-V1RETKDS1QLYV1R-R-Y-T-Y-1IR1SG1NH1-Y2VCQK4DQ3RS5RKTVDK1NF1INIV5IL	N/A	49	23
RIM4	ogataea_minuta.fas_NODE_1_length_1541352_cov_40.0978_ID_1	333	520	457495	456968	DDEDKDS-EITIDKRSIFVGQLDKETTREELNRRFSTHGKIQDINLIFKPTNIFAFIKYETEEAAAAALESENHAIFLNKTMHVQYKEVGGRHNRKFSGKNGGSNFNHHQFFSTRSGKTFTGPELNLAPPPINMYRKMSGGSQQESETMMPYMPMGPMPMGPPPPNAASLSDFDMFP-------PSYSTFMKGMMP	EDENNDTPEVTIDKYSIFVGQLDPRINREELIERFEQHGKIKEAILVNRPLNNFAFVKFETRKAAASAVERENHSMFKFKTIHVQYREMYNNYKNKYSNE--------------------SGPKLNLAPPPVSFRRRHSYSSNNGSQNIGNGSNNGSKLKKAPNFYRTRFGSFNGFPEQQEMQQPPFNNLKRGNMP	4.29e-21	106	264	196	38.265	75	93	107	3	28	54.59	0/-3	DE2DNKN1ST-P1IV4RY8KPERTITN4NIRE2SETQ4QKDEIANI1IVFNKR1TL1IN3IV1YF2EREK3AS1LV1SR3ASIM1LKNF2MI4KR1VMGYGNRNHYNKRN1FY1GNKEN-G-G-S-N-F-N-H-H-Q-F-F-S-T-R-S-G-K-T-F-TS2EK7IVNSMFYR1KRMH1GYGS1QNQNEG1EQTNMIMGPNYGMSPNMN1PSMKPLMKGKPA1PNPFNYARATSRLFSGDS1DNMG2-E-Q-Q-E-M-Q-Q1SPYFSNTNFLMKKR1MN2	N/A	49	26
RIM4	ogataea_minuta.fas_NODE_1_length_1541352_cov_40.0978_ID_1	119	170	1105918	1106082	KYGDLARVKVLRDNAN---RPYAFVQYNNDHDAKHALIRAQGTLLNGRRLRCEPA	RYTSCCGAKVMVDPATGHLKGYGFVKFRNEDDSKRALIEMQGFVLLGRPIRVSTA	0.72	40	92	55	38.182	21	31	30	1	3	54.55	0/1	KR1GTDSLCACRGVA2LMRV1NP1NT-G-H-LRKPG1AG2QKYFNR1DEHD1AS1HR3REAM2TFLV1NL2RPLI1CVESPT1	N/A	49	7
RIM4	barnettozyma_salicaria.fas_flattened_line_23	118	259	6558	6145	KKYGDLARVKVLRDNANRPYAFVQYNNDHDAKHALIRAQGTLLNGRRLRCEPAKVNRTLYLKNQQSIDFN--EISQICEKFGGLEQIVPDRTDNQYTRRYTYPISSAN-SWFVQFVYRDDAIRAYANLRTDPNWIIEWAQNINVP	RKWGELTLVKVLRDTSNRPYAFVQYTNDEDAKRALKEGQHSILDGRAIRCERAKVNRTLYIATGDGMDINLKQIRDILAQYGEIEQIV-GNNDSPYRK------SNLNKAWFCKFAYRDDAIRAYANLRLSPDWIVEWAQNIEHP	2.91e-37	157	397	145	54.483	79	56	100	4	10	68.97	0/-1	KR1YW1DE1ATRL6NTAS9NT2HE3HR2IKREAG1GHTSLI1ND2RALI3PR8LIKANTQGQDSGIM1FI1-L-KEQ1SRQD1CLEAKQFY1GELI4P-DGRNTN1NSQP1TRRKR-Y-T-Y-P-I-1SNAL1-KSA2VCQK1VA13TLDS1ND2IV6NEVH1	N/A	43	20
RIM4	barnettozyma_salicaria.fas_flattened_line_23	309	473	6177	5767	VIEEECGHVHGSDSEEKLTSDGIYDDEDKDSEITIDKRSIFVGQLDKETTREELNRRFSTHGKIQDINLIFKPTNIFAFIKYETEEAAAAALESENHAIFLNKTMHVQYKEVGGRHNRKFSGKNGGSNFNHHQFFSTRSGKTFTGPELNLAPPPINM-YRKMSGGS	IVEWAQNIEHPSESVEKST----------EAEVVIDKFSVFIGQLDDRVTKEKLDERFSRHGKISEVTLVLRPGNNFAFIKFETEKAAAAAVERENHAVFLEKTMHVQYRELHHKRSR---------------YASTSS----ISPRLNLAPPPVNLPYRRASTGS	2.03e-24	117	292	166	45.783	76	60	103	4	30	62.05	0/-1	VIIV1EWEACQGNHIVE1GP1DE1EV2LS1S-D-G-I-Y-D-D-E-D-K-DESA1IVTV3RF1IV1VI4KDERTV1RK1EK1NDRE3TR4QSDEIVNT1IVFLKR1TG1IN5YF3EK5LV1SR4IV2NE7KR1VLGHGHRKHRNS1K-F-S-G-K-N-G-G-S-N-F-N-H-H-Q-FYFA2RS1G-K-T-F-TIGS1ER7IV1ML-P2KRMA1GT2	N/A	43	23
RIM4	citeromyces_matritensis.fas_scf7180000042205	94	259	45667	46164	CIFVASLAAALSDDELCLSVTENFKKYGDLARVKVLRDNANRPYAFVQYNNDHDAKHALIRAQGTLLNGRRLRCEPAKVNRTLYLKNQQSIDFNE--ISQICEKFGGLEQIVPDRTDNQYTRRYTYPISSANSWFVQFVYRDDAIRAYANLRTDPNWIIEWAQNINVP	CVFVASLDSKLKEDQLKKIVSEHFQKWGKLERVKVLRDNESRPYAFVQYTNDQDAQRAIKEAHNSTLSGRLIRCEPAKVNRTLHLKTHSARKPSENVMRVLLGVYGEIEQLVAADQNNRLPQLDQ--TSGSRQWYCQFAYRDDAIRAYAGLRYKPSWLVGWAKNLDIP	2.93e-37	157	397	168	48.214	81	83	115	2	4	68.45	0/1	1IV5ADASAK1SKDE1EQ1CKLKSI1TS1NH1KQ1YW1DK1AE8AENS8NT2HQ2KQHR1LIIKRE1QHGNTSLT1NS2RLLI11YH2NTQHQSSAIRDKFPNS1-N-VIMSRQVILCLEGKVFY1GELI2IL1PADARDTQDN1QRYLTPRQRLYDTQY-P-IT1SGASNRSQ1FYVC2VA10NG2TYDK1NS1ILIVEG2QK1ILNDVI1	N/A	38	23
RIM4	citeromyces_matritensis.fas_scf7180000042205	335	441	46168	46458	EDKDSEITIDKRSIFVGQLDKETTREELNRRFSTHGKIQDINLIFKPTNIFAFIKYETEEAAAAALESENHAIFLNKTMHVQYKEVGGRHNRKFSGKNGGSNFNHHQ	QDKEEEVTVDQFSIFVSQLQEDVTEEDVAQRFQRHGKICSLSFIKRPYKKFAFITFETETAAAAAVKMENHAVFKNKPMSVQYRELYRR----------SRDFDHHR	6.12e-13	79.7	195	107	45.794	49	48	71	1	10	66.36	0/1	EQ2DESE1IV1IV1KQRF4GS2DQKEEDTV1RE1EDLVNARQ2SQTR4QCDSILNSLF1FKKR1TYNKIK4KTYF3ET5LVEKSM4IV1LK2TP1HS3KR1VLGYGR1H-N-R-K-F-S-G-K-N-G-GSSRND1ND2QR	N/A	38	15
RIM4	candida_arabinofermentans.fas_scaffold_2	94	256	685432	684950	CIFVASLAAALSDDELCLSVTENFKKYGDLARVKVLRDNANRPYAFVQYNNDHDAKHALIRAQGTLLNGRRLRCEPAKVNRTLYLK-NQQSIDFNEISQICEKFGGLEQIV----PDRTDNQYTRRYTYPISSANSWFVQFVYRDDAIRAYANLRTDPNWIIEWAQNI	CVFVASLSSNLSDDILCQSVTSHFKQWGSISLVKVLRDPANRPYAFVQFKKDEEAKRAIIEGQHSLLNGRTVRCEKARVNRTLYIETTNKGMSDDDIKTLLEKFGEIEKFVGAEEKDCEEGSVDEEYSF-------WFCKFVFRQDAISAYANLKVKPFWNVEWAQNL	2.93e-37	157	397	168	49.405	83	73	114	3	12	67.86	0/-2	1IV5ASASAN4EI2LQ3ESNH2KQYW1DSLIASRL6NP9YFNKNK1HEDE2HR1LI1REAG1GHTS5RTLV3PK1KR6LIKE-TNTQNQKSGIMDSFDNDED1SKQTILCL4GELI1QKIF1-G-A-E-EPK1RCTEDENGQSYVTDRERE1TSYFP-I-S-S-A-N-S-2VCQK2YF1DQ3RS5RKTVDK1NF1INIV5IL	N/A	43	23
RIM4	candida_arabinofermentans.fas_scaffold_2	333	474	684949	684578	DDEDKDS-EITIDKRSIFVGQLDKETTREELNRRFSTHGKIQDINLIFKPTNIFAFIKYETEEAAAAALESENHAIFLNKTMHVQYKEVGGRHNRKFSGKNGGSNFNHHQFFSTRSGKTFTGPELNLAPPPINMYRKMSGGSQ	EDESSDTPEVTIDKYSIFVGQLDPRISREDLLERFEHHGKIKEAILVNRPLNNFAFIKFETRKAAASAVERENHSMFKFRTIHVQYREMYNNYKKKLSSENGGV-------------------KLSLAPPPVSFRRRHSYAAQ	1.65e-20	104	259	143	44.755	64	59	92	2	20	64.34	0/-2	DE2DSKS1ST-P1IV4RY8KPERTITS2ED1NLRE2SETH4QKDEIANI1IVFNKR1TL1IN5YF2EREK3AS1LV1SR3ASIM1LKNFKR1MI4KR1VMGYGNRNHYNKRK1FL1GSKE3SVN-F-N-H-H-Q-F-F-S-T-R-S-G-K-T-F-T-G-P-EK1NS5IVNSMFYR1KRMH1GYGASA1	N/A	43	20
RIM4	spathaspora_passalidarum.fas_scaffold_1	94	257	1850279	1849791	CIFVASLAAALSDDELCLSVTENFKKYGDLARVKVLRDNANRPYAFVQYNNDHDAKHALIRAQGTLLNGRRLRCEPAKVNRTLYLKNQQSIDFNEISQICEKFGGLEQIVPDRTDNQYTRRYTYPISSAN--SWFVQFVYRDDAIRAYANLRTDPNWIIEWAQNIN	CVFVASLCSNKTDDELCISVTEHFQQWGKLATVKVLRDTCNRPYAFVQYTKDEDSKLAIEEGHNSLLDGRNIRCEAAKVNRTLFISSKSFLTEELIRERLSAFGEIEELVPSNSKGEI---FSSGIASRGYRNWFCKFVYRDDAIRAFANLTEENLYRVDWAQNID	3.01e-37	157	397	166	48.193	80	81	115	2	5	69.28	0/-3	1IV5ACASANLKST5LI4NH1KQKQYW1DK2RT6NTAC9NTNK1HE1AS1HL1LIIEREAGQHGNTS2ND2RNLI3PA7YFLIKSNSQKQSSFILDTFENEEL1SRQEIRCLESKA2GELI1QEIL2DSRNTSDKNGQEYIT-R-R-YFTSYSPG1SA1ARNG-Y-RSN2VCQK10YF3RTTEDEPNNLWYIRIVED5ND	N/A	43	23
RIM4	spathaspora_passalidarum.fas_scaffold_1	333	478	1849742	1849374	DDEDKDSE-ITIDKRSIFVGQLDKETTREELNRRFSTHGKIQDINLIFKPTNIFAFIKYETEEAAAAALESENHAIFLNKTMHVQYKEVGGRHNRKFSGKNGGSNFNHHQFFSTRSGKTFTGPELNLAPPPINMYRKMSGGSQQESE	DDNDENLEKLKFDKYSVFVGHLNSEVEENELQDRFERHGTISEMNLVKKPNNTFAFIKFKKESSAASAVERENHSMFCGKTMHVQYREV------------------HSPVAKT------TPFGVALAPPPINLTKRLLATPSRATE	1.33e-15	88.2	217	147	39.456	58	64	81	3	25	55.1	0/-3	2EN1KEDNSL1-KILTKIF2RY1IV3QH1DNKS1TVTEREEN2NQRD2SETR2KT1QSDEIM2IVFK2TN1IT5YFEKTK1ESAS2AS1LV1SR3ASIM1LCNG7KR2G-G-R-H-N-R-K-F-S-G-K-N-G-G-S-N-F-N-1HSQPFVFASK1R-S-G-K-T-F-1GPPFEGLVNA7MLYTRKKRMLSLGAGTSPQSQREAST1	N/A	43	20
RIM4	candida_orthopsilosis.fas_NC_018298.1	94	468	773280	772423	CIFVASLAAALSDDELCLSVTENFKKYGDLARVKVLRDNANRPYAFVQYNNDHDAKHALIRAQGTLLNGRRLRCEPAKVNRTLYLKNQQSIDFNEISQICEKFGGLEQIVPDRTDNQYTRRYTYPISSANSWFVQFVYRDDAIRAYANLRTDPNWIIEWAQNINVPKNYNLLHKSKFKSSKYHQNNGIINNDGSNNNDNNNSNNNNREDSRRNGDVIEEECGHVHGSDSEEKLTSDGIYDDEDKDSEITIDKRSIFVGQLDKETTREELNRRFSTHGKIQDINLIFKPTNIFAFIKYETEEAAAAALESENHAIFLNKTMHVQYKEVGGRHNRKFSGKNGGSNFNHHQFFSTRSGKTFTGPELNLAPPPINMYRK	CVFVASLRSNMLDDELCVSVHNHFKQWGQLSTVKVLRDTSNRPYAFVQYLDEKDSKLAIKKGHNSILDGRGIRCEAAKVNRTIFITSPLSLSVVAVESKLSKFGEIEELTPSNAAGQ-------------------CYKDAP-----NLRGYKNWYCKFVYRDDAIKAYANLTEGGSYDAEWAQ--------------------------------------NVDKSNTVSFREDSGI---EPKVKKSRFDKFSVFIGQLSPKITEVELRERFQRHGKIASLHLLKKRDNTFAFITFKDESSAASSVEVENHAMLCGKTMHVQYREV------------------QNQWRDTRNVR------VPLAPPPIHVGKR	3.31e-37	157	396	375	32	120	166	182	6	89	48.53	0/-3	1IV5ARASANLMSL5LV2THENNH2KQYW1DQ1ASRT6NTAS9NLNDDEHK1AS1HL1LIIKRKAGQHGNTSLI1ND2RGLI3PA6LIYFLIKTNSQPQL1ILDSFVNVEAIVSEQSIKCLES3GELI1QEILVT1DSRNTADANG1Y-T-R-R-Y-T-Y-P-I-S-S-A-N-S-W-F-V-Q-F-VC1RK1DAAPI-R-A-Y-A-3TGDYPK2IYICEKWFAVQYNRIDNDVAPI1NA1NALN1HTKESGKGFSKYSDSAKEYWHA1N-N-G-I-I-N-N-D-G-S-N-N-N-D-N-N-N-S-N-N-N-N-R-E-D-S-R-R-N-G-D-V-I-E-E-E-C-G-HN1HDGK1DNSTEVESKFLRTESDDS2Y-D-D-1DP1DVSKEKISTRIF2RF1IV1…	Candida orthopsilosis Co 90-125 chromosome 5, complete genome	53	53
RIM4	kodamaea_ohmeri.fas_NODE_8_length_426733_cov_14.3051_ID_15	94	258	98659	99153	CIFVASLAAALSDDELCLSVTENFKKYGDLARVKVLRDNANRPYAFVQYNNDHDAKHALIRAQGTLLNGRRLRCEPAKVNRTLYLKNQQSIDFNEISQICEKFGGLEQIVPDRTDNQYTRRYTYPISSANSWFVQFVYRDDAIRAYANLRTDPNWIIEWAQNINV	CVFVASLCSSLLDDELCLSVTRHFEQWGKLSTVKVLRDTSNRPYAFVQYGNDEDCKRAIKFGHNSVLNGRNLRCEHAKVNRTLFICCPTVLNEEGIKLFLETYGEIEQVAISTINGTLSHKRSAEENSSRFWYAKFAYRDDAIRAYANLTEGDIYRVEWAQNIDA	3.81e-37	157	396	165	48.485	80	85	110	0	0	66.67	0/1	1IV5ACASAS1SL9ERNH1KEKQYW1DK1ASRT6NTAS9NG2HE1AC1HR1LIIKRFAGQHGNTSLV4RN4PH7YFLIKCNCQPQTSVILDNFENEEG1SKQLIFCL1KTFY1GELI2IVVAPIDSRTTIDNNGQTYLTSRHRKYRTSYAPEIESN1ASNRSF1FYVAQK1VA12RTTEDGPDNIWYIRIV6NDVA	N/A	45	23
RIM4	kodamaea_ohmeri.fas_NODE_8_length_426733_cov_14.3051_ID_15	315	472	99112	99522	GHVHGSDSEEKLTSDGIYDDEDKDSEITIDKRSIFVGQLDKETTREELNRRFSTHGKIQDINLIFKPTNIFAFIKYETEEAAAAALESENHAIFLNKTMHVQYKEVGGRHNRKFSGKNGGSNFNHHQFFSTRSGKTFTGPELNLAPPPINMYRKMSGG	GDIYRVEWAQNIDADTQAVNEEYEAVSKFDKFSIFVGQLAHSIQEKDLYERFSRHGKIEHMELICKPTNVFAFIKFEEESSAASSVERENHTMLCGKTMHVQYREI-------------------HSYSSKGPLERSRG--LALAPPPINLSKRQVSG	4.38e-16	90.1	222	158	37.342	59	78	87	2	21	55.06	0/1	1HDVIHYGRSVDESWEAEQKNLITDSA1GTIQYADVDN1DEKYDESAEVISTKIF2RF7DAKHESTITQREEKED1NYRE3TR4QEDHIMNE2FC4IV5YF1TE1ESAS2ASASLV1SR3ATIMFLLCNG7KR1VIG-G-R-H-N-R-K-F-S-G-K-N-G-G-S-N-F-N-H-1QSFYFS1TKRGSPGLKETRFSTR1P-E-1NA7MLYSRKKRMQSVGS1	N/A	45	22
RIM4	hanseniaspora_valbyensis.fas_scaffold_13	94	443	93176	94264	CIFVASLAAALSDDELCLSVTENFKKYGDLARVKVLRDNANRPYAFVQYNNDHDAKHALIRAQGTLLNGRRLRCEPAKVNRTLYLK-----NQQSID---FNEISQICEKFGGLEQIVPDRTDNQYTRR-----YTYP-----ISSANS------------WFVQFVYRDDAIRAYANLRTDPNWIIEWAQNINVPKNYNLLHKSKFKSSKYHQNNGIINNDGSNNNDNNNSNNNNREDSRRNGDVIEEECG-----HVHGSDSEEKLTSDGIYDDE-------------DKDSEITIDKRSIFVGQLDKETTREELNRRFSTHGKIQDINLIFK-PTNIFAFIKYETEEAAAAALESENHAIFLNKTMHVQYKEVG--GRHNRKFSGKNGGSN-FNHH…	CVFVASLSLEMCDQVLLNTVKNHFAKYGEIKLTKVLRDSSNRPYAFVQYFNTEDAHRALIESAGTLLNKRPVRVEMAKVNRTLFVKEIDIFNKELSDLSLFNNFTQI----GELEQVLRLNDYAKLTKKGSVIEPTKPQRQLILDNINSFDDNDLNAVSGKWLVQFAFREDAISAHAFCQNDSRYDVEWTSNVDLNGNDKCNLVSKF--CKLTQ------------------------------EVIDELLKGDIIFKLHFADSQ---IENGLKNNELQLKHYMSDYSIIEKKNNLAIDVNSIFVGQLTLKCTKKDLLERFSKHGVIESVKLFNRNPNNCYAFITFKDKKATASAVEVENHSSMHNKSIHVQYRETNHINAEKKKFFNNNVLPNPFQQQ…	4.38e-37	156	395	402	33.831	136	175	200	14	91	49.75	0/2	1IV5ASALAELMSC1DQEV1CLLNST1TKENNH1KA3DELIAKRLVT5NSAS9NF1DTHE2KHHR3REASQA5GK1RPLV1CV1PM7YFLV1-E-I-D-I-F1QKQESLIS1-L-S-L2ENIFST2C-E-K-F-1GE3IVVLPRDLRNTDDYNAQKYL1RKRK-G-S-V-I-EYP1YK1-Q-R-Q-L-IILSDSNAI2-F-D-D-N-D-L-N-A-V-S-G-K1FL3VAYF1DE3RS1YH1NFLCRQTN1PSNRWYIDIV2ATQS1IVNDVLPNKG1YDNKLCLNHLKV3K-S-SC1YLHT1N-N-G-I-I-N-N-D-G-S-N-N-N-D-N-N-N-S-N-N-N-N-R-E-D-S-R-R-N-G-DE2ED1ELCLGK-G-D-I-I-FHKVL1GFSA2EQE-K-…	N/A	49	49
RIM4	candida_ponderosae.fas_NODE_72_length_54093_cov_39.8564_ID_17535	114	256	43712	43296	TENFKKYGDLARVKVLRDNANRPYAFVQYNNDHDAKHALIRAQGTLLNGRRLRCEPAKVNRTLYLKNQ--QSIDFNEISQICEKFGGLEQIVPDRTDNQYTRRYTYPISSAN-SWFVQFVYRDDAIRAYANLRTDPNWIIEWAQNI	TSILK*WGELSLVKVLRDPSNRPYAFVQYTTDADARHALREGQHSVLDGRTIRCEPAKVNRTLYIATASFKDVPVKDIKHVLNKYGEIEQIVGN-NDSAYRK------SNLNKAWFCQFAYRDDAIRAYANLRLSANWIVEWAQNI	5.57e-37	156	394	146	53.425	78	58	100	4	10	68.49	0/-2	1ESNIFL1K*YW1DE1ASRL6NPAS9NTNT1HA2KR3IRREAG1GHTSLV1ND2RTLI12LIKANTQA-S-FQKSDIVDPFVNKED1SKQHIVCLEN1FY1GELI4PGDNR-TN1NSQA1TRRKR-Y-T-Y-P-I-1SNAL1-KSA2VC2VA13TLDSPA3IV6	N/A	39	20
RIM4	candida_ponderosae.fas_NODE_72_length_54093_cov_39.8564_ID_17535	338	473	43241	42864	DSEITIDKRSIFVGQLDKETTREELNRRFSTHGKIQDINLIFKPTNIFAFIKYETEEAAAAALESENHAIFLNKTMHVQYKEVGGRHNRKFSGKNGGSNFNHHQFFSTRSGKTFTGPELNLAPPPINM-YRKMSGGS	EEEVVIDKHSIFVGQLDTRVTRELLDERFSRYGTISELTLLNKPGNTFCFIKFEDEKSCATAVERENHAVLMDKTMHVQYREV--RHS-QHNHDNHGYHSQHKRFNQ--------GPKLSLAPPPVNLPIRRASTGS	4.67e-22	109	272	137	48.175	66	59	91	4	12	66.42	0/-2	DESE1IVTV3RH8KTERTV3EL1NDRE3TRHY1KT1QSDEILNT1ILFN2TG1IT1AC3YF1TD1EKASAC1AT1LV1SR4IVFLLMND7KR2G-G-2NSR-KQFHSNGHKD1GH1SYNHFSNQ1HKQR1FNSQT-R-S-G-K-T-F-T-2EK1NS5IV1ML-PYI1KRMA1GT2	N/A	39	19
RIM4	ambrosiozyma_kashinagacola.fas_gi|1002316255|dbj|BCGA01000002.1|	94	256	1446103	1446585	CIFVASLAAALSDDELCLSVTENFKKYGDLARVKVLRDNANRPYAFVQYNNDHDAKHALIRAQGTLLNGRRLRCEPAKVNRTLYLKNQQS-IDFNEISQICEKFGGLEQIVPDRTDNQYTRRYTYPISSANSWFVQFVYRDDAIRAYANLRTDPNWIIEWAQNI	CVFVASLSSSLSDDVLCQSVSNHFKQWGEISLVKVLRDPANRPYAFVQYANDADANRAISEGQHSILNGRTVRCEKARVNRTLYVELANSGITLTSMKQLLTKFGEIERLIA--VDGNFN-SLECSKGSHNRWFCKYVYRQDAISAFANLKVKPYWSIEWAQNL	5.79e-37	156	394	164	50.61	83	77	113	3	4	68.9	0/1	1IV5ASASAS4EV2LQ2TSENNH2KQYW1DELIASRL6NP10NA2HA2KNHR1LIISREAG1GHTSLI4RTLV3PK1KR6LVKENLQAQN1-G1DTFLNTESIMSK1ILCLET3GELI1QRILVIPAD-R-TV1NGQNYFTNR-RSYLTEYCPSIKSG1AH1SR2VCQKFY3DQ3RS1YF3RKTVDK1NY1IS6IL	Ambrosiozyma kashinagacola DNA, scaffold: scaffold_1, strain: JCM 15019, whole genome shotgun sequence	42	23
RIM4	ambrosiozyma_kashinagacola.fas_gi|1002316255|dbj|BCGA01000002.1|	331	470	1446583	1446951	IYDDEDKDSEITIDKRSIFVGQLDKETTREELNRRFSTHGKIQDINLIFKPTNIFAFIKYETEEAAAAALESENHAIFLNKTMHVQYKEVGGRHNRKFSGKNGGSNFNHHQFFSTRSGKTFTGPELNLAPPPINMYRKMS	LEDESNSAPEVTIDRNSIFIGHLDPRISKEELVERFEKHGSIKEAILVNRPLNNFAFIKFQSKEAAASAVERENHSMFKFKTIHVQYRELYNNYKRKFSND-----------VSNKSQK------LNLAPPPVNFKRRQS	5.42e-19	99.4	246	140	43.571	61	62	88	2	17	62.86	0/1	ILYE1DEESDNKSDASP1IV3KRRN3VI1QH2KPERTITSRK3NVRE2SETK2KS1QKDEIANI1IVFNKR1TL1IN5YFEQTSEK4AS1LV1SR3ASIM1LKNF2MI4KR1VLGYGNRNHYNK4GNKDN-G-G-S-N-F-N-H-H-Q-F-FV1TNRK1GQ1T-F-T-G-P-E-7IV1MFYK1KRMQ1	Ambrosiozyma kashinagacola DNA, scaffold: scaffold_1, strain: JCM 15019, whole genome shotgun sequence	42	20
RIM4	ambrosiozyma_kashinagacola.fas_gi|1002316255|dbj|BCGA01000002.1|	111	180	215423	215214	LSVTENFKKYGDLARVKVLRDNA---NRPYAFVQYNNDHDAKHALIRAQGTLLNGRRLRCEPAKVNRTLYLKN	IELNNKFATYGEIEQVRVVRDNTTDKSRGYAFIVYKNKADAQRAFQSANGMLVRDRKIVVD---VERGRIVKN	0.03	44.7	104	73	34.247	25	42	40	2	6	54.79	0/-1	LISEVLTNENNK1KAKT2DELIAERQ1KR1LV3AT-T-D-KNS1PG3VIQV1NK1DKHA2KQHR1LFIQRS1QN1TM1LVNRGD1RKLIRVCVEDP-A-K-1NE1TGLRYILV2	Ambrosiozyma kashinagacola DNA, scaffold: scaffold_1, strain: JCM 15019, whole genome shotgun sequence	42	10
RIM4	ambrosiozyma_kashinagacola.fas_gi|1002316255|dbj|BCGA01000002.1|	336	390	215498	215319	DKDSEITIDK-RSIFVGQLDKETTREELNRRFSTHGKIQDINLIFKPTNI----FAFIKY	DKDPHINGDPYKTIFIGRLDYEVNEIELNNKFATYGEIEQVRVVRDNTTDKSRGYAFIVY	0.58	40.4	93	60	38.333	23	32	36	2	5	60	0/-1	3SPEH1TNIG1KP-YRKST2VI1QR2KY1TVTNREEI3RNRK1SA1HY1KE1QEDQIVNRLVIVFRKDPN1NTID-K-S-R-GFY3KV1	Ambrosiozyma kashinagacola DNA, scaffold: scaffold_1, strain: JCM 15019, whole genome shotgun sequence	42	8
RIM4	wickerhamomyces_bovis.fas_NODE_7_length_343272_cov_25.1726_ID_2572	120	259	55482	55075	YGDLARVKVLRDNANRPYAFVQYNNDHDAKHALIRAQGTLLNGRRLRCEPAKVNRTLYLKNQQS--IDFNEISQICEKFGGLEQIVPDRTDNQYTRRYTYPISSAN-SWFVQFVYRDDAIRAYANLRTDPNWIIEWAQNINVP	WGELALVKVLRDPSKRPYAFVQYTNDADARNALTHAQHSVLDGRTIRCEPAKVNRTLYLATSDGNDIGLKEVKTILSSFGEFEQIIGN-NDSAFRK------SNLNKAWFCKFAYRDDAIRAYANLRLSPDWIVEWAQNIEHP	7.33e-37	156	394	143	54.545	78	55	98	4	10	68.53	0/-1	YW1DE2RL6NPASNK8NT2HA2KRHN2ITRH2GHTSLV1ND2RTLI13KANTQSQDSG-N-D1DGFLNK1IVSKQT1CLESKS2GELF3VIPGDNR-TN1NSQAYFTRRKR-Y-T-Y-P-I-1SNAL1-KSA2VCQK1VA13TLDS1ND2IV6NEVH1	N/A	40	20
RIM4	wickerhamomyces_bovis.fas_NODE_7_length_343272_cov_25.1726_ID_2572	328	473	55074	54697	SDGIYDDEDKDSEITIDKRSIFVGQLDKETTREELNRRFSTHGKIQDINLIFKPTNIFAFIKYETEEAAAAALESENHAIFLNKTMHVQYKEVGGRHNRKFSGKNGGSNFNHHQFFSTRSGKTFTGPELNLAPPPINM-YRKMSGGS	SEGL--DRQQENEVVIDNFSIFVGQLDDRVTKEKLEERFLRHGKIADIVLVLRPGNNFGFIKFETEQAAAAAVERENHAVFLDKTMHVQYREL------------------HHKRSRSSNPSSVSP-RLNLAPPPVNLPYRRASTGS	1.57e-21	107	267	147	47.619	70	55	95	4	22	64.63	0/-1	1DE1ILY-D-1ERDQKQDESN1IVTV2KNRF8KDERTV1RK1EK1NERE2SLTR4QA2NV1IVFLKR1TG1IN1AG3YF3EQ5LV1SR4IV2ND7KR1VLG-G-R-H-N-R-K-F-S-G-K-N-G-G-S-N-F-N-2QKFRFSSRTSRSSNGPKSTSFVTSGPP-ER7IV1ML-P2KRMA1GT2	N/A	40	20
RIM4	spathaspora_girioi.fas_LQMS01002379.1	94	257	22673	23161	CIFVASLAAALSDDELCLSVTENFKKYGDLARVKVLRDNANRPYAFVQYNNDHDAKHALIRAQGTLLNGRRLRCEPAKVNRTLYLKNQQSIDFNEISQICEKFGGLEQIVPDRTDNQY------TRRYTYPISSANSWFVQFVYRDDAIRAYANLRTDPNWIIEWAQNIN	CVFVASLCSNMTDDELCISVTEHFEKWGKLATVKVLRDTCNRPYAFVQYTKDEDSKLAIEEGHNSILDGRNIRCEAAKVNRTLFISSKSVFSEELIRGRLSEFGEIEELVPSNSKGEIFVASIATRGY-------KNWFCKFVYRDDAIRAFANLTEENLYRVDWAQNID	7.86e-37	155	393	170	47.647	81	76	113	2	13	66.47	0/2	1IV5ACASANLMST5LI4NH1KE1YW1DK2RT6NTAC9NTNK1HE1AS1HL1LIIEREAGQHGNTSLI1ND2RNLI3PA7YFLIKSNSQKQSSVIFDSFENEEL1SRQGIRCLESKE2GELI1QEIL2DSRNTSDKNGQEYI-F-V-A-S-I-A2RG1T-Y-P-I-S-S-A-NKSN2VCQK10YF3RTTEDEPNNLWYIRIVED5ND	Spathaspora girioi strain UFMG-CM-Y302 NODE_2_length_248030_cov_13.7646_ID_3, whole genome shotgun sequence	44	23
RIM4	spathaspora_girioi.fas_LQMS01002379.1	330	478	23201	23584	GIYDDEDKDSEITI--DKRSIFVGQLDKETTREELNRRFSTHGKIQDINLIFKPTNIFAFIKYETEEAAAAALESENHAIFLNKTMHVQYKEVGGRHNRKFSGKNGGSNFNHHQFFSTRSGKTFTGPELNLAPPPINMYRKMSGGSQQESE	GQSDDNDENLEVKLKFDKYSIFVGHLNSETQEIDLHERFELHGTISEMNLVKKPNNTFAFIKYQEESSAASAVERENHSMFCGKTMHVQYREV-----------------------HLPASKTASFNGVALAPPPINLSKRLLPATNRAAE	1.97e-17	94.4	233	151	39.735	60	66	87	2	25	57.62	0/2	1IQYS2EN1KEDNSL1IVTKIL-K-F2RY5QH1DNKS2TQREEIED1NHRE2SETL2KT1QSDEIM2IVFK2TN1IT6EQTE1ESAS2AS1LV1SR3ASIM1LCNG7KR2G-G-R-H-N-R-K-F-S-G-K-N-G-G-S-N-F-N-H-H-Q-F-F-SHTLRPSAGS2FATSGFPNEGLVNA7MLYSRKKRMLSLGPGASTQNQREASA1	Spathaspora girioi strain UFMG-CM-Y302 NODE_2_length_248030_cov_13.7646_ID_3, whole genome shotgun sequence	44	21
RIM4	aciculoconidium_aculeatum.fas_NODE_2_length_899148_cov_35.27_ID_3	94	261	848769	848266	CIFVASLAAALSDDELCLSVTENFKKYGDLARVKVLRDNANRPYAFVQYNNDHDAKHALIRAQGTLLNGRRLRCEPAKVNRTLYLKNQQSIDFNEISQICEKFGGLEQ---------IVPDRTDNQYTRRYTYPISSANSWFVQFVYRDDAIRAYANLRTDPNWIIEWAQNINVPKN	CVFVASLSSNKSDEELCISVTNHFKKWGTLAAVKVLRDTLNRPYAFVQYTNDQDSKTAIKFGHNTTIHGRNIRCEHAKVNRTLFLTSNVKLTEASALSIFSKFGEIERLARSEIDGAIVTDSDENESTSKY---------WYSKFVYRDEAIKAFVTLSEDKNYLVEWTQNISTDDN	8.18e-37	155	393	177	46.893	83	76	112	2	18	63.28	0/-1	1IV5ASASANLK2DE3LI3ENNH3YW1DT2RA6NTAL9NT2HQ1AS1HT1LIIKRFAGQHGN1LTLINH2RNLI3PH7YF1KTNSQNQVSKILDTFENAESIASLQS1CFES3GELI1QR-L-A-R-S-E-I-D-G-A2PT1RSTDDE1QEYS1RSRK1T-Y-P-I-S-S-A-N-S-1FYVSQK5DE2RK1YFAVNT1RSTE1PK1WYILIV2AT3NSVTPDKD1	N/A	45	24
RIM4	aciculoconidium_aculeatum.fas_NODE_2_length_899148_cov_35.27_ID_3	327	479	848277	847864	TSDGIYDDEDKDSEITIDKRSIFVGQLDKETTREELNRRFSTHGKIQDINLIFKPTNIFAFIKYETEEAAAAALESENHAIFLNKTMHVQYKEVGGRHNRKFSGKNGGSNFNHHQFFSTRSGKTFTGPELNLAPPPINMYR--------KMSG---GSQQESET	TDDNDESDEKVRETIKLDKKSIFVGQLLQDVTEEDVRERFLQHGSISLLNVVRKASSVFAFVSFNDESAAASAVERENHSLLKGKAMHVQYKDIQPKL-AKYKG-------------------------VALAPPPININKSKVNVKPTKVAGKWVGNQQRSIT	1.96e-12	78.2	191	164	35.366	58	69	86	4	37	52.44	0/-1	1SD1GNIDYEDS2DKKVDRSEET1TKIL2RK7DLKQEDTV1RE1EDLVNRRE2SLTQ2KS1QSDLIL1LVIVFR1PATSNSIV3IVKSYFENTD1ES3AS1LV1SR3ASILFLLKNG1TA6EDVIGQGPRKHLN-RA1FYSK1K-N-G-G-S-N-F-N-H-H-Q-F-F-S-T-R-S-G-K-T-F-T-G-P-E-LVNA7MIYNRK-S-K-V-N-V-K-P-T1MVSA1-K-W-V1SN2ER1EI1	N/A	45	21
RIM4	ogataea_methanolica.fas_gi|1002316328|dbj|BCKW01000009.1|	94	256	281089	280607	CIFVASLAAALSDDELCLSVTENFKKYGDLARVKVLRDNANRPYAFVQYNNDHDAKHALIRAQGTLLNGRRLRCEPAKVNRTLYLK-NQQSIDFNEISQICEKFGGLEQIVPDRTDNQYTRRYTYPISSANS----WFVQFVYRDDAIRAYANLRTDPNWIIEWAQNI	CVFVASLSSNLSDDILCQSVTSHFKQWGTISLVKVLRDPANRPYAFVQYKKDEDAKRAIAEGQHSLLNGRTVRCERARVNRTLYIETTNKGLCDAAIRALLEKFGEIERLVGVDENNAI-------VDSADGDHTYWFCKFVYRQDAISAYANLKIKPFWNVEWAQNL	8.85e-37	155	393	168	51.19	86	70	113	3	12	67.26	0/-3	1IV5ASASAN4EI2LQ3ESNH2KQYW1DTLIASRL6NP10NKNK1HE3HR1LIIAREAG1GHTS5RTLV3PR1KR6LIKE-TNTQNQKSGILDCFDNAEA1SRQAILCL4GELI1QRIL1PGDVRDTEDN1QAYIT-R-R-Y-T-Y-P-IVSD2NDSG-D-H-T-Y2VCQK4DQ3RS5RKTIDK1NF1INIV5IL	Ogataea methanolica DNA, scaffold: scaffold_8, strain: JCM 10240, whole genome shotgun sequence	42	23
RIM4	ogataea_methanolica.fas_gi|1002316328|dbj|BCKW01000009.1|	333	470	280606	280250	DDEDKDS-EITIDKRSIFVGQLDKETTREELNRRFSTHGKIQDINLIFKPTNIFAFIKYETEEAAAAALESENHAIFLNKTMHVQYKEVGGRHNRKFSGKNGGSNFNHHQFFSTRSGKTFTGPELNLAPPPINMYRKMS	EDESNDTPEVTIDKYSIFVGQLDPRISREDLFERFELHGKIKEAILVNRPLNNFAFIKFETRKAAASAVERENHSMFKFKTIHVQYREMYNNYKRKYSGDNGV--------------------KLNLAPPPVSFRRRHS	5.26e-21	105	263	139	47.482	66	52	90	2	21	64.75	0/-3	DE2DSKN1ST-P1IV4RY8KPERTITS2ED1NFRE2SETL4QKDEIANI1IVFNKR1TL1IN5YF2EREK3AS1LV1SR3ASIM1LKNF2MI4KR1VMGYGNRNHYNK2FY2KD2GVS-N-F-N-H-H-Q-F-F-S-T-R-S-G-K-T-F-T-G-P-EK7IVNSMFYR1KRMH1	Ogataea methanolica DNA, scaffold: scaffold_8, strain: JCM 10240, whole genome shotgun sequence	42	19
RIM4	candida_azyma.fas_NODE_1_length_1803884_cov_12.5183_ID_6464	113	259	942638	942210	VTENFKKYGDLARVKVLRDNANRPYAFVQYNNDHDAKHALIRAQGTLLNGRRLRCEPAKVNRTLYLKNQ--QSIDFNEISQICEKFGGLEQIVPDRTDNQYTRRYTYPISSANSWFVQFVYRDDAIRAYANLRTDPNWIIEWAQNINVP	VLTNQ*QWGELALVKVLRDPSNRPYAFVQYTTDADAQKALKEGQHSVLDGRTIRCEPAKVNRTLYVATASGEDVGVKEIKSALEKFGEIEQFV---GNNDSTFRKS---NFNKAWFCKFAYRDDAIRAYANLRLSPDWIVEWAQNVDRP	9.28e-37	155	393	149	52.349	78	63	100	3	8	67.11	0/-1	1TLET1FQK*KQYW1DE2RL6NPAS9NTNT1HA2KQHK2IKREAG1GHTSLV1ND2RTLI12LVKANTQA-S-GQESDIVDGFVNK2SKQSIACL4GELI2IF1P-D-R-TGDN1QDYS1RF1YKTSY-P-I-SNSFANNKSA2VCQK1VA13TLDS1ND2IV5IVNDVR1	N/A	40	21
RIM4	candida_azyma.fas_NODE_1_length_1803884_cov_12.5183_ID_6464	338	473	942185	941838	DSEITIDKRSIFVGQLDKETTREELNRRFSTHGKIQDINLIFKPTNIFAFIKYETEEAAAAALESENHAIFLNKTMHVQYKEVGGRHNRKFSGKNGGSNFNHHQFFSTRSGKTFTGPELNLAPPPINM-YRKMSGGS	ESEIVIDKFSVFIGQLDANVTKEKLNARFGRHGKISETVLIIRPGNNFAFIKFETEKAAAAAVERENHAVFMEKTMHVQYREL---HHQKSKYSNS------------------TSPRLSLAPPPVNLPYRRASTGS	3.17e-23	113	282	137	51.095	70	45	90	3	22	65.69	0/-1	DE3TV3RF1IV1VI4KAENTV1RK1EK2RA2SGTR4QSDEITNV2FIKR1TG1IN5YF3EK5LV1SR4IV1LMNE7KR1VLG-G-R-1NHRQ1FSSKGYKS1GSG-S-N-F-N-H-H-Q-F-F-S-T-R-S-G-K-T-F-1GS1ER1NS5IV1ML-P2KRMA1GT2	N/A	40	19
RIM4	ogataea_trehalophila.fas_NODE_71_length_59205_cov_12.7161_ID_141	94	256	16622	17104	CIFVASLAAALSDDELCLSVTENFKKYGDLARVKVLRDNANRPYAFVQYNNDHDAKHALIRAQGTLLNGRRLRCEPAKVNRTLYLK-NQQSIDFNEISQICEKFGGLEQIV--------PDRTDNQYTRRYTYPISSANSWFVQFVYRDDAIRAYANLRTDPNWIIEWAQNI	CVFVASLSSNLSDDILCQSVTSHFKQWGVISLVKVLRDPANRPYAFVQYKKDEDAKRAIAEGQHSLLNGRTVRCERARVNRTLYIETTNKGLCDAAIRSLLEKFGEIERLVGVDENNAIVDSTDGDHTY-----------WFCKFVYRQDAISAYANLKIKPFWNVEWAQNL	9.69e-37	155	392	172	50.581	87	65	112	3	20	65.12	0/2	1IV5ASASAN4EI2LQ3ESNH2KQYW1DVLIASRL6NP10NKNK1HE3HR1LIIAREAG1GHTS5RTLV3PR1KR6LIKE-TNTQNQKSGILDCFDNAEA1SRQSILCL4GELI1QRIL1-G-V-D-E-N-N-A-IPV1RS2NGQDYH1RYR-Y-T-Y-P-I-S-S-A-N-S-2VCQK4DQ3RS5RKTIDK1NF1INIV5IL	N/A	42	23
RIM4	ogataea_trehalophila.fas_NODE_71_length_59205_cov_12.7161_ID_141	331	470	17102	17461	IYDDEDKDSEITIDKRSIFVGQLDKETTREELNRRFSTHGKIQDINLIFKPTNIFAFIKYETEEAAAAALESENHAIFLNKTMHVQYKEVGGRHNRKFSGKNGGSNFNHHQFFSTRSGKTFTGPELNLAPPPINMYRKMS	LEDDSNDSPEVTIDKYSIFVGQLDPRISREDLFERFELHGKIKEAILVNRPLNNFAFIKFETRKAAASAVERENHSMFKFKTIHVQYREMYNNYKRKYSGDNGV--------------------KLNLAPPPVSFRRRHS	1.89e-21	107	267	140	46.429	65	55	89	1	20	63.57	0/2	ILYE2ESDNKDDSSP1IV4RY8KPERTITS2ED1NFRE2SETL4QKDEIANI1IVFNKR1TL1IN5YF2EREK3AS1LV1SR3ASIM1LKNF2MI4KR1VMGYGNRNHYNK2FY2KD2GVS-N-F-N-H-H-Q-F-F-S-T-R-S-G-K-T-F-T-G-P-EK7IVNSMFYR1KRMH1	N/A	42	20
RIM4	candida_maltosa.fas_AOGT01002318.1	94	261	3561	3052	CIFVASLAAALSDDELCLSVTENFKKYGDLARVKVLRDNANRPYAFVQYNNDHDAKHALIRAQGTLLNGRRLRCEPAKVNRTLYLKNQQSIDFNEISQICEKFGGLEQIVPDRTDNQYTRRYTYP--ISSANSWFVQFVYRDDAIRAYANLRTDPNWIIEWAQNIN---VPKN	CVFVASLCSSMSDDELCFSVTNHFSQWGKLATVKVLRDTSNRPYAFVQYTTDEDSKLAIENGHNSILDGRNIRCEAAKVNRTLFISSRSFLTHELVESIFSQFGEVEDLVPSTSKGDI---YTTANDAKGYKNWFCKFVYRDDAIRAYANLTEEGIYKIDWTQNIDKSRVPKN	1.85e-36	154	390	173	48.555	84	81	114	3	8	65.9	0/-1	1IV5ACASASLM6LF3ENNH1KSKQYW1DK2RT6NTAS9NTNT1HE1AS1HL1LIIERNAGQHGNTSLI1ND2RNLI3PA7YFLIKSNSQRQSSFILDTFHNEELIVSEQS1CFESKQ2GELV1QDIL2DSRTTSDKNGQDYIT-R-R-2YTPA-N-DIASKSGAYNKSN2VCQK14RTTEDEPGNIWYIK1ED1AT3ND-K-S-R4	Candida maltosa Xu316 contig2977_scaffold77, whole genome shotgun sequence	42	24
RIM4	candida_maltosa.fas_AOGT01002318.1	339	468	3012	2683	SEITIDKRSIFVGQLDKETTREELNRRFSTHGKIQDINLIFKPTNIFAFIKYETEEAAAAALESENHAIFLNKTMHVQYKEVGGRHNRKFSGKNGGSNFNHHQFFSTRSGKTFTGPELNLAPPPINMYRK	TKVKFDKYSIFVGQLSSEVTDEKLCERFERHGEIVDLKLVKRTNNTFAFIKFKEESSAAGAVERENHSMFCGKTMHVQYRET-------------------HTPAPVRS-KNFSTNGIALAPPPINLNKK	1.41e-15	88.2	217	130	43.077	56	54	75	2	20	57.69	0/-1	STEKIVTKIF2RY7DSKS1TV1RD1EK1NCRE2SETR2KE1QV1ILNK1IVFKKRPTTN1IT5YFEKTE1ESAS2AG1LV1SR3ASIM1LCNG7KR1VTG-G-R-H-N-R-K-F-S-G-K-N-G-G-S-N-F-N-H-1QTFPFASPTV2G-1TN1TSGTPNEGLINA7MLYNRK1	Candida maltosa Xu316 contig2977_scaffold77, whole genome shotgun sequence	42	18
RIM4	spathaspora_arborariae.fas_KI547139.1	94	257	299440	299928	CIFVASLAAALSDDELCLSVTENFKKYGDLARVKVLRDNANRPYAFVQYNNDHDAKHALIRAQGTLLNGRRLRCEPAKVNRTLYLKNQQSIDFNEISQICEKFGGLEQIVPDRTD------NQYTRRYTYPISSANSWFVQFVYRDDAIRAYANLRTDPNWIIEWAQNIN	CVFVASLCSSMTDDELCISVTNHFQEWGKLATVKVLRDTSNRPYAFVQYTNDEDSKLAIKEGHNSMLDGRNIRCEAAKVNRTLFISSKSFLTEELIEDRLSEFGEIEELVPSNSKGDIFATNISTRGY-------RNWFCKFVYRDDAIRAFANLTEENLYRVDWAQNID	2.08e-36	154	390	170	47.647	81	76	116	2	13	68.24	0/1	1IV5ACASASLMST5LI3ENNH1KQKEYW1DK2RT6NTAS9NT2HE1AS1HL1LIIKREAGQHGNTSLM1ND2RNLI3PA7YFLIKSNSQKQSSFILDTFENEEL1SEQDIRCLESKE2GELI1QEIL2DSRNTSDK-G-D-I-F-A-T1QIYS2RG1T-Y-P-I-S-S-A-NRSN2VCQK10YF3RTTEDEPNNLWYIRIVED5ND	Spathaspora arborariae UFMG-19.1A unplaced genomic scaffold scaffold00006, whole genome shotgun sequence	45	23
RIM4	spathaspora_arborariae.fas_KI547139.1	316	471	299920	300321	HVHGSDSEEKLTSDGIYDDEDKDSEITI--DKRSIFVGQLDKETTREELNRRFSTHGKIQDINLIFKPTNIFAFIKYETEEAAAAALESENHAIFLNKTMHVQYKEVGGRHNRKFSGKNGGSNFNHHQFFSTRSGKTFTGPELNLAPPPINMYRKMSG	NIDKSNAKNHVAFNYVPDDSDESMEMKMKFDKYSIFVGHLNSDVNETDLQERFELHGAIKELNLVKKPNSTFAFIKYKDESSAASAVERENHSMFCGKTMHVQYREV------HLSG--------------TKS--PFTG--VALAPPPINLTKRFLG	2.37e-16	90.9	224	158	39.241	62	70	93	5	26	58.86	0/1	HNVIHDGK1DNSAEKENKHLVTASFDNGYIVYP2ES1KEDSSM1IMTKIM-K-F2RY5QH1DNKSEDTVTNREETED1NQRE2SETL2KA1QKDEIL2IVFK2TNNSIT6EKTD1ESAS2AS1LV1SR3ASIM1LCNG7KR2G-G-R-H-N-R-KHFL2K-N-G-G-S-N-F-N-H-H-Q-F-F-S-1RK1G-K-TP3P-E-LVNA7MLYTRKKRMFSL1	Spathaspora arborariae UFMG-19.1A unplaced genomic scaffold scaffold00006, whole genome shotgun sequence	45	22
RIM4	candida_kruisii.fas_flattened_line_44	94	256	44912	45397	CIFVASLAAALSDDELCLSVTENFKKYGDLARVKVLRDNANRPYAFVQYNNDHDAKHALIRAQGTLLNGRRLRCEPAKVNRTLYLKNQQSIDFNEISQICEKFGGLEQIVPDRTDNQYTRRYTYPISSANSWFVQFVYRDDAIRAYANLRTDPNWIIEWAQNI	CVFVASLSAHRLDDELSISVTNHFKQWGSLTTVKVLRDTSNRPYAFVQYGSDNDANRAINQGHGSELDNRRIRCEHAKVNRTIFISTTKLTSVDEIKEMLSQFGEIEQIAATNGMGNVFFFKKLPSGSAN-WICKFAYRDDAIRAFANLTEESNLKVEWAQNI	2.32e-36	154	389	163	49.693	81	81	108	1	1	66.26	0/2	1IV5AS1AHLRSL4CSLI3ENNH2KQYW1DS1ATRT6NTAS9NGNS1HN2KNHR1LIINRQAGQH1TSLE1NDGN2LI3PH6LIYFLIKSNTQTQKSLITDSFVND2SKQEIMCLESKQ2GELI3VAPADTRNTGDMNGQNYVTFRFRFYKTKYL1ISSG3S-1FIVCQK1VA8YF3RTTEDEPS1WLIKIV6	N/A	42	23
RIM4	candida_kruisii.fas_flattened_line_44	329	468	45407	45766	DGIYDDEDKDSEITIDKRSIFVGQLDKETTREELNRRFSTHGKIQDINLIFKPTNIFAFIKYETEEAAAAALESENHAIFLNKTMHVQYKEVGGRHNRKFSGKNGGSNFNHHQFFSTRSGKTFTGPELNLAPPPINMYRK	DQRFQKKAQDKPVKFDKFSIFVGQLSSSVTKEELKSTFERYGGISNIELIQKAGGSFAFIRYANEYSAASAVERENHATLNGKTMHVQYREI------------------YSSFPKRKPVGEFS--SITLAPPPIHFIKK	3.78e-12	77	188	140	37.857	53	67	72	2	20	51.43	0/2	1GQIRYFDQDKEKDAKQ1SKEPIVTKIF2RF7DSKSESTV1RK3NKRSRT1SETRHY1KG1QSDN1NE2FQ1PATGNGIS4KR1EATN1EYAS2AS1LV1SR4ITFLLNNG7KR1VIG-G-R-H-N-R-K-F-S-G-K-N-G-G-S-N-F-N-HYHSQS1FPSKTRRKSPGVKGTE1TSG-P-ESLINT6NHMFYIRK1	N/A	42	20
RIM4	ogataea_nitratoaversa.fas_flattened_line_132	94	256	5738	6223	CIFVASLAAALSDDELCLSVTENFKKYGDLARVKVLRDNANRPYAFVQYNNDHDAKHALIRAQGTLLNGRRLRCEPAKVNRTLYLKNQQS-IDFNEISQICEKFGGLEQIVPDRTDNQYTRRYTYPISSANSWFVQFVYRDDAIRAYANLRTDPNWIIEWAQNI	CVFVASLSSNLSDDILCQSVTSHFKQWGTISLVKVLRDPANRPYAFVQYKSEAEAKKAITEGQHSLLNGRTVRCEKARVNRTLYIESTNNGLQVSAIKTLLEKFGEVEKLVAVDENSNIIK--SNDKGNYNFWFCKFVFRQDAISAYANLKAKPFWNVEWAQNL	2.42e-36	154	389	164	49.39	81	80	116	2	3	70.73	0/2	1IV5ASASAN4EI2LQ3ESNH2KQYW1DTLIASRL6NP10NKNSDEHADE2HK1LIITREAG1GHTS5RTLV3PK1KR6LIKENSQTQNSN-GILDQFVNSEA1SKQTILCL4GELV1QKIL1PADVRDTEDNNSQNYITIRKR-Y-TSYNPDIKSGSNAY1SF2VCQK2YF1DQ3RS5RKTADK1NF1INIV5IL	N/A	42	23
RIM4	ogataea_nitratoaversa.fas_flattened_line_132	333	468	6224	6574	DDEDKDS-EITIDKRSIFVGQLDKETTREELNRRFSTHGKIQDINLIFKPTNIFAFIKYETEEAAAAALESENHAIFLNKTMHVQYKEVGGRHNRKFSGKNGGSNFNHHQFFSTRSGKTFTGPELNLAPPPINMYRK	EDEASDSPEVTIDKYSIFVGQLDPRISREDLYERFEQHGKIKEAILVNRPLSNFAFIKFETRKAAASAVERENHSMFKFKTIHVQYREMYNNYKRKYSAEK--------------------GVRLNLAPPPVSFRKR	8.14e-19	98.6	244	137	45.255	62	54	87	2	21	63.5	0/2	DE2DAKS2-P1IV4RY8KPERTITS2ED1NYRE2SETQ4QKDEIANI1IVFNKR1TLNSIN5YF2EREK3AS1LV1SR3ASIM1LKNF2MI4KR1VMGYGNRNHYNK2FY1GAKENKG-G-S-N-F-N-H-H-Q-F-F-S-T-R-S-G-K-T-F-T-1PVER7IVNSMFYRRKKR	N/A	42	19
RIM4	hyphopichia_heimii.fas_NODE_35_length_122776_cov_16.9709_ID_30454	94	257	90243	90731	CIFVASLAAALSDDELCLSVTENFKKYGDLARVKVLRDNANRPYAFVQYNNDHDAKHALIRAQGTLLNGRRLRCEPAKVNRTLYLKNQQSIDFNEISQICEKFGGLEQIVPDRTDN--QYTRRYTYPISSANSWFVQFVYRDDAIRAYANLRTDPNWIIEWAQNIN	CVFVASLCSNMSDDDLCISVTDHFKKWGDLSTVKVLRDTSNRPYAFVQYNSEAECQLAIARGHNSLLNGRKLRCEQAKVNRTLFLSSPVLLSEVELKNNLEDFGEFDNIKSSNVNGTANLNRSYNEP---SNFWFIKFTYRDDAIRAFASLTERNFFQVEWAKNID	2.64e-36	154	389	166	49.398	82	79	114	2	5	68.67	0/3	1IV5ACASANLM3ED2LI3EDNH3YW3ASRT6NTAS10NSDEHADEACKQHL1LIIA1AGQHGNTS5RK4PQ7YF1KSNSQPQVSLILDSFENV1ILSKQNINCL1KD2GELFEDQN1VKPSDSRNTVDNNG-T-AQNYLTN1RS1TNYE1I-S-S-AS1SF2VIQK1VT8YF1NS1RTTEDRPNNFWFIQIV3QK2ND	N/A	41	23
RIM4	hyphopichia_heimii.fas_NODE_35_length_122776_cov_16.9709_ID_30454	343	468	90780	91094	IDKRSIFVGQLDKETTREELNRRFSTHGKIQDINLIFKPTNIFAFIKYETEEAAAAALESENHAIFLNKTMHVQYKEVGGRHN-RKFSGKNGGSNFNHHQFFSTRSGKTFTGPELNLAPPPINMYRK	FDKFSIFIGQLNPSITEEELTSRFKLHGEISEFSIIRKPLSTFAFITFKNETSAASAVERENHTMLKNKTIHVQYREVHPPPKVTELSAQVG----------------------LSYAPPPINLLKR	4.75e-12	76.6	187	127	39.37	50	54	71	2	23	55.91	0/3	IF2RF3VI3DNKPESTI1RE3NTRS2SKTL2KE1QSDEIFNSLI1FR2TLNSIT4KTYFEKTN1ETAS2AS1LV1SR3ATIMFLLK3MI4KR2GHGPRPHPNK-VRTKEFL1GAKQNV1G-S-N-F-N-H-H-Q-F-F-S-T-R-S-G-K-T-F-T-G-P-E-1NSLY6MLYLRKKR	N/A	41	18
RIM4	saturnispora_zaruensis.fas_NODE_1_length_1371552_cov_40.6037_ID_1	94	260	336000	336509	CIFVASLAAALSDDELCLSVTENFKKYGDLARVKVLRDNANRPYAFVQYNNDHDAKHALIRAQGTLLNGRRLRCEPAKVNRTLYLK--NQQSIDFNEISQICEKFGGLEQIVPDRTDNQYTRRYTYPISSANSWFVQFVYRDDAIRAYANLRTDPNWIIEWAQNI-----NVPK	CVFVASLSSNLSDDILCQSVSTHFKQWGDVSLVKVLRDPANRPYAFVQYSTDEDANRAINEGQHSILNGRTVRCEKARVNRTLYLQLPNPGMLE-SEIKELISSFGEIERIVSVNDNFNIIQSGDEP---QKSWFFKFVYRQDAISAFANLKTRADWNIEWAQNLEDEYSNVPE	3.08e-36	154	388	174	50.575	88	75	119	4	11	68.39	0/3	1IV5ASASAN4EI2LQ2TSETNH2KQYW2LVASRL6NP10NSNT1HE2KNHR1LIINREAG1GHTSLI4RTLV3PK1KR7KQ-L-P1QPQGSMILDEF-NS2SKQEILCIESKS2GELI1QR2PSDVRNTDDNNFQNYITIRQRSYGTDYE1I-S-S-AQNK3VFQK4DQ3RS1YF3RK1DRPAND1IN6IL-E-D-E-Y-S3KE	N/A	41	23
RIM4	saturnispora_zaruensis.fas_NODE_1_length_1371552_cov_40.6037_ID_1	340	465	336507	336824	EITIDKRSIFVGQLDKETTREELNRRFSTHGKIQDINLIFKPTNIFAFIKYETEEAAAAALESENHAIFLNKTMHVQYKEVGGRHNRKFSGKNGGSNFNHHQFFSTRSGKTFTGPELNLAPPPINM	EVTIDRYSIFVGHLDPRITKDELIERFEKHGKIKEAILVNRPLSNFAFIKFKTKESAASAVERENHSMFKFKTIHVQYREMYNNYKRRTANDN--------------------GLKLNLAPPPVNF	1.33e-16	91.7	226	126	43.651	55	51	80	1	20	63.49	0/3	1IV3KRRY5QH2KPERTI1RKED2NIRE2SETK4QKDEIANI1IVFNKR1TLNSIN5YFEK1EK1AS2AS1LV1SR3ASIM1LKNF2MI4KR1VMGYGNRNHYNK1KRFTSAGNKD1G-G-S-N-F-N-H-H-Q-F-F-S-T-R-S-G-K-T-F-T-1PLEK7IV1MF	N/A	41	18
RIM4	ogataea_pilisensis.fas_NODE_12_length_237061_cov_14.2503_ID_23	94	256	215469	215951	CIFVASLAAALSDDELCLSVTENFKKYGDLARVKVLRDNANRPYAFVQYNNDHDAKHALIRAQGTLLNGRRLRCEPAKVNRTLYLKNQQS-IDFNEISQICEKFGGLEQIVPDRTDNQYTRRYTYPISSANSWFVQFVYRDDAIRAYANLRTDPNWIIEWAQNI	CVFVASLSSNLSDDILSQSVTSHFKQWGTISLVKVLRDPANRPYAFVQYKTEEEAKRAIAEGQHSLLNGRTVRCERARVNRTLYIESTNNGLPVSAIKTLLEKFGEVEKLVAVDENNDIIKSSS---GNYNYWFCKFVYRQDAISAYANLKAKPFWGVEWAQNL	3.09e-36	154	388	164	50	82	78	114	2	4	69.51	0/3	1IV5ASASAN4EI1CSLQ3ESNH2KQYW1DTLIASRL6NP10NKNTDEHEDE2HR1LIIAREAG1GHTS5RTLV3PR1KR6LIKENSQTQNSN-GILDPFVNSEA1SKQTILCL4GELV1QKIL1PADVRDTEDN1QDYITIRKRSYSTSY-P-I-SGSNAY1SY2VCQK4DQ3RS5RKTADK1NF1IGIV5IL	N/A	43	23
RIM4	ogataea_pilisensis.fas_NODE_12_length_237061_cov_14.2503_ID_23	333	474	215952	216326	DDEDKDS-EITIDKRSIFVGQLDKETTREELNRRFSTHGKIQDINLIFKPTNIFAFIKYETEEAAAAALESENHAIFLNKTMHVQYKEVGGRHNRKFSGKNGGSNFNHHQFFSTRSGKTFTGPELNLAPPPINMYRK--MSGGSQ	EDETNDSPEVTIDKYSIFVGQLDPRISKDDLYKRFEEHGKIKEAILVNRPLSNFAFIKFETRKAAASAVERENHSMFKFKTIHVQYREMYNNYKRKYSAEN--------------------GVKLNLAPPPVSFRKRHSFSGSSR	2.77e-19	100	248	145	44.138	64	58	94	3	23	64.83	0/3	DE2DTKN2-P1IV4RY8KPERTITSRKEDED1NYRK2SETE4QKDEIANI1IVFNKR1TLNSIN5YF2EREK3AS1LV1SR3ASIM1LKNF2MI4KR1VMGYGNRNHYNK2FY1GAKE1G-G-S-N-F-N-H-H-Q-F-F-S-T-R-S-G-K-T-F-T-1PVEK7IVNSMFYRRKKR-H-SMF2GS1QR	N/A	43	20
RIM4	ambrosiozyma_ambrosiae.fas_flattened_line_10	94	256	526060	525572	CIFVASLAAALSDDELCLSVTENFKKYGDLARVKVLRDNANRPYAFVQYNNDHDAKHALIRAQGTLLNGRRLRCEPAKVNRTLYLK-NQQSIDFNEISQICEKFGGLEQIVPDRTDNQYTRRYTYPISSANSWFVQFVYRDDAIRAYANLRTDPNWIIEWAQNI	CVFVASLSSSLSDDVLCQSVTSHFMQWGSISLVKVLRDPANRPYAFVQYTNDSDANLAIAEGQHSILNGRTVRCEKARVNRTLYIELSNNGLTQSSIKQLLAKYGEIERIVAVDQDFNNIDASNSPIAHTR-WFCKYVFRQDAISAFANLKIKPYWTIEWAQNL	3.33e-36	154	388	164	50	82	80	112	2	2	68.29	0/-2	1IV5ASASAS4EV2LQ3ESNH1KMKQYW1DSLIASRL6NP10NT2HS2KNHL1LIIAREAG1GHTSLI4RTLV3PK1KR6LIKE-LNSQNQNSGILDTFQNSES1SK1ILCLEA1FY1GELI1QR2PADVRDTQ1NFQNYNTIRDRAYSTNYS2SASHATNRS-2VCQKFY1YF1DQ3RS1YF3RKTIDK1NY1IT6IL	N/A	41	23
RIM4	ambrosiozyma_ambrosiae.fas_flattened_line_10	340	470	525547	525212	EITIDKRSIFVGQLDKETTREELNRRFSTHGKIQDINLIFKPTNIFAFIKYETEEAAAAALESENHAIFLNKTMHVQYKEVGGRHNRKFSGKNGGSNFNHHQFFSTRSGKTFTGPELNLAPPPINMYRKMS	EVTIDRYSIFIGHLDPRISKDELSERFEMHGKIKEAILVNRPLNNFAFIKFQTKEAAASAVERENHSMFKFKTIHVQYRELYNNYKRKFSDSNKNQ-------------------KLNLAPPPVNFKRRHS	7.24e-19	99	245	131	45.038	59	53	84	1	19	64.12	0/-2	1IV3KRRY3VI1QH2KPERTITSRKED2NSRE2SETM4QKDEIANI1IVFNKR1TL1IN5YFEQ1EK4AS1LV1SR3ASIM1LKNF2MI4KR1VLGYGNRNHYNK4GDKS1GKGNSQN-F-N-H-H-Q-F-F-S-T-R-S-G-K-T-F-T-G-P-EK7IV1MFYK1KRMH1	N/A	41	18
RIM4	scheffersomyces_stipitis.fas_chr_4.1	94	256	838303	837821	CIFVASLAAALSDDELCLSVTENFKKYGDLARVKVLRDNANRPYAFVQYNNDHDAKHALIRAQGTLLNGRRLRCEPAKVNRTLYLKNQQSIDFNEISQICEKFGGLEQIVPDRTDNQYTRRYTYPIS-SANSWFVQFVYRDDAIRAYANLRTDPNWIIEWAQNI	CVFVASLCSSRSDDELCVSVTNHFLKWGKLSTVKVLRDTSNRPYAFVQYTNDRDSKLAIRMGHDSELDGRNIRCEAAKVNRTLFISSNELVHENKMSEFLSGFGEIEQILSSNSSGHLVR---YKVSKSSKYWYCKFVYREDAIRAFANITESCAYKVDWTQNI	3.34e-36	154	388	164	48.171	79	81	113	2	4	68.9	0/-2	1IV5ACASASLR6LV3ENNH1KL1YW1DK1ASRT6NTAS9NT2HR1AS1HL1LIIRRMAGQHGDTSLE1ND2RNLI3PA7YFLIKSNSQNQESLIVDHFE1EKIM1QEIFCLESKG2GELI3VLPSDSRNTSDSNGQHYLTV1R-Y-T-1PKIV1-K1ASNKSY1FYVCQK4DE5YF2LIRTTEDSPCNAWYIKIVED1AT3	N/A	46	23
RIM4	scheffersomyces_stipitis.fas_chr_4.1	310	471	837865	837422	IEEECGH-VHGSDSEEKLTSDGIYDDEDKDSEITIDKRSIFVGQLDKETTREELNRRFSTHGKIQDINLIFKPTNIFAFIKYETEEAAAAALESENHAIFLNKTMHVQYKEVGGRHNRKFSGKNGGSNFNHHQFFSTRSGKTFTGPELNLAPPPINMYRKMSG	ITESCAYKVDWTQNIEEDVHYGHRDEVSQETQVTFDKFSIFVGQLLAEVSEKDLDSRFSRHGTIADINLIRKGSNLFAFVRFEKESSAAGAVERENHAMFKGKTLHVQYKET---HSLTKSVK------------SKPVGLAFAPPPIHLSRKVENCYRKTSG	5.05e-18	96.3	238	163	41.718	68	79	95	3	16	58.28	0/-2	1ET1ES1GAHY-K1HDGWSTDQSNEI1KELDTVSHDY1IHYR1DEEVDSKQDESTEQIV1IF2RF7DLKA1TVTSREEKED1NDRS3TR2KT1QA5FR1PGTS1IL3IVKRYF1TK1ESAS2AG1LV1SR4IM1LKNG2ML6VTG-G-R-1NSRLKTFK1GV1N-G-G-S-N-F-N-H-H-Q-F-F-1TKRPSV1KLTA1TAGP1EPLINH1ASPRPKPVIE1MC3MT2	N/A	46	23
RIM4	ogataea_zsoltii.fas_NODE_9_length_332902_cov_30.3286_ID_17	94	256	291770	292252	CIFVASLAAALSDDELCLSVTENFKKYGDLARVKVLRDNANRPYAFVQYNNDHDAKHALIRAQGTLLNGRRLRCEPAKVNRTLYLK-NQQSIDFNEISQICEKFGGLEQIVPDRTDNQYTRRYTYPISSANS-WFVQFVYRDDAIRAYANLRTDPNWIIEWAQNI	CVFVASLSSNLSDDILCQSVNSHFKQWGTISLVKVLRDPANRPYAFVQYKKEEDAKRAIAEGQHSLLNGRTIRCEKARVNRTLYIETTNKALVESSIRSFLEKFGEIEKLVSVDEKSNLVDLH----SGAHSYWFCKFVYRQDAISAYANLKVKPFWNVEWAQNL	3.41e-36	154	388	165	50.909	84	75	113	3	6	68.48	0/2	1IV5ASASAN4EI2LQ2TNESNH2KQYW1DTLIASRL6NP10NKNKDEHE3HR1LIIAREAG1GHTS5RTLI3PK1KR6LIKE-TNTQNQKSAILDVFENSES1SRQSIFCL4GELI1QKIL1PSDVRDTEDKNSQNYLTVRDRLYHT-Y-P-I-1SG1NH1-Y2VCQK4DQ3RS5RKTVDK1NF1INIV5IL	N/A	42	23
RIM4	ogataea_zsoltii.fas_NODE_9_length_332902_cov_30.3286_ID_17	333	470	292253	292609	DDEDKDS-EITIDKRSIFVGQLDKETTREELNRRFSTHGKIQDINLIFKPTNIFAFIKYETEEAAAAALESENHAIFLNKTMHVQYKEVGGRHNRKFSGKNGGSNFNHHQFFSTRSGKTFTGPELNLAPPPINMYRKMS	EDENNDTPEVTIDKYSIFVGQLDPRINREELIERFEHHGKIKEAILVNRPLNNFAFVKFETRKAAASAVERENHSMFKFKTIHVQYREMYNNYKNKYSNEN--------------------GPKLNLAPPPVSFRRRHS	6.68e-21	105	262	139	46.763	65	53	90	2	21	64.75	0/2	DE2DNKN1ST-P1IV4RY8KPERTITN4NIRE2SETH4QKDEIANI1IVFNKR1TL1IN3IV1YF2EREK3AS1LV1SR3ASIM1LKNF2MI4KR1VMGYGNRNHYNKRN1FY1GNKE1G-G-S-N-F-N-H-H-Q-F-F-S-T-R-S-G-K-T-F-T-2EK7IVNSMFYR1KRMH1	N/A	42	19
RIM4	ambrosiozyma_oregonensis.fas_NODE_3_length_574203_cov_71.0128_ID_5	94	256	473530	473042	CIFVASLAAALSDDELCLSVTENFKKYGDLARVKVLRDNANRPYAFVQYNNDHDAKHALIRAQGTLLNGRRLRCEPAKVNRTLYLK-NQQSIDFNEISQICEKFGGLEQIVPDRTDNQYTRRYTYPISSANS------WFVQFVYRDDAIRAYANLRTDPNWIIEWAQNI	CVFVASLSSSLSDDVLCQSVTSHFKQWGSISLVKVLRDPANRPYAFVQYTNDFDANRAIAEGQHSILNGRTVRCEKARVNRTLYIELSNNGLTQSSINELLSKYGEVERIVA--VDQEFNS-----VENSNSSFSHTRWFCKYVFRQDAISAFANLKIKPYWTIEWAQNL	4.09e-36	153	387	170	48.235	82	74	118	4	14	69.41	0/-3	1IV5ASASAS4EV2LQ3ESNH2KQYW1DSLIASRL6NP10NT2HF2KNHR1LIIAREAG1GHTSLI4RTLV3PK1KR6LIKE-LNSQNQNSGILDTFQNSES1SNQEILCLES1FY1GELV1QR2PAD-R-TV1NQQEYFTNRSR-Y-T-Y-P-IVSESNAS2-S-F-S-H-T-R2VCQKFY1YF1DQ3RS1YF3RKTIDK1NY1IT6IL	N/A	41	23
RIM4	ambrosiozyma_oregonensis.fas_NODE_3_length_574203_cov_71.0128_ID_5	340	472	473017	472676	EITIDKRSIFVGQLDKETTREELNRRFSTHGKIQDINLIFKPTNIFAFIKYETEEAAAAALESENHAIFLNKTMHVQYKEVGGRHNRKFSGKNGGSNFNHHQFFSTRSGKTFTGPELNLAPPPINMYRKMSGG	EVTIDKYSIFIGHLDPRISKDELIERFEMHGRIKEAILVNRPLNNFAFIKFQSKEAAASAVERENHSMFKYKTIHVQYRELYNNYKRKFSDSN-------------RNQK------LNLAPPPVNFKRRHSHG	4.19e-19	99.8	247	133	45.865	61	53	86	2	19	64.66	0/-3	1IV4RY3VI1QH2KPERTITSRKED2NIRE2SETM2KR1QKDEIANI1IVFNKR1TL1IN5YFEQTSEK4AS1LV1SR3ASIM1LKNY2MI4KR1VLGYGNRNHYNK4GDKS1G-G-S-N-F-N-H-H-Q-F-F-S-T-1SNGQ1T-F-T-G-P-E-7IV1MFYK1KRMH1GH1	N/A	41	19
RIM4	candida_dubliniensis.fas_NC_012863.1	94	263	730101	729586	CIFVASLAAALSDDELCLSVTENFKKYGDLARVKVLRDNANRPYAFVQYNNDHDAKHALIRAQGTLLNGRRLRCEPAKVNRTLYLKNQQSIDFNEISQICEKFGGLEQIVPDRTDNQY------TRRYTYPISSANSWFVQFVYRDDAIRAYANLRTDPNWIIEWAQNI---NVPKNYN	CVFVASLCSNMSDDALCVSVTEHFKQWGTLATVKVLRDTCNRPYAFVQYTTDSDSKLAIEKGHNSVLDGRNIRCEAAKVNRTLFVSSKSFLSKSIIEDRLSNFGEIEELLPSTSKGELYNSAIETRGY-------KNWFCKFTYRDDAIRAYANLTEEGIYKVDWTQNIDKSNAPRNDN	6.12e-36	153	386	179	46.369	83	80	116	3	16	64.8	0/-2	1IV5ACASANLM3EA2LV4NH2KQYW1DT2RT6NTAC9NTNT1HS1AS1HL1LIIERKAGQHGNTSLV1ND2RNLI3PA7YFLVKSNSQKQSSFILDSFKNSEI1SEQDIRCLESKN2GELI1QEILVL1DSRTTSDKNGQEYL-Y-N-S-A-I-E2RG1T-Y-P-I-S-S-A-NKSN2VCQK1VT12RTTEDEPGNIWYIKIVED1AT3-D-K-S1VA1KR1YD1	Candida dubliniensis CD36 chromosome 4, complete sequence	43	24
RIM4	candida_dubliniensis.fas_NC_012863.1	333	468	729585	729238	DDEDKDSEITIDKRSIFVGQLDKETTREELNRRFSTHGKIQDINLIFKPTNIFAFIKYETEEAAAAALESENHAIFLNKTMHVQYKEVGGRHNRKFSGKNGGSNFNHHQFFSTRSGKTFTGPELNLAPPPINMYRK	EPEQESVKVKFDKYSIFVGQLSPNVSEGQLSQRFERHGEIVDLNLIKRTNNTFAFIKFKRESSAAGAVERENHSMFCGKTMHVQYRET-----------------HIHAPMRTRSSYNNGIP---LAPPPINLNKK	9.84e-15	85.5	210	136	41.176	56	60	77	2	20	56.62	0/-2	DEDP1DQKEDSSVEKIVTKIF2RY7DSKPENTVTSREEGEQ1NSRQ2SETR2KE1QV1IL3FKKRPTTN1IT5YFEKTR1ESAS2AG1LV1SR3ASIM1LCNG7KR1VTG-G-R-H-N-R-K-F-S-G-K-N-G-G-S-N-F-NHHI1QAFPFMSR3GSKYTNFNTGGI1E-L-N-7MLYNRK1	Candida dubliniensis CD36 chromosome 4, complete sequence	43	19
RIM4	pichia_terricola.fas_NODE_10_length_264277_cov_16.7563_ID_5024	94	256	147576	148061	CIFVASLAAALSDDELCLSVTENFKKYGDLARVKVLRDNANRPYAFVQYNNDHDAKHALIRAQGTLLNGRRLRCEPAKVNRTLYLKNQQSIDFNE--ISQICEKFGGLEQIVPDRTDNQYTRRYTYPISSAN-SWFVQFVYRDDAIRAYANLRTDPNWIIEWAQNI	CVFVASLSSNLNDDILCQSVTNHFRQWGKISLVKVLRDPANRPYAFVQYTTDEDANRAIAEGQHSILNGRTVRCEKARVNRTLYLQ-IANVGINERIMKKLMSKFGEIERII---SVNDNFNVITSPKNGLHKNWFCKFVYRQDAISAFANLKSKANWNIEWAQNL	6.25e-36	153	386	166	50	83	76	116	4	7	69.88	0/3	1IV5ASASAN1SN2EI2LQ3ENNH1KRKQYW1DKLIASRL6NP10NTNT1HE2KNHR1LIIAREAG1GHTSLI4RTLV3PK1KR7KQN-QIQASNIVDGFI2-R-IIMSKQKILCMES3GELI1QR1VIP-D-R-TSDV1QDYNTFRNRVYI1YS1IKSNSGALNH-KSN2VCQK4DQ3RS1YF3RKTSDKPA2IN6IL	N/A	41	23
RIM4	pichia_terricola.fas_NODE_10_length_264277_cov_16.7563_ID_5024	340	468	148086	148412	EITIDKRSIFVGQLDKETTREELNRRFSTHGKIQDINLIFKPTNIFAFIKYETEEAAAAALESENHAIFLNKTMHVQYKEVGGRHNRKFSGKNGGSNFNHHQFFSTRSGKTFTGPELNLAPPPINMYRK	EVTIDRYSIFVGHLDPRISKEEMVERFEKHGKIKEAILVNRPLSNFAFIKFKTKEAAAAAVESENHSMFKYKTIHVQYRELYNNYRRKFS--------------------TDHGLKLNLAPPPVNFKRR	5.52e-18	96.3	238	129	47.287	61	48	84	1	20	65.12	0/3	1IV3KRRY5QH2KPERTITSRK2LMNVRE2SETK4QKDEIANI1IVFNKR1TLNSIN5YFEK1EK6LV5ASIM1LKNY2MI4KR1VLGYGNRNHYNR4G-K-N-G-G-S-N-F-N-H-H-Q-F-F-S-T-R-S-G-K-1FDTH1PLEK7IV1MFYK1KR	N/A	41	18
RIM4	pichia_heedii.fas_NODE_7_length_212466_cov_13.4142_ID_13	94	256	90399	89911	CIFVASLAAALSDDELCLSVTENFKKYGDLARVKVLRDNANRPYAFVQYNNDHDAKHALIRAQGTLLNGRRLRCEPAKVNRTLYLK-NQQSIDFNEISQICEKFGGLEQIVP-DRTDNQYTRRYTYPISSANSWFVQFVYRDDAIRAYANLRTDPNWIIEWAQNI	CIFVASLSSNLDDDVLCQSVTEHFKQWGEMTLVKVLRDPANRPYAFVQYAKDEDADRAIAEGQHSILNGRTVRCEKARVNRTLYLNLTNDGVTEKIMKKLLTRFGEIEKLVTLDEKCNIINS--INPKASYNTWYCKFKYRQDAISAFANLKTKNNWNVEWSQNI	6.35e-36	153	386	165	50.303	83	78	111	3	4	67.27	0/-1	7ASASAN1SD2EV2LQ4NH2KQYW1DELMATRL6NP10NANK1HE2KDHR1LIIAREAG1GHTSLI4RTLV3PK1KR7KN-LNTQNQDSGIVDTFENKEIIMSKQKILCLETKR2GELI1QKIL1PT-L1RETKDC1QIYITNRSR-Y-TIYN1IKSA1AY1ST1FYVCQK1VK2DQ3RS1YF3RK1DKPN2INIV2AS3	N/A	43	23
RIM4	pichia_heedii.fas_NODE_7_length_212466_cov_13.4142_ID_13	328	468	89922	89560	SDGIYDDEDKDSEITIDKRSIFVGQLDKETTREELNRRFSTHGKIQDINLIFKPTNIFAFIKYETEEAAAAALESENHAIFLNKTMHVQYKEVGGRHNRKFSGKNGGSNFNHHQFFSTRSGKTFTGPELNLAPPPINMYRK	SQNIEDEYSSVPEVTIDKYSIFVGHLDPRISKEDMIERFEQHGKIKEAILVNRPLSNFAFIKFKTKEAAAAAVERENHSMFKFKTIHVQYREMYNNYRRKFSNDN--------------------GLKLNLAPPPVNFKKR	5.33e-18	96.3	238	141	43.972	62	59	87	1	20	61.7	0/-1	1DQGN1YE1DEEYDSKSDVSP1IV4RY5QH2KPERTITSRK1EDLMNIRE2SETQ4QKDEIANI1IVFNKR1TLNSIN5YFEK1EK6LV1SR3ASIM1LKNF2MI4KR1VMGYGNRNHYNR4GNKD1G-G-S-N-F-N-H-H-Q-F-F-S-T-R-S-G-K-T-F-T-1PLEK7IV1MFYKRKKR	N/A	43	20
RIM4	saturnispora_hagleri.fas_NODE_3_length_572726_cov_19.7219_ID_5	94	260	414713	414204	CIFVASLAAALSDDELCLSVTENFKKYGDLARVKVLRDNANRPYAFVQYNNDHDAKHALIRAQGTLLNGRRLRCEPAKVNRTLYLK--NQQSIDFNEISQICEKFGGLEQIVPDRTDNQYTRRYTYPISSANSWFVQFVYRDDAIRAYANLRTDPNWIIEWAQNI-----NVPK	CVFVASLSSNLSDDILCQSVNTHFKQWGDVSLVKVLRDPANRPYAFVQYSTDEDANRAINEGQHSILNGRTVRCEKARVNRTLYLQLPNPGMLE-SEIKELISSFGEIERIVSVNDNFNIIESGS---ESQKSWFFKFVYRQDAISAFANLKTRADWNIEWAQNLEDEYSNVPE	6.38e-36	153	386	174	50.575	88	75	118	4	11	67.82	0/-1	1IV5ASASAN4EI2LQ2TNETNH2KQYW2LVASRL6NP10NSNT1HE2KNHR1LIINREAG1GHTSLI4RTLV3PK1KR7KQ-L-P1QPQGSMILDEF-NS2SKQEILCIESKS2GELI1QR2PSDVRNTDDNNFQNYITIRERSYGTSY-P-I-SE1AQNK3VFQK4DQ3RS1YF3RK1DRPAND1IN6IL-E-D-E-Y-S3KE	N/A	41	23
RIM4	saturnispora_hagleri.fas_NODE_3_length_572726_cov_19.7219_ID_5	340	468	414206	413880	EITIDKRSIFVGQLDKETTREELNRRFSTHGKIQDINLIFKPTNIFAFIKYETEEAAAAALESENHAIFLNKTMHVQYKEVGGRHNRKFSGKNGGSNFNHHQFFSTRSGKTFTGPELNLAPPPINMYRK	EVTIDRYSIFVGHLDPRITKDELSERFEKHGKIKEAILVNRPLSNFAFIKFKSKEAAASAVERENHSMFKFKTIHVQYRELYNNYKRRTT--------NDH------------GLKLNLAPPPVNFKRR	1.77e-17	94.4	233	129	44.186	57	52	84	2	20	65.12	0/-1	1IV3KRRY5QH2KPERTI1RKED2NSRE2SETK4QKDEIANI1IVFNKR1TLNSIN5YFEKTSEK4AS1LV1SR3ASIM1LKNF2MI4KR1VLGYGNRNHYNK1KRFTSTG-K-N-G-G-S-N-F-1HD1Q-F-F-S-T-R-S-G-K-T-F-T-1PLEK7IV1MFYK1KR	N/A	41	18
RIM4	metschnikowia_kipukae.fas_kipT_s64	94	257	27909	28394	CIFVASLAAALSDDELCLSVTENFKKYGDLARVKVLRDNANRPYAFVQYNNDHDAKHALIRAQGTLLNGRRLRCEPAKVNRTLYLKNQQSIDFNEISQICEKFGGLEQIVPDRTDNQYTRRYTYPISSAN-SWFVQFVYRDDAIRAYANLRTDPNWIIEWAQNIN	CVFVASLRATRSDDELCRSVTDHFGGFGELASVKVLRDPANRPYAFVQYTNDRDCQKAIKLGHNSELDGRKLRCEAAKVNRTLFISFFQHMGRNELHDLAAKYGEIEIITP---STHAGRVVNGPVPEASLNWFIKYSYRDDAIRAFASLSEGEEYHVEWAQNID	6.50e-36	153	386	165	50.303	83	78	111	2	4	67.27	0/3	1IV5AR1ATLR6LR3EDNH1KGKGYF1DE2RS6NP10NT2HR1ACKQHK1LIIKRLAGQHGNTSLE1ND2RK4PA7YFLIKSNFQF1SHIMDGFR2ILSHQDILCAEA1FY1GELI1QI1VT1D-R-T-DSNTQHYATG1RVYVTNYG1IVSPSE1NS-LSN2VIQKFYVS8YF1NS1RSTEDGPENEWYIHIV6ND	N/A	42	23
RIM4	metschnikowia_kipukae.fas_kipT_s64	343	475	28419	28757	IDKRSIFVGQLDKETTREELNRRFSTHGKIQDINLIFKPTNIFAFIKYETEEAAAAALESENHAIFLNKTMHVQYKEVGGRHNRKFSGKNGGSNFNHHQFFSTRSGKTFTGPELNLAPPPINMYRKMSGGSQQ	FDKLSIFIGQLPPEATEDAVHQHFSAHGDISDVSVIQKASSTFAFVTFNDEAAAASAVARDNHSMFMNKTIHVQYKEISSKGNSRV-------------ILSPRV-------PVALAPPPIHLRKRVSGIFQK	3.62e-14	83.6	205	133	37.594	50	63	79	2	20	59.4	0/3	IF2RL3VI3DPKP1TA1REEDEALVNHRQRH2TA2KD1QS1IVNSLV1FQ1PATSNSIT3IVKTYFENTD1EA3AS1LVEASRED2ASIM1LM3MI6VIGSGSRKHG1RSKRFVS-G-K-N-G-G-S-N-F-N-H-H-Q-FIFL1TP1SVG-K-T-F-T-G-P-EPLVNA6NHMLYRRKKRMV2GISF1QK	N/A	42	19
RIM4	citeromyces_hawaiiensis.fas_scf7180000028806	94	256	17835	17347	CIFVASLAAALSDDELCLSVTENFKKYGDLARVKVLRDNANRPYAFVQYNNDHDAKHALIRAQGTLLNGRRLRCEPAKVNRTLYLK--NQQSIDFNEISQICEKFGGLEQIVPDRTDNQYTRRYTYPISSANSWFVQFVYRDDAIRAYANLRTDPNWIIEWAQNI	CVFVASLESSLKEDQLNKSVLDHFKKWGKVERVKVLRDGQNRPYAFVQYTCDQDALTAIKEAHNTLLDGRLIRCEPARVNRTLLLRINSARKPSENVMRTLLGAYGEIEQLVAADGNNRPLQ--LDPTSGCKQWFSKFAYRDDAIRAYAALRCKPYWVAEWAQNL	6.69e-36	153	386	165	49.697	82	79	109	2	4	66.06	0/-1	1IV5AEASAS1SKDE1EQ1CNLK2TLEDNH3YW1DKLVAE7NGAQ9NTNC1HQ2KLHT1LIIKRE1QHGN3ND2RLLI5KR5YL1KR-I-NNSQAQRSKIPDSFE1EVIMSRQTILCLEGKAFY1GELI2IL1PADARDTGDN1QRYPTLRQR-Y-TLYD1IT1SGACNKSQ2VSQK1VA10NA2TCDK1NY1IVIA5IL	N/A	40	23
RIM4	citeromyces_hawaiiensis.fas_scf7180000028806	338	463	17328	17008	DSEITIDKRSIFVGQLDKETTREELNRRFSTHGKIQDINLIFKPTNIFAFIKYETEEAAAAALESENHAIFLNKTMHVQYKEVGGRHNRKFSGKNGGSNFNHHQFFSTRSGKTFTGPELNLAPPPI	EEEFGVDRYSVFVGQLEAHVTKEDLVERFQRHGEISDLSLITRVSTKFAFIKFKTDTAAAAAVEAENHAIFKKRPMHVQYREL---HRR-------SKAFCHNR---------FDMAQLNLALPPV	1.94e-13	81.3	199	126	42.857	54	53	78	3	19	61.9	0/-1	DESE1IFTGIV1KRRY1IV5DEKAEHTV1RK1ED1NVRE2SQTR2KE1QS1ILNS2FTKRPVTSNTIK5YFEK1EDET5LV1SA6LKNKKRTP5KR1VLG-G-R-1NR1K-F-S-G-K-N-G-GSSKNA1NC1HNQRF-F-S-T-R-S-G-K-T-1TDGMPAEQ4PL2IV	N/A	40	18
RIM4	pichia_exigua.fas_flattened_line_20	19	260	126376	127119	LKADSELVIREDIDQFLPSEVSSLGSDHQNDGEDSDTDSDNFLQ-DPEDDVDEESTGRGTVTTTSTSTESRGRPSSCIFVASLAAALSDDELCLSVTENFKKYGDLARVKVLRDNANRPYAFVQYNNDHDAKHALIRAQGTLLNGRRLRCEPAKVNRTLYLK-NQQSIDFNEISQICEKFGGLEQIVPDRTDNQYTRRYTYPISSANSWFVQFVYRDDAIRAYANLRTDPNWIIEWAQNI-----NVPK	MTLDTETVDTNDIKHNFFDNTNNSSLDNLNESEEEDKFIDNLLSFDKNSEDDPNLNTNDINSYDKESKEVRGRPSACVFVASLSSNLSDDILCESVTNHFKQWGEMTLIKVLRDPANRPYAFVQYAKDEDADLAISEGQHSILNGRTVRCEKARVNRTLYLQLTNFGISEKTLKKLLNRFGEIERLVA-VNESFNVIKSTNPKLTYKNWFCKFVYRQDAISAFANLKTKQSWNIEWAQNLEDEYSNVPE	6.83e-36	153	386	249	42.169	105	136	148	4	8	59.44	0/1	LMKTAL1ST1LT1IDRTEN2DKQHFNLFPFSDENVTSNSNLSGSSL1HNQL1DEGS1DESE1TKDFSI2FL1QS-F1PKENDSDEVD1EPENSLTNGTRNGDTIVNTSTYTDSKTE1TK1SV5SA1IV5ASASAN4EI2LE3ENNH2KQYW1DELMATRLVI5NP10NANK1HE2KDHL1LIISREAG1GHTSLI4RTLV3PK1KR7KQ-LNTQNQFSG1DSFENKETILSKQKILCLENKR2GELI1QRIL1PAD-RVTNDENSQFYNTVRIRKYS1YN1IKSLSTAYNKSN2VCQK4DQ3RS1YF3RK1DKPQNS1IN6IL-E-D-E-Y-S3KE	N/A	52	34
RIM4	pichia_exigua.fas_flattened_line_20	340	468	127117	127443	EITIDKRSIFVGQLDKETTREELNRRFSTHGKIQDINLIFKPTNIFAFIKYETEEAAAAALESENHAIFLNKTMHVQYKEVGGRHNRKFSGKNGGSNFNHHQFFSTRSGKTFTGPELNLAPPPINMYRK	EVTIDKHSIFVGHLDPRISKDDLIERFEVHGKIKEAILVNRPLSNFAFIKFKTKESAAAAVERENHSMFKYKTIHVQYREMYNNYRRKFSNEN--------------------GLKLNLAPPPVNFKRK	7.10e-19	99	245	129	46.512	60	49	84	1	20	65.12	0/1	1IV4RH5QH2KPERTITSRKEDED1NIRE2SETV4QKDEIANI1IVFNKR1TLNSIN5YFEK1EK1AS4LV1SR3ASIM1LKNY2MI4KR1VMGYGNRNHYNR4GNKE1G-G-S-N-F-N-H-H-Q-F-F-S-T-R-S-G-K-T-F-T-1PLEK7IV1MFYK2	N/A	52	18
RIM4	clavispora_lusitaniae.fas_NW_003101578.1	94	257	382983	382498	CIFVASLAAALSDDELCLSVTENFKKYGDLARVKVLRDNANRPYAFVQYNNDHDAKHALIRAQGTLLNGRRLRCEPAKVNRTLYLKNQQSIDFNEISQICEKFGGLEQIVPDRTDNQYTRRYTYPISSANSWFVQFVYRDDAIRAYANLRTDPNWIIEWAQNIN	CVFVASLRSSKTDDELCRSVTSLFSKFGELVSVKVLRDPLNRPYAFAQYANDEDCKNAITLGHGTELEGRKLRCEAAKVNRTLFVSSSRPLRLEDLQTTVSRFGEIELLLGSTPEGDVV--HMVQGATSFSWFVKFSYRDDAIRAFASLAEDSHFHVEWAQNID	8.97e-36	152	385	164	47.561	78	84	110	1	2	67.07	0/-1	1IV5ARASASLKST5LR3ESNL1KS1YF1DE1AVRS6NPAL6VA2NA2HE1AC1HN1LIITRLAGQH2LE1NE2RK4PA7YFLVKSNSQSQRSPILDRFLNEEDILSQQTITCVESKR2GELI1QLILVLPGDSRTTPDENGQDYVTVR-R-YHTMYVPQIGSASTASNF4QK1VS8YF1NS1RATE1PSNHWFIHIV6ND	Clavispora lusitaniae ATCC 42720 scaffold_1 genomic scaffold, whole genome shotgun sequence	41	23
RIM4	clavispora_lusitaniae.fas_NW_003101578.1	343	468	382473	382156	IDKRSIFVGQLDKETTREELNRRFSTHGKIQDINLIFKPTNIFAFIKYETEEAAAAALESENHAIFLNKTMHVQYKEVGGRHNRKFSGKNGGSNFNHHQFFSTRSGKTFTGPELNLAPPPINMYRK	IDRTSIYIGLLGPNVTEKEITTHFSAHGEIEEVSVINRLSSSFAFVTYTTEEAAASAVERDNHSMFMDKTIHVQYKEISRKQTPKV-------------ILSPRS-------PVALAPPPINLRKK	5.43e-12	76.6	187	126	38.889	49	57	77	2	20	61.11	0/-1	2KRRT2FYVI1QL1DGKPENTV1REEK1LINTRTRH2TA2KE1QEDEIVNSLV1FNKRPLTSNSIS3IVKT1ET6AS1LV1SRED2ASIM1LMND2MI6VIGSGRRKHQNTRP1FVS-G-K-N-G-G-S-N-F-N-H-H-Q-FIFL1TP2G-K-T-F-T-G-P-EPLVNA7MLYRRK1	Clavispora lusitaniae ATCC 42720 scaffold_1 genomic scaffold, whole genome shotgun sequence	41	18
RIM4	pichia_occidentalis.fas_NODE_9_length_291294_cov_14.1555_ID_17	94	260	244861	245376	CIFVASLAAALSDDELCLSVTENFKKYGDLARVKVLRDNANRPYAFVQYNNDHDAKHALIRAQGTLLNGRRLRCEPAKVNRTLYLKNQQS-IDFNEISQICEKFGGLEQIVPDRTDNQYTRRYTYPISSANSWFVQFVYRDDAIRAYANLRTDPNWIIEWAQNI-----NVPK	CVFVASLSSNLSDDILCQSVTNHFKQWGKMSLVKVLRDPANRPYAFVQYEKDEDADKAITEGQHSILNGRTVRCEKARVNRTLFLQLSNSGITEKTMMKLTTRFGEVERLVAVNENFDVINSSNTKLAYKN-WFCKFIYRQDAISAFANLKTKPLWNVEWAQNLDDEYSNVPE	9.25e-36	152	385	173	47.977	83	83	115	3	7	66.47	0/1	1IV5ASASAN4EI2LQ3ENNH2KQYW1DKLMASRL6NP10NENK1HE2KDHK1LIITREAG1GHTSLI4RTLV3PK1KR5YF1KQNLQSQN1-G1DTFENKETIMSMQKILCTETKR2GELV1QRIL1PADVRNTEDNNFQDYVTIRNRSYSTNYTPKILSASYAK1S-2VCQK1VI2DQ3RS1YF3RK1DK1NL1INIV5IL-D-D-E-Y-S3KE	N/A	42	23
RIM4	pichia_occidentalis.fas_NODE_9_length_291294_cov_14.1555_ID_17	340	470	245374	245706	EITIDKRSIFVGQLDKETTREELNRRFSTHGKIQDINLIFKPTNIFAFIKYETEEAAAAALESENHAIFLNKTMHVQYKEVGGRHNRKFSGKNGGSNFNHHQFFSTRSGKTFTGPELNLAPPPINMYRKMS	EVTIDKYSIFVGQLDPRISKEEMIERFEKHGKIKEAILVNRLLSNFAFIKFKTKEAAASAVERENHSMFKFKTIHVQYREMYNNYRRK--------NSNDY------------GLKLNLAPPPINFKRRYS	6.14e-17	92.8	229	131	46.565	61	50	84	2	20	64.12	0/1	1IV4RY8KPERTITSRK2LMNIRE2SETK4QKDEIANI1IVFNKRPLTLNSIN5YFEK1EK4AS1LV1SR3ASIM1LKNF2MI4KR1VMGYGNRNHYNR2F-S-G-K-N-G-G-S-1FS1HDHYQ-F-F-S-T-R-S-G-K-T-F-T-1PLEK9MFYK1KRMY1	N/A	42	18
RIM4	pichia_membranifaciens.fas_scaffold_2	94	260	1745907	1746416	CIFVASLAAALSDDELCLSVTENFKKYGDLARVKVLRDNANRPYAFVQYNNDHDAKHALIRAQGTLLNGRRLRCEPAKVNRTLYLKNQQS-IDFNEISQICEKFGGLEQIVPDRTDNQYTRRYTYPISSANSWFVQFVYRDDAIRAYANLRTDPNWIIEWAQNI-----NVPK	CVFVASLSSNMSDDVLCQSVTNHFKQWGEMTLVKVLRDPANRPYAFVQYAKDEDADKAISEGQHSILNGRTVRCEKARVNRTLYLQLANAGICEKTMKKLLSRFGEIERLVAVNENFNVANSTKTP---NKNWFCKYVYRQDAISAFANLKTKANWNIEWAQNLEDEYKNVPE	9.81e-36	152	384	173	47.977	83	81	114	3	9	65.9	0/3	1IV5ASASANLM3EV2LQ3ENNH2KQYW1DELMATRL6NP10NANK1HE2KDHK1LIISREAG1GHTSLI4RTLV3PK1KR7KQNLQAQNSA-G1DCFENKETIMSKQKILCLESKR2GELI1QRIL1PADVRNTEDNNFQNYVTARNRSYTTKYT1I-S-S-ANNKSN2VCQKFY3DQ3RS1YF3RK1DKPA2IN6IL-E-D-E-Y-K3KE	N/A	41	23
RIM4	pichia_membranifaciens.fas_scaffold_2	340	468	1746414	1746740	EITIDKRSIFVGQLDKETTREELNRRFSTHGKIQDINLIFKPTNIFAFIKYETEEAAAAALESENHAIFLNKTMHVQYKEVGGRHNRKFSGKNGGSNFNHHQFFSTRSGKTFTGPELNLAPPPINMYRK	EVTIDRYSVFVGHLDPRISKEEMLERFEKHGKIKEAILVNRPLSNFAFIKFKTKEAAASAVECENHSMFKFKTIHVQYRELYNNYRRKFSNDN--------------------GLKLNLAPPPVNFKRR	1.45e-18	97.8	242	129	44.961	58	51	83	1	20	64.34	0/3	1IV3KRRY1IV3QH2KPERTITSRK2LMNLRE2SETK4QKDEIANI1IVFNKR1TLNSIN5YFEK1EK4AS1LV1SC3ASIM1LKNF2MI4KR1VLGYGNRNHYNR4GNKD1G-G-S-N-F-N-H-H-Q-F-F-S-T-R-S-G-K-T-F-T-1PLEK7IV1MFYK1KR	N/A	41	18
RIM4	ogataea_glucozyma.fas_flattened_line_9	94	256	10103	10585	CIFVASLAAALSDDELCLSVTENFKKYGDLARVKVLRDNANRPYAFVQYNNDHDAKHALIRAQGTLLNGRRLRCEPAKVNRTLYLK-NQQSIDFNEISQICEKFGGLEQIVPDRTDNQYTRRYTYPISSANS-WFVQFVYRDDAIRAYANLRTDPNWIIEWAQNI	CVFVASLSSNLSDDILCQSVNSHFKQWGSISLVKVLRDPANRPYAFVQYKKEEDAKRAISEGQHSLLNGRTIRCEKARVNRTLYIETTNKALVESSIRSFLEKFGEIEKLVSVDEKSNLVDLH----SGAHSFWFCKFVFRQDAISAYANLKVKPFWSVEWAQNL	1.02e-35	152	384	165	50.303	83	76	113	3	6	68.48	0/2	1IV5ASASAN4EI2LQ2TNESNH2KQYW1DSLIASRL6NP10NKNKDEHE3HR1LIISREAG1GHTS5RTLI3PK1KR6LIKE-TNTQNQKSAILDVFENSES1SRQSIFCL4GELI1QKIL1PSDVRDTEDKNSQNYLTVRDRLYHT-Y-P-I-1SG1NH1-F2VCQK2YF1DQ3RS5RKTVDK1NF1ISIV5IL	N/A	43	23
RIM4	ogataea_glucozyma.fas_flattened_line_9	333	473	10586	10951	DDEDKDS-EITIDKRSIFVGQLDKETTREELNRRFSTHGKIQDINLIFKPTNIFAFIKYETEEAAAAALESENHAIFLNKTMHVQYKEVGGRHNRKFSGKNGGSNFNHHQFFSTRSGKTFTGPELNLAPPPINMYRKMSGGS	EDENNDTPEVTIDKYSIFVGQLDPRINREELIERFEQHGKIKEAILVNRPLNNFAFVKFETRKAAASAVERENHSMFKFKTIHVQYREMYNNYKNKYSNEN--------------------GPKLNLAPPPVSFRRRHSYSS	3.93e-21	106	264	142	46.479	66	55	91	2	21	64.08	0/2	DE2DNKN1ST-P1IV4RY8KPERTITN4NIRE2SETQ4QKDEIANI1IVFNKR1TL1IN3IV1YF2EREK3AS1LV1SR3ASIM1LKNF2MI4KR1VMGYGNRNHYNKRN1FY1GNKE1G-G-S-N-F-N-H-H-Q-F-F-S-T-R-S-G-K-T-F-T-2EK7IVNSMFYR1KRMH1GYGS1	N/A	43	20
RIM4	ogataea_populialbae.fas_NODE_7_length_745218_cov_17.2354_ID_13	94	256	379254	379736	CIFVASLAAALSDDELCLSVTENFKKYGDLARVKVLRDNANRPYAFVQYNNDHDAKHALIRAQGTLLNGRRLRCEPAKVNRTLYLK-NQQSIDFNEISQICEKFGGLEQIVP-DRTDNQYTRRYTYPISSANSWFVQFVYRDDAIRAYANLRTDPNWIIEWAQNI	CVFVASLSSNLSDDILCQSVNNHFKQWGNISLVKVLRDPANRPYAFVQYQKEEEARRAIAEGQHSLLNGRTIRCEKARVNRTLYIETTNKAMVEKSIRSFLEKFGEIEKLIAVDEKSNLVDSN----VGAHSFWFCKFVYRQDAISAYANLKVKPSWNVEWAQNL	1.02e-35	152	384	165	48.485	80	79	113	3	6	68.48	0/3	1IV5ASASAN4EI2LQ2TNENNH2KQYW1DNLIASRL6NP10NQNKDEHEDE1KRHR1LIIAREAG1GHTS5RTLI3PK1KR6LIKE-TNTQNQKSAIMDVFENKES1SRQSIFCL4GELI1QKILVIPA-V1RETKDS1QLYVTDRSRNY-T-Y-P-IVSGSAAHNSSF2VCQK4DQ3RS5RKTVDK1NS1INIV5IL	N/A	43	23
RIM4	ogataea_populialbae.fas_NODE_7_length_745218_cov_17.2354_ID_13	333	473	379737	380102	DDEDKDS-EITIDKRSIFVGQLDKETTREELNRRFSTHGKIQDINLIFKPTNIFAFIKYETEEAAAAALESENHAIFLNKTMHVQYKEVGGRHNRKFSGKNGGSNFNHHQFFSTRSGKTFTGPELNLAPPPINMYRKMSGGS	EDETNDTPEVTIDKYSIFVGQLDPRINKEELIERFEHHGKIKEAILVNRPLNNFAFVKFETRKAAASAVERENHAMFKFKTIHVQYREMYNNYKNKYSNEN--------------------GPRLNLAPPPVSFRRRHSYGS	1.51e-21	107	268	142	47.183	67	54	90	2	21	63.38	0/3	DE2DTKN1ST-P1IV4RY8KPERTITNRK3NIRE2SETH4QKDEIANI1IVFNKR1TL1IN3IV1YF2EREK3AS1LV1SR4IM1LKNF2MI4KR1VMGYGNRNHYNKRN1FY1GNKE1G-G-S-N-F-N-H-H-Q-F-F-S-T-R-S-G-K-T-F-T-2ER7IVNSMFYR1KRMH1GY2	N/A	43	20
RIM4	saturnispora_dispora.fas_NODE_2_length_413142_cov_13.6053_ID_3	94	260	305928	306437	CIFVASLAAALSDDELCLSVTENFKKYGDLARVKVLRDNANRPYAFVQYNNDHDAKHALIRAQGTLLNGRRLRCEPAKVNRTLYLK--NQQSIDFNEISQICEKFGGLEQIVPDRTDNQYTRRYTYPISSANSWFVQFVYRDDAIRAYANLRTDPNWIIEWAQNI-----NVPK	CVFVASLSSNLSDDILCQSVNTHFKQWGDVSLVKVLRDPANRPYAFVQYSTDEDANRAINEGQHSILNGRTVRCEKARVNRTLYLQLPNPGMLE-SEIKDLISSFGEIERIVSVNDNFNIIECGSEP---QRSWFFKFVYRQDAISAFANLKTRADWNIEWAQNLEDEYSNVPE	1.07e-35	152	384	174	50.575	88	75	117	4	11	67.24	0/3	1IV5ASASAN4EI2LQ2TNETNH2KQYW2LVASRL6NP10NSNT1HE2KNHR1LIINREAG1GHTSLI4RTLV3PK1KR7KQ-L-P1QPQGSMILDEF-NS2SKQDILCIESKS2GELI1QR2PSDVRNTDDNNFQNYITIRERCYGTSYE1I-S-S-AQNR3VFQK4DQ3RS1YF3RK1DRPAND1IN6IL-E-D-E-Y-S3KE	N/A	41	23
RIM4	saturnispora_dispora.fas_NODE_2_length_413142_cov_13.6053_ID_3	340	465	306435	306752	EITIDKRSIFVGQLDKETTREELNRRFSTHGKIQDINLIFKPTNIFAFIKYETEEAAAAALESENHAIFLNKTMHVQYKEVGGRHNRKFSGKNGGSNFNHHQFFSTRSGKTFTGPELNLAPPPINM	EVTIDRYSIFVGHLDPRITKDELSERFEKHGKIKEAILVNRPLSNFAFIKFKTKEAAASAVERENHSMFKFKTIHVQYREMYNNYKRRTTNDNGL--------------------KLNLAPPPVNF	6.15e-17	92.8	229	126	44.444	56	50	81	1	20	64.29	0/3	1IV3KRRY5QH2KPERTI1RKED2NSRE2SETK4QKDEIANI1IVFNKR1TLNSIN5YFEK1EK4AS1LV1SR3ASIM1LKNF2MI4KR1VMGYGNRNHYNK1KRFTSTGNKD2GLS-N-F-N-H-H-Q-F-F-S-T-R-S-G-K-T-F-T-G-P-EK7IV1MF	N/A	41	18
RIM4	brettanomyces_anomalus.fas_LCTY01000004.1	94	257	688447	687959	CIFVASLAAALSDDELCLSVTENFKKYGDLARVKVLRDNANRPYAFVQYNNDHDAKHALIRAQGTLLNGRRLRCEPAKVNRTLY--LKNQQSIDFNEISQICEKFGGLEQIVPDRTDNQYTRRYTYPISSANSWFVQFVYRDDAIRAYANLRTDPNWIIEWAQNIN	CVFVASLSSNISDDVLCKTVSSHFKQWGNVTFVKVLRDLANRPYAFVQYGTDQEANKAIIEGQHSILNNRTIRCEKARVNRTLFVHVSNRRKISTNDFQAILETYGEIEKLVPAELHFKHTREST---DINQSWFAKFVYRQDAINAFAGLKLRDSWRVEWAQNLD	1.10e-35	152	384	166	47.59	79	82	114	2	5	68.67	0/-1	1IV5ASASANLI3EV2LKST1TSESNH2KQYW1DNLVATRF6NL10NGNT1HQDE1KNHK1LI1REAG1GHTSLI2GN1RTLI3PK1KR5YF-V-HLVKS1QRQRSK1DSFT1EDIFSQQA1CL1KTFY1GELI1QKIL2DARETLDHNFQKYH2REYS1Y-P-I-SDSIANNQ3VAQK4DQ3RN1YF1NG1RKTLDRPDNS1IRIV5ILND	Brettanomyces anomalus strain YV396 scaffold4, whole genome shotgun sequence	42	23
RIM4	brettanomyces_anomalus.fas_LCTY01000004.1	333	468	687961	687596	DDEDKDS-EITIDKRSIFVGQLDKETTREELNRRFSTHGKIQDINLIFKPTNIFAFIKYETEEAAAAALESENHAIFLNKTMHVQYKEVGGRHNRKFSGKNGGSNFNHHQFFSTRSGKTFTGPELNLAPPPINMYRK	DDERKSTPDITIDRYSVFVGHLDLRITKSELIERFELHGKIKEAILVNRPVHNFAFIKFFNRDAAAAAVERENHSLFKYKTIYVQYREM---YNNNSSRKRYPSLPIKNEI------------QLNLAPPPVNFKRR	2.88e-14	84	206	137	43.066	59	62	84	3	16	61.31	0/-1	3DR1DSST-PED4KRRY1IV3QH2KLERTI1RKES2NIRE2SETL4QKDEIANI1IVFNKR1TVNHIN5YFEFTNERED5LV1SR3ASIL1LKNY2MIHY3KR1VMG-G-R-HY1RNKNFS1GR1NRGYGP1NLFPNIHKHNQEFIF-S-T-R-S-G-K-T-F-T-G-P-EQ7IV1MFYK1KR	Brettanomyces anomalus strain YV396 scaffold4, whole genome shotgun sequence	42	19
RIM4	ogataea_henricii.fas_flattened_line_12	94	256	389913	389431	CIFVASLAAALSDDELCLSVTENFKKYGDLARVKVLRDNANRPYAFVQYNNDHDAKHALIRAQGTLLNGRRLRCEPAKVNRTLYLK-NQQSIDFNEISQICEKFGGLEQIVPDRTDNQYTRRYTYPISSANS-WFVQFVYRDDAIRAYANLRTDPNWIIEWAQNI	CVFVASLSSNLSDDILCQSVNSHFKQWGTISLVKVLRDPANRPYAFVQYKKEEDAKRAIAEGQHSLLNGRTIRCEKARVNRTLYIETTNKALVESSIRSFLEKFGEIEKLVSVDEKSNLVDLH----SGAHSYWFCKFVFRQDAISAYANLKVKPFWNVEWAQNL	1.12e-35	152	384	165	50.303	83	76	113	3	6	68.48	0/-1	1IV5ASASAN4EI2LQ2TNESNH2KQYW1DTLIASRL6NP10NKNKDEHE3HR1LIIAREAG1GHTS5RTLI3PK1KR6LIKE-TNTQNQKSAILDVFENSES1SRQSIFCL4GELI1QKIL1PSDVRDTEDKNSQNYLTVRDRLYHT-Y-P-I-1SG1NH1-Y2VCQK2YF1DQ3RS5RKTVDK1NF1INIV5IL	N/A	42	23
RIM4	ogataea_henricii.fas_flattened_line_12	333	470	389430	389074	DDEDKDS-EITIDKRSIFVGQLDKETTREELNRRFSTHGKIQDINLIFKPTNIFAFIKYETEEAAAAALESENHAIFLNKTMHVQYKEVGGRHNRKFSGKNGGSNFNHHQFFSTRSGKTFTGPELNLAPPPINMYRKMS	EDENNDTPEVTIDKYSIFVGQLDPRINREELIERFEQHGKIKEAILVNRPLNNFAFVKFETRKAAASAVERENHSMFKFKTIHVQYREMYNNYKNKYSNEN--------------------GPKLNLAPPPVSFRRRHS	4.43e-21	106	264	139	46.763	65	53	90	2	21	64.75	0/-1	DE2DNKN1ST-P1IV4RY8KPERTITN4NIRE2SETQ4QKDEIANI1IVFNKR1TL1IN3IV1YF2EREK3AS1LV1SR3ASIM1LKNF2MI4KR1VMGYGNRNHYNKRN1FY1GNKE1G-G-S-N-F-N-H-H-Q-F-F-S-T-R-S-G-K-T-F-T-2EK7IVNSMFYR1KRMH1	N/A	42	19
RIM4	ogataea_nonfermentans.fas_flattened_line_1	94	256	459379	458897	CIFVASLAAALSDDELCLSVTENFKKYGDLARVKVLRDNANRPYAFVQYNNDHDAKHALIRAQGTLLNGRRLRCEPAKVNRTLYLK-NQQSIDFNEISQICEKFGGLEQIVP-DRTDNQYTRRYTYPISSANS-WFVQFVYRDDAIRAYANLRTDPNWIIEWAQNI	CVFVASLSSNLSDDILCQSVNSHFKQWGAISLVKVLRDPANRPYAFVQYTKEEDAKRAISEGQHSLLNGRTIRCEKARVNRTLYIETTNKALVESSIRSFLEKYGEIEKLVSVDEKSNLVDLH-----SGAHSYWFCKFVYRQDAISAYANLKVKPFWNVEWAQNL	1.14e-35	152	384	166	51.205	85	73	113	4	8	68.07	0/-2	1IV5ASASAN4EI2LQ2TNESNH2KQYW1DALIASRL6NP10NTNKDEHE3HR1LIISREAG1GHTS5RTLI3PK1KR6LIKE-TNTQNQKSAILDVFENSES1SRQSIFCL2FY1GELI1QKIL1PS-V1RETKDS1QLYVTDRLRHY-T-Y-P-I-1SG1NH1-Y2VCQK4DQ3RS5RKTVDK1NF1INIV5IL	N/A	49	23
RIM4	ogataea_nonfermentans.fas_flattened_line_1	333	520	458896	458369	DDEDKDS-EITIDKRSIFVGQLDKETTREELNRRFSTHGKIQDINLIFKPTNIFAFIKYETEEAAAAALESENHAIFLNKTMHVQYKEVGGRHNRKFSGKNGGSNFNHHQFFSTRSGKTFTGPELNLAPPPINMYRKMSGGSQQESETMMPYMPMGPMPMGPPPPNAASLSDFDMFP-------PSYSTFMKGMMP	EDENNDTPEVTIDKYSIFVGQLDPRINREELIERFEQHGKIKEAILVNRPLNNFAFVKFETRKAAASAVERENHSMFKFKTIHVQYREMYNNYKNKYSNEG--------------------GPKLNLAPPPVSFRRRHSYSSNNGNQNIGNGNNASNKMKKAPNFYRTRFGSFNGFPEQQEMQQPTFNNFKRGNMP	1.41e-21	107	268	196	37.755	74	94	107	3	28	54.59	0/-2	DE2DNKN1ST-P1IV4RY8KPERTITN4NIRE2SETQ4QKDEIANI1IVFNKR1TL1IN3IV1YF2EREK3AS1LV1SR3ASIM1LKNF2MI4KR1VMGYGNRNHYNKRN1FY1GNKENGG-G-S-N-F-N-H-H-Q-F-F-S-T-R-S-G-K-T-F-T-2EK7IVNSMFYR1KRMH1GYGS1QNQNEGSNEQTNMIMGPNYGMNPNMAGSPNMKPMMKGKPA1PNPFNYARATSRLFSGDS1DNMG2-E-Q-Q-E-M-Q-Q1STYFSNTN1MKKR1MN2	N/A	49	26
RIM4	ogataea_nonfermentans.fas_flattened_line_1	111	204	1224359	1224066	LSVTENFKKYGDLARVKVLRD----NANRPYAFVQYNNDHDAKHALIRAQGTLLNGRRLRCEPAKVNRTLYLKNQQ---SIDFNEISQICEKFGGLEQIVP	IELREKFAQFGEIDQIRVVRDSENGNKSRGYAFILYKTENDAKLAFQKGNRMIINGRAVVVD---IERGRVVKNWKPRRLGGGLGGRQIAQKHKQPEQLEP	0.043	44.3	103	101	27.723	28	63	52	3	10	51.49	0/-1	LISEVLTR1NK1KAKQYF1DELIADRQVIKR1LV2-S-E-N-G1AKNS1PG3VIQL1NKNTDEHN3HL1LFIQRKAGQNGRTMLILI3RALVRVCVEDP-A-K-VINE1TGLRYVLV2QWQK-P-R-RSLIGDGFGNLEGIGSR2CAEQ1FHGKGQLP2ILVE1	N/A	49	13
RIM4	ogataea_nonfermentans.fas_flattened_line_1	111	163	517763	517915	LSVTENFKKYGDLARVKVLRDNANR---PYAFVQYNNDHDAKHALIRAQGTLLNGR	MMVREVFERYGIIKRATVLRDRETRRSKGIAFVEFENVKDAQKALDN-----LNGR	8.1	37	84	56	41.071	23	25	30	2	8	53.57	0/2	LMSM1TR1NV1KEKR2DILIAK1VAKT4NRAENT1-R-S-KPGYI3QEYFNE1DVHK2KQHK2IDRNA-Q-G-T-L-4	N/A	49	7
RIM4	ogataea_pini.fas_NODE_1_length_1522243_cov_38.1329_ID_1	94	256	973867	974349	CIFVASLAAALSDDELCLSVTENFKKYGDLARVKVLRDNANRPYAFVQYNNDHDAKHALIRAQGTLLNGRRLRCEPAKVNRTLYLK-NQQSIDFNEISQICEKFGGLEQIVP-DRTDNQYTRRYTYPISSANS-WFVQFVYRDDAIRAYANLRTDPNWIIEWAQNI	CVFVASLSSNLSDDILCQSVNSHFKQWGTISLVKVLRDPANRPYAFVQYKQEEDAKRAIAEGQHSLLNGRTIRCEKARVNRTLYIETTNKALVESSIRSFLEKFGEIEKLVSVDEKSNLVDLH-----SGAHSYWFCKFVFRQDAISAYANLKVKPFWNVEWAQNL	1.19e-35	152	384	166	51.205	85	73	113	4	8	68.07	0/1	1IV5ASASAN4EI2LQ2TNESNH2KQYW1DTLIASRL6NP10NKNQDEHE3HR1LIIAREAG1GHTS5RTLI3PK1KR6LIKE-TNTQNQKSAILDVFENSES1SRQSIFCL4GELI1QKIL1PS-V1RETKDS1QLYVTDRLRHY-T-Y-P-I-1SG1NH1-Y2VCQK2YF1DQ3RS5RKTVDK1NF1INIV5IL	N/A	43	23
RIM4	ogataea_pini.fas_NODE_1_length_1522243_cov_38.1329_ID_1	333	473	974350	974715	DDEDKDS-EITIDKRSIFVGQLDKETTREELNRRFSTHGKIQDINLIFKPTNIFAFIKYETEEAAAAALESENHAIFLNKTMHVQYKEVGGRHNRKFSGKNGGSNFNHHQFFSTRSGKTFTGPELNLAPPPINMYRKMSGGS	EDENNDTPEVTIDKYSIFVGQLDPRINREELIERFEQHGKIKEAILVNRPLNNFAFVKFETRKAAASAVERENHSMFKFKTIHVQYREMYNNYKNKYSTEN--------------------GPKLNLAPPPVSFRRRHSYAS	2.92e-21	106	265	142	46.479	66	55	91	2	21	64.08	0/1	DE2DNKN1ST-P1IV4RY8KPERTITN4NIRE2SETQ4QKDEIANI1IVFNKR1TL1IN3IV1YF2EREK3AS1LV1SR3ASIM1LKNF2MI4KR1VMGYGNRNHYNKRN1FY1GTKE1G-G-S-N-F-N-H-H-Q-F-F-S-T-R-S-G-K-T-F-T-2EK7IVNSMFYR1KRMH1GYGA1	N/A	43	20
RIM4	saturnispora_serradocipensis.fas_flattened_line_0	94	260	712116	711607	CIFVASLAAALSDDELCLSVTENFKKYGDLARVKVLRDNANRPYAFVQYNNDHDAKHALIRAQGTLLNGRRLRCEPAKVNRTLYLK--NQQSIDFNEISQICEKFGGLEQIVPDRTDNQYTRRYTYPISSANSWFVQFVYRDDAIRAYANLRTDPNWIIEWAQNI-----NVPK	CVFVASLSSNLSDDILCQSVNTHFKQWGDVSLVKVLRDPANRPYAFVQYCTDEDANRAINEGQHSILNGRTVRCEKARVNRTLYLQLPNPGMLE-SEINDLISSFGEIERIVSVNDNFNIIESGSEP---QKSWFFKFVYRQDAISAFANLKTRADWNIEWAQNLEDEYSNVPE	1.36e-35	152	383	174	50.575	88	75	117	4	11	67.24	0/-3	1IV5ASASAN4EI2LQ2TNETNH2KQYW2LVASRL6NP10NCNT1HE2KNHR1LIINREAG1GHTSLI4RTLV3PK1KR7KQ-L-P1QPQGSMILDEF-NS2SNQDILCIESKS2GELI1QR2PSDVRNTDDNNFQNYITIRERSYGTSYE1I-S-S-AQNK3VFQK4DQ3RS1YF3RK1DRPAND1IN6IL-E-D-E-Y-S3KE	N/A	41	23
RIM4	saturnispora_serradocipensis.fas_flattened_line_0	340	468	711609	711283	EITIDKRSIFVGQLDKETTREELNRRFSTHGKIQDINLIFKPTNIFAFIKYETEEAAAAALESENHAIFLNKTMHVQYKEVGGRHNRKFSGKNGGSNFNHHQFFSTRSGKTFTGPELNLAPPPINMYRK	EVTIDRYSIFVGHLDPRITKDELSDRFEKHGKIKEAILVNRPLSNFAFIKFKTKEAAASAVERENHSMFKFKTIHVQYRELYNNYKRRTT--------NDH------------GLKLNLAPPPVNFKRR	2.93e-17	93.6	231	129	44.961	58	51	84	2	20	65.12	0/-3	1IV3KRRY5QH2KPERTI1RKED2NSRD2SETK4QKDEIANI1IVFNKR1TLNSIN5YFEK1EK4AS1LV1SR3ASIM1LKNF2MI4KR1VLGYGNRNHYNK1KRFTSTG-K-N-G-G-S-N-F-1HD1Q-F-F-S-T-R-S-G-K-T-F-T-1PLEK7IV1MFYK1KR	N/A	41	18
RIM4	candida_auris.fas_LGST01000032.1	94	256	65709	66194	CIFVASLAAALSDDELCLSVTENFKKYGDLARVKVLRDNANRPYAFVQYNNDHDAKHALIRAQGTLLNGRRLRCEPAKVNRTLYLKNQQSIDFNEISQICEKFGGLEQIVPDRTDNQYTRRYTYPISSANS-------WFVQFVYRDDAIRAYANLRTDPNWIIEWAQNI	CVFVASLLASKSDVELCKSVTDHFEGYGKIANVKVLRDYNSRPYAFVQYTNDDDSKLAIKCSNNSLLDGRYIRCEPAKVNRTLFITSYEAVVKGEVAQVVKKFGETELVV---ASNGYGQ-----IKSGQADDDACRFWFVKFCYRDDAIRAFASLTDNSQFNVEWAKNV	1.48e-35	152	383	170	48.235	82	73	116	3	15	68.24	0/3	1IV5AL1ASLK2DV3LK3EDNH1KEKG2DKLI1RN6NYANNS8NT2HD1AS1HL1LIIKRCASQNGNTS2ND2RYLI11YFLIKTNSQYQESAIVDVFKNG1IVSA1IVCVEK3GELT1QLIV1P-D-R-TADS1QG1TGRQR-Y-T-Y-P-1SK1AGNQSA-D-D-D-A-C-R-F3QK1VC8YF1NS1RTTDDNPSNQWFINIV3QK1IV	Candida auris strain 6684 Scaffold32, whole genome shotgun sequence	35	23
RIM4	candida_auris.fas_LGST01000032.1	335	420	66195	66452	EDKDSEITIDKRSIFVGQLDKETTREELNRRFSTHGKIQDINLIFKPTNIFAFIKYETEEAAAAALESENHAIFLNKTMHVQYKEV	EDQSTHGRFDKYTIFIGQLSRIVTEADVEAHFSKRGKVRTTSVVHKPTTSYAFVTFEDEASAASAVAKDNHTMFMEKNINVQYREL	4.98e-08	63.5	153	86	37.209	32	54	57	0	0	66.28	0/3	2KQDSSTEHIGTRIF2RYST2VI3DSKREITV1REEAEDLVNERARH2TKHR2IVQRDTITNSLVIVFH3NTISFY2IVKTYF1TD1EAAS2AS1LVEASKED2ATIM1LMNE1TNMIHN3KR1VL	Candida auris strain 6684 Scaffold32, whole genome shotgun sequence	35	12
RIM4	candida_albicans.fas_Ca22chr4A_C_albicans_SC5314	94	263	725604	725089	CIFVASLAAALSDDELCLSVTENFKKYGDLARVKVLRDNANRPYAFVQYNNDHDAKHALIRAQGTLLNGRRLRCEPAKVNRTLYLKNQQSIDFNEISQICEKFGGLEQIVPDRTDNQY------TRRYTYPISSANSWFVQFVYRDDAIRAYANLRTDPNWIIEWAQNI---NVPKNYN	CVFVASLCSNMSDDALCVSVTDHFKQWGTLATVKVLRDTCNRPYAFVQYTTDSDSKLAIEKGHNSVLDGRNIRCEAAKVNRTLFVSSKSFLSKSIIRDRLSNFGEIEELLPSTSKGELYNSGVDTRGY-------KNWFCKFTYRDDAIRAYANLTEEGIYKVDWTQNIDKSNAPRNVN	1.53e-35	152	383	179	45.81	82	81	116	3	16	64.8	0/-1	1IV5ACASANLM3EA2LV3EDNH2KQYW1DT2RT6NTAC9NTNT1HS1AS1HL1LIIERKAGQHGNTSLV1ND2RNLI3PA7YFLVKSNSQKQSSFILDSFKNSEI1SRQDIRCLESKN2GELI1QEILVL1DSRTTSDKNGQEYL-Y-N-S-G-V-D2RG1T-Y-P-I-S-S-A-NKSN2VCQK1VT12RTTEDEPGNIWYIKIVED1AT3-D-K-S1VA1KR1YV1	(1603308 nucleotides)	43	24
RIM4	candida_albicans.fas_Ca22chr4A_C_albicans_SC5314	331	468	725094	724741	IYDDEDKDSEITIDKRSIFVGQLDKETTREELNRRFSTHGKIQDINLIFKPTNIFAFIKYETEEAAAAALESENHAIFLNKTMHVQYKEVGGRHNRKFSGKNGGSNFNHHQFFSTRSGKTFTGPELNLAPPPINMYRK	VNEPEQESLKVKFDKYSIFVGQLSPEVSEDQLSQRFERHGEILDLNLIKRTNNTFAFIKFKRESSAAGAVERENHSMFCGKTMHVQYRET-----------------HIHAPIRTRSNYNNGIP---LAPPPINLNKK	1.01e-15	88.6	218	138	41.304	57	61	80	2	20	57.97	0/-1	IVYNDEDP1DQKEDSSLEKIVTKIF2RY7DSKP1TVTSREEDEQ1NSRQ2SETR2KE1QL1IL3FKKRPTTN1IT5YFEKTR1ESAS2AG1LV1SR3ASIM1LCNG7KR1VTG-G-R-H-N-R-K-F-S-G-K-N-G-G-S-N-F-NHHI1QAFPFISR3GNKYTNFNTGGI1E-L-N-7MLYNRK1	(1603308 nucleotides)	43	19
RIM4	candida_restingae.fas_NODE_9_length_597890_cov_22.9962_ID_17	94	256	373264	372776	CIFVASLAAALSDDELCLSVTENFKKYGDLARVKVLRDNANRPYAFVQYNNDHDAKHALIRAQGTLLNGRRLRCEPAKVNRTLYLKNQQSIDFNEISQICEKFGGLEQIVPDRTDNQYTRRYTYPISSANSWFVQFVYRDDAIRAYANLRTDPNWIIEWAQNI	CVFVASLCSNLIDDDLCVSVTEHFQQWGALSSVKVLRDTSNRPYAFVQYGNDEDCKRAITFGHDSVLNGRNLRCENAKVNRTLFICCPRIFKEDEVKTFLEEFGEVEQLAASGVNGTLLQIKGGDEKCSRYWYIKFAFRDDAIRAFANLTEGDAYRVEWAQNI	1.63e-35	152	383	163	47.239	77	86	108	0	0	66.26	0/-2	1IV5ACASAN1SI2ED2LV4NH1KQKQYW1DA1ASRS6NTAS9NG2HE1AC1HR1LIITRFAGQHGDTSLV4RN4PN7YFLIKCNCQPQRSIIFDKFEND1IVSKQTIFCL1KE2GELV2ILVAPADSRGTVDNNGQTYLTLRQRIYKTGYGPDIESKSCASNRSY1FYVIQK1VAYF7YF3RTTEDGPDNAWYIRIV6	N/A	42	23
RIM4	candida_restingae.fas_NODE_9_length_597890_cov_22.9962_ID_17	343	478	372736	372392	IDKRSIFVGQLDKETTREELNRRFSTHGKIQDINLIFKPTNIFAFIKYETEEAAAAALESENHAIFLNKTMHVQYKEVGGRHNRKFSGKNGGSNFNHHQFFSTRSGKTFTGPELNLAPPPINMYRKMSGGSQQESE	FDKFSIFVGQLAQCVTEDDLRERFSGHGKIESLDLVHRPTNVFAFIKFQEESSAASAVERENHSMLCGKTMHVQYRE--------------------HHFKSMKSSTDKTRG-IALAPPPINFRKRQTGGQDKKYE	4.32e-18	96.3	238	136	42.647	58	57	82	2	21	60.29	0/-2	IF2RF7DAKQECTV1REEDED1NRRE3TG4QEDSILND1IVFHKR3IV5YFEQTE1ESAS2AS1LV1SR3ASIMFLLCNG7KR1V-G-G-R-H-N-R-K-F-S-G-K-N-G-G-S-N-F-N-H-1QH1FK1TMRK1GSKTTDFK1GRPGE-LINA7MFYRRKKRMQST2SQQDQKEKSY1	N/A	42	19
RIM4	ogataea_philodendra.fas_NODE_1_length_1278667_cov_66.6163_ID_1	94	256	96220	95738	CIFVASLAAALSDDELCLSVTENFKKYGDLARVKVLRDNANRPYAFVQYNNDHDAKHALIRAQGTLLNGRRLRCEPAKVNRTLYLK-NQQSIDFNEISQICEKFGGLEQIVP-DRTDNQYTRRYTYPISSANS-WFVQFVYRDDAIRAYANLRTDPNWIIEWAQNI	CVFVASLSSNLSDDILCQSVNTHFKQWGVISLVKVLRDPANRPYAFVQYTKEEDAKRAIAEGQHSLLNGRTIRCEKARVNRTLYVETTNKALVESSIRSFLEKYGEIEKLVSVDEKSNLVDIH-----SGAHSYWFCKFVYRQDAISAYANLKVKPFWNVEWAQNL	1.67e-35	152	383	166	51.205	85	73	113	4	8	68.07	0/-1	1IV5ASASAN4EI2LQ2TNETNH2KQYW1DVLIASRL6NP10NTNKDEHE3HR1LIIAREAG1GHTS5RTLI3PK1KR6LVKE-TNTQNQKSAILDVFENSES1SRQSIFCL2FY1GELI1QKIL1PS-V1RETKDS1QLYVTDRIRHY-T-Y-P-I-1SG1NH1-Y2VCQK4DQ3RS5RKTVDK1NF1INIV5IL	N/A	42	23
RIM4	ogataea_philodendra.fas_NODE_1_length_1278667_cov_66.6163_ID_1	333	470	95737	95381	DDEDKDS-EITIDKRSIFVGQLDKETTREELNRRFSTHGKIQDINLIFKPTNIFAFIKYETEEAAAAALESENHAIFLNKTMHVQYKEVGGRHNRKFSGKNGGSNFNHHQFFSTRSGKTFTGPELNLAPPPINMYRKMS	EDEGNDTPEVTIDKYSIFVGQLDPRINREELIERFEQHGKIKEAILVNRPLNNFAFVKFETRKAAASAVERENHSMFKFKTIHVQYREMYNNYKNKFSTEN--------------------GPKLNLAPPPVSFRRRHS	2.66e-21	106	265	139	47.482	66	52	89	2	21	64.03	0/-1	DE2DGKN1ST-P1IV4RY8KPERTITN4NIRE2SETQ4QKDEIANI1IVFNKR1TL1IN3IV1YF2EREK3AS1LV1SR3ASIM1LKNF2MI4KR1VMGYGNRNHYNKRN3GTKE1G-G-S-N-F-N-H-H-Q-F-F-S-T-R-S-G-K-T-F-T-2EK7IVNSMFYR1KRMH1	N/A	42	19
RIM4	ogataea_philodendra.fas_NODE_1_length_1278667_cov_66.6163_ID_1	113	174	831240	831443	VTENFKKYGDLARVKV-------LRDNANRPYAFVQYNNDHDAKHALIRAQGTLLNGRRLRCEPAKVNR	LTQEFGRYGELEQVKVPVKPGHEKRPKLNNGFAFVSFVASSDAHRAL-ELNGKLLFGRPMRVELATARK	3.4	38.1	87	69	36.232	25	36	34	2	8	49.28	0/3	VL1EQNE1KGKR2DE1AERQ3-P-V-K-P-G-H-ELK1DPNKAL1RNPGYF3QSYFNVNADSHS2KHHR2I-REALQN1TK2NF2RPLM1CV1PL1KTVANRRK	N/A	42	9
RIM4	candida_canberraensis.fas_NODE_18_length_338643_cov_13.2849_ID_35	94	258	166490	166978	CIFVASLAAALSDDELCLSVTENFKKYGDLARVKVLRDNANRPYAFVQYNNDHDAKHALIRAQGTLLNGRRLRCEPAKVNRTLYLKNQQSIDFNEISQICEKFGGLEQIVPDRTDNQYTRRYTYPI-SSANSWFVQFVYRDDAIRAYANLRTDPNWIIEWAQNINV	CVFVASLAANRTDDELSLAVTEHFREWGTLSTVKVLRDTCNRPYAFVQYGNDLDAKRAIKYGHNSILQGRNIRCEPAKVNRTLFLSSGSLFSQKGIEQNLHEFGEIEQLA---QSDKYGEILDSPSPKGSRAWYCKFVYRDDAIRAFANLSEGDYFKVEWSQNIDT	1.68e-35	152	383	166	49.398	82	80	110	2	4	66.27	0/2	1IV7ANLRST4CS1SA3NH1KRKEYW1DT1ASRT6NTAC9NG2HL3HR1LIIKRYAGQHGNTSLI1NQ2RNLI11YF1KSNSQGQSSLIFDSFQNKEG1SE1INCLEHKE2GELI2ILVAP-D-R-TQDSNDQK1TGRERIYLTDYS1IS-PSKSGASNRSA1FYVCQK10YF3RSTEDGPDNYWFIKIV2AS3NDVT	N/A	42	23
RIM4	candida_canberraensis.fas_NODE_18_length_338643_cov_13.2849_ID_35	335	468	167000	167335	EDKDSEITIDKRSIFVGQLDKETTREELNRRFSTHGKIQDINLIFKPTNIFAFIKYETEEAAAAALESENHAIFLNKTMHVQYKEV---GGRHNRKFSGKNGGSNFNHHQFFSTRSGKTFTGPELNLAPPPINMYRK	EEMDTKPKFDKFSVFVGQLSSEIEEKELEERFARHGLIANIDLIRKPGNTFAFIKFDIESSAASAVERENHSMLCGKTMHVQYRETYLHPSKTNEKVKG-------------------------VALAPPPINLNRR	6.92e-13	79.7	195	137	40.876	56	53	76	2	28	55.47	0/2	1DEKM1STEKIPTKIF2RF1IV5DSKS1TITEREEK2NERE2SATR2KL1QADN1ND2FR2TG1IT5YFEDTI1ESAS2AS1LV1SR3ASIMFLLCNG7KR1VT-Y-L-HGPGSRKHT1RE1FVSK1K-N-G-G-S-N-F-N-H-H-Q-F-F-S-T-R-S-G-K-T-F-T-G-P-E-LVNA7MLYN1KR	N/A	42	19
RIM4	ogataea_naganishii.fas_NODE_10_length_515802_cov_76.8733_ID_19	94	256	166407	165919	CIFVASLAAALSDDELCLSVTENFKKYGDLARVKVLRDNANRPYAFVQYNNDHDAKHALIRAQGTLLNGRRLRCEPAKVNRTLYLKNQQSIDFN--EISQICEKFGGLEQIVPDRTDNQYTRRYTYPISSANSWFVQFVYRDDAIRAYANLRTDPNWIIEWAQNI	CVFVASLSSSLTDDQLCHSVKKHFKQWGKILIVKVLRDPSNRPYAFVQYTNDKDANIAIKEAQHSVLNGRTIRCEKAKVNRTLYISTSADDKFDRMKIMNLLSEYGEIEQIVA--TDETGELMELTNKTFAKEWFVKFVYRDEAINAFTHLKEAKSWSVEWAQNL	1.84e-35	151	382	165	49.091	81	80	113	2	4	68.48	0/-1	1IV5ASASAS1ST2EQ2LH2TKEKNH2KQYW1DKLIALRI6NPAS9NT2HK2KNHI1LIIKRE2GHTSLV4RTLI3PK8LIKSNTQSQASDIDDK1ND-R-MEK1SMQNILCLESKEFY1GELI4PAD-R-2NEQTYGTERLRMYETLYTPNIKSTSF1NKSE3QK5DE2RN1YFATNH1RKTEDAPKNS1ISIV5IL	N/A	42	23
RIM4	ogataea_naganishii.fas_NODE_10_length_515802_cov_76.8733_ID_19	336	469	165906	165571	DKDSEITIDKRSIFVGQLDKETTREELNRRFSTHGKIQDINLIFKPTNIFAFIKYETEEAAAAALESENHAIFLNKTMHVQYKEVGGRHNRKFSGKNGGSNFNHHQFFSTRSGKTFTGPELNLAPPPINMYRKM	DNEPDVFIDKNSVFIGQLDLSITKEKLMERFQRHGKIKEAVLVNRPYANFAFIKYENESGAASAVERENHSTFKSKAIHVQYREM---HN---NNKN----------------KCFDGPKLRVAPPPVNFKKKV	7.62e-17	92.4	228	134	43.284	58	54	82	3	22	61.19	0/-1	1KNDESPEDIVTF3RN1IV1VI4KLESTI1RK1EK1NMRE2SQTR4QKDEIANV1IVFNKR1TYNAIN7TN1ESAG2AS1LV1SR3ASIT1LKNS1TAMI4KR1VMG-G-R-2R-K-F-SNGN2G-G-S-N-F-N-H-H-Q-F-F-S-T-R-S-G-1TC1TD2EK1NRLV4IV1MFYKRK1MV	N/A	42	19
RIM4	ogataea_trehaloabstinens.fas_NODE_6_length_848181_cov_19.387_ID_11	94	256	413528	414010	CIFVASLAAALSDDELCLSVTENFKKYGDLARVKVLRDNANRPYAFVQYNNDHDAKHALIRAQGTLLNGRRLRCEPAKVNRTLYLK--NQQSIDFNEISQICEKFGGLEQIVPDRTDNQYTRRYTYPISSANSWFVQFVYRDDAIRAYANLRTDPNWIIEWAQNI	CVFVASLSSNLSDDILCQSVNNHFKQWGSISLVKVLRDPANRPYAFVQYQKEEEARKAIAEGQHSLLNGRTIRCEKARVNRTLYIETSNKAMIEAT-IRAYLEKFGEIEKLI---SVDEKSNLVDSSIGAHSFWFCKFVYRQDAISAYANLKVKPFWNVEWAQNL	1.88e-35	151	382	165	49.091	81	78	114	3	6	69.09	0/2	1IV5ASASAN4EI2LQ2TNENNH2KQYW1DSLIASRL6NP10NQNKDEHEDE1KRHK1LIIAREAG1GHTS5RTLI3PK1KR6LIKE-T-S1QKQASM1DEFANTE-1SRQAIYCL4GELI1QKILVIP-D-R-TSDVNDQEYKTSRNRLYVTDYSPS1SGSAAHNSSF2VCQK4DQ3RS5RKTVDK1NF1INIV5IL	N/A	42	23
RIM4	ogataea_trehaloabstinens.fas_NODE_6_length_848181_cov_19.387_ID_11	333	470	414011	414367	DDEDKDS-EITIDKRSIFVGQLDKETTREELNRRFSTHGKIQDINLIFKPTNIFAFIKYETEEAAAAALESENHAIFLNKTMHVQYKEVGGRHNRKFSGKNGGSNFNHHQFFSTRSGKTFTGPELNLAPPPINMYRKMS	EDETNDAPEVTIDKYSIFVGQLDPRINKEELIERFEHHGKIKEAILVNRPLNNFAFVKFETRKAAASAVERENHSMFKFKTIHVQYREMYNNYKNKYSNEG--------------------GPRLNLAPPPVSFRRRHS	1.83e-19	100	250	139	45.324	63	55	87	2	21	62.59	0/2	DE2DTKN1SA-P1IV4RY8KPERTITNRK3NIRE2SETH4QKDEIANI1IVFNKR1TL1IN3IV1YF2EREK3AS1LV1SR3ASIM1LKNF2MI4KR1VMGYGNRNHYNKRN1FY1GNKENGG-G-S-N-F-N-H-H-Q-F-F-S-T-R-S-G-K-T-F-T-2ER7IVNSMFYR1KRMH1	N/A	42	19
RIM4	candida_hawaiiana.fas_flattened_line_4	94	257	777067	777552	CIFVASLAAALSDDELCLSVTENFKKYGDLARVKVLRDNANRPYAFVQYNNDHDAKHALIRAQGTLLNGRRLRCEPAKVNRTLYLKNQQSIDFNEISQICEKFGGLEQIVPDRTDNQYTRRYTYPIS--SANSWFVQFVYRDDAIRAYANLRTDPNWIIEWAQNIN	CVFVASLRSTRSDDELCRSVTDHFGSFGELASVKVLRDPVNRPYAFVQYTNDSDCQNAIKLGHNSDLDGRKLRCEAAKVNRTLFISFFNQVDKREMQKLVSKFGETEIIAP----STHAGRLSSGIADESSSNWFVKYSYRDDAIRAFASLSDSEEYHVEWAQNID	1.91e-35	151	382	166	49.398	82	78	114	2	6	68.67	0/1	1IV5ARASATLR6LR3EDNH1KGKSYF1DE2RS6NPAV9NT2HS1ACKQHN1LIIKRLAGQHGNTSLD1ND2RK4PA7YFLIKSNFQFQNSQIV1FKNR1IMSQQKILCVES3GELT1QI1VA1D-R-T-D-NSQTYHTARG1YLTSYSPG1SA-D-E1ASNSSN3QKFYVS8YF1NS1RSTDDSPENEWYIHIV6ND	N/A	44	23
RIM4	candida_hawaiiana.fas_flattened_line_4	320	469	777508	777897	SDSEEKLTSDGIYDDEDKDSEITIDKRSIFVGQLDKETTREELNRRFSTHGKIQDINLIFKPTNIFAFIKYETEEAAAAALESENHAIFLNKTMHVQYKEVGGRHNRKFSGKNGGSNFNHHQFFSTRSGKTFTGPELNLAPPPINMYRKM	SDSEEYHVEWAQNIDDVGVKQSQFDKLSIFIGQLPAEATEVDIRLHFEVHGQIIDIAVIQRTASNFAFVTFSEEAAAASAVARDNHSMFMNKTIHVQYKEISGKGNSRV-------------ILSPRV-------PVALAPPPIHLRKRL	1.43e-12	78.6	192	150	35.333	53	77	80	2	20	53.33	0/1	5KYLHTVSEDWGAIQYNDI1EDDVKGDVSKEQISTQIF2RL3VI3DPKA1TA1REEVEDLINRRLRH1SETV2KQ1QI2NALV1FQKRPTTANSIN3IVKTYFESTE1EA3AS1LVEASRED2ASIM1LM3MI6VIGS1RKHG1RSKRFVS-G-K-N-G-G-S-N-F-N-H-H-Q-FIFL1TP1SVG-K-T-F-T-G-P-EPLVNA6NHMLYRRKKRML	N/A	44	21
RIM4	candida_hawaiiana.fas_flattened_line_4	95	177	297472	297723	IFVASLAAALSDDELCLSVTENFKKYGDLARVKVLRD---NANRPYAFVQYNNDHDAKHALIRAQGTLLNGRRLRCEPAKVNRTLY	LFVGDLSASTTEAHLLLFFQKSFPD--SIRTVRVMADPISGKSRCFGFVRFTNDYDRQRALIEMNGVWFGGRPLRVALATARSGAY	3.6	38.1	87	86	30.233	26	55	42	2	5	48.84	0/1	IL2AGSD1AS1ASLTSTDEDAEH1CL1SFVFTQEKNS1KPKDY-G-DSLIARRT1KR1LMRA1-P-I-SNGAKNS1PCYFAG2QRYFNT2HY1ARKQHR3REAMQN1TVLWLFNG2RP2CVEAPL1KTVANRRSTGLA1	N/A	44	12
RIM4	metschnikowia_arizonensis.fas_ari-_s65	94	257	40392	39907	CIFVASLAAALSDDELCLSVTENFKKYGDLARVKVLRDNANRPYAFVQYNNDHDAKHALIRAQGTLLNGRRLRCEPAKVNRTLYLKNQQSIDFNEISQICEKFGGLEQIVPDRTDNQYTRRYTYPISSAN-SWFVQFVYRDDAIRAYANLRTDPNWIIEWAQNIN	CVFVASLRATMSDDELCRSVTDHFSAFGELASVKVLRDPVNRPYAFVQYTNDRDCQKAIKMGHNSELDGRKLRCEAAKVNRTLFISFFQHMGRLQLHELASKYGEIEIITP---STHAGRVVSGPVPEASLNWFIKYSYRDDAIRAFASLSESEEYHVEWAQNID	2.18e-35	151	382	165	48.485	80	81	112	2	4	67.88	0/-3	1IV5AR1ATLM6LR3EDNH1KSKAYF1DE2RS6NPAV9NT2HR1ACKQHK1LIIKRMAGQHGNTSLE1ND2RK4PA7YFLIKSNFQF1SHIMDGFRNLEQILSHQEILCAES1FY1GELI1QI1VT1D-R-T-DSNTQHYATG1RVYVTSYG1IVSPSE1NS-LSN2VIQKFYVS8YF1NS1RSTEDSPENEWYIHIV6ND	N/A	42	23
RIM4	metschnikowia_arizonensis.fas_ari-_s65	341	475	39888	39544	ITIDKRSIFVGQLDKETTREELNRRFSTHGKIQDINLIFKPTNIFAFIKYETEEAAAAALESENHAIFLNKTMHVQYKEVGGRHNRKFSGKNGGSNFNHHQFFSTRSGKTFTGPELNLAPPPINMYRKMSGGSQQ	LQFDKLSIFIGQLPLDTTEESIRQHFSVHGEIVDVSVIQKGSSTFSFVTFTDEAAAASAVARDNHSMFMDKTIHVQYKELSSKGNSRV-------------ILSPRV-------PVALAPPPIHLRKRFSGIFQK	1.28e-13	82	201	135	36.296	49	66	80	2	20	59.26	0/-3	ILTQIF2RL3VI3DPKLED2RE1ESLINRRQRH2TV2KE1QV1IVNSLV1FQ1PGTSNSIT1AS1IVKTYFETTD1EA3AS1LVEASRED2ASIM1LMND2MI6VLGSGSRKHG1RSKRFVS-G-K-N-G-G-S-N-F-N-H-H-Q-FIFL1TP1SVG-K-T-F-T-G-P-EPLVNA6NHMLYRRKKRMF2GISF1QK	N/A	42	19
RIM4	kregervanrija_delftensis.fas_NODE_37_length_122081_cov_27.0011_ID_12910	94	256	15537	16019	CIFVASLAAALSDDELCLSVTENFKKYGDLARVKVLRDNANRPYAFVQYNNDHDAKHALIRAQGTLLNGRRLRCEPAKVNRTLYLK-NQQSIDFNEISQICEKFGGLEQIVPDRTDNQYTRRYTYPISSANS----WFVQFVYRDDAIRAYANLRTDPNWIIEWAQNI	CVFVASLSSNLSDDVLCQSVTSHFKQWGEITLVKVLRDPANRPYAFVQYGNDKDADKAIAEGQHSILNGRTVRCEKARVNRTLYMQISGTGMTSRNMNKLLSKFGEVERLVA-VNDNFNI------VDSAKSVHKNWFCKFVYRQDAISAFANLKTKASWNIEWAQNL	2.36e-35	151	381	168	50.595	85	71	115	4	12	68.45	0/3	1IV5ASASAN4EV2LQ3ESNH2KQYW1DELIATRL6NP10NG2HK2KDHK1LIIAREAG1GHTSLI4RTLV3PK1KR6LMKQ-INSQGQTSGIMDTFSNRENIMSNQKILCLES3GELV1QRIL1PAD-RVTN2QFYNTIR-R-Y-T-Y-P-IVSD2NK1-V-H-K-N2VCQK4DQ3RS1YF3RK1DKPANS1IN6IL	N/A	41	23
RIM4	kregervanrija_delftensis.fas_NODE_37_length_122081_cov_27.0011_ID_12910	340	470	16044	16376	EITIDKRSIFVGQLDKETTREELNRRFSTHGKIQDINLIFKPTNIFAFIKYETEEAAAAALESENHAIFLNKTMHVQYKEVGGRHNRKFSGKNGGSNFNHHQFFSTRSGKTFTGPELNLAPPPINMYRKMS	EVTIDRYSIFVGQLDPRINKEELIERFEKHGKIKEAILVNRPLSNFAFIKFKTKDAAASAVERENHSMFKFKTIHVQYREMYNNYKRKYSSENGF--------------------RLNLAPPPVNFKRRQS	2.28e-19	100	249	131	45.802	60	51	84	1	20	64.12	0/3	1IV3KRRY8KPERTITNRK3NIRE2SETK4QKDEIANI1IVFNKR1TLNSIN5YFEK1EKED3AS1LV1SR3ASIM1LKNF2MI4KR1VMGYGNRNHYNK2FY1GSKE2GFS-N-F-N-H-H-Q-F-F-S-T-R-S-G-K-T-F-T-G-P-ER7IV1MFYK1KRMQ1	N/A	41	18
RIM4	yamadazyma_philogaea.fas_NODE_40_length_64544_cov_36.0662_ID_79	94	256	28701	29189	CIFVASLAAALSDDELCLSVTENFKKYGDLARVKVLRDNANRPYAFVQYNNDHDAKHALIRAQGTLLNGRRLRCEPAKVNRTLYLKNQQSIDFNEISQICEKFGGLEQIVPDRTDNQYTRRYTYPISSANSWFVQFVYRDDAIRAYANLRTDPNWIIEWAQNI	CVFVASLLSSKSDDELCAAVTERFQQYGKVTTIKVLRDTHNRPYAFIQYTNDEDCKKAIKLAHNTVLHGRALRCEAAKVNRTLFIQFNSPVNEESTRKAVEEFGEVEEALPSSAQGKIISVQDTSGAFSLYWYTKFVYRDDAIRAYANFTCSSDHNVKWAQNI	2.42e-35	151	381	163	46.626	76	87	106	0	0	65.03	0/3	1IV5ALASASLK6LASA3NR1KQKQ2DKLVATRTVI5NTAH6VI2NT2HE1AC1HK1LIIKRL1QHGN1LV1NH2RA4PA7YFLIKQNFQNQSSPIVDNFENEESITSRQKIACV1KE2GELV1QEIAVL1DSRSTADQNGQKYITIRSRVYQTDYTPSIGSASFASNLSY1FYVTQK13LFRTTCDSPSNDWHINIVEK5	N/A	42	23
RIM4	yamadazyma_philogaea.fas_NODE_40_length_64544_cov_36.0662_ID_79	335	472	29214	29594	EDKDSEITIDKRSIFVGQLDKETTREELNRRFSTHGKIQDINLIFKPTNI----FAFIKYETEEAAAAALESENHAIFLNKTMHVQYKEVGGRHNRKFSGKNGGSNFNHHQFFSTRSGKTFTGPELNLAPPPINMYRKMSGG	EEITNDIKFDKFSIYVGQLSQSAKEDELKKRFERHGSISSLQIIRKSANPNAYNFAFITYKTELGAARAVEIENHSLFNNKTMHVQYREVHCRQSSTL--KQSRKPFGEHD-----------GPQ--LAPPPINMVKRKYPG	1.39e-14	85.1	209	142	42.254	60	63	78	4	19	54.93	0/3	1DEKIDTSNED1TKIF2RF2FY4DSKQESTATKREED2NKRK2SETR2KS1QSDSILNQLI1FR1PSTA1IP-N-A-Y-N4KT1EK2ELAG2AR1LV1SI3ASIL1LN8KR2GHGC1HQNSRSKTFLS-G-1NQGSGRSKNP1NGHE1QDF-F-S-T-R-S-G-K-T-F-T-2EQL-N-8YVRKKRMKSYGP1	N/A	42	19
RIM4	candida_fragi.fas_flattened_line_48	94	256	32548	32066	CIFVASLAAALSDDELCLSVTENFKKYGDLARVKVLRDNANRPYAFVQYNNDHDAKHALIRAQGTLLNGRRLRCEPAKVNRTLYLKNQQSIDFNEISQICEKFGGLEQIVPDRTDNQYTRRYTYP---ISSANSWFVQFVYRDDAIRAYANLRTDPNWIIEWAQNI	CVFVASLSATMSDDDISVSVSDCFSKWGKLITVKVLRDNKNRPYAFVQYNNDESALKAIDGAHSTVLDGRNIRCERAKVNRTIFIANDNLIVEKEIADEMKKFGEIESILPATSKGN-----LFPQNDIHCSMYWFIKFVYREDAIAAYANLKINNSKQVEWAQNI	2.50e-35	151	381	166	50	83	75	113	2	8	68.07	0/-2	1IV5AS1ATLM3EDLICSLV2TSEDNC1KS1YW1DK1AIRT7AK12HEDS1KLHK1LIIDRG1QHGS1LV1ND2RNLI3PR6LIYFLIKA1QDQNSL1DVFENK2SAQDIECMEK3GELI1QS1VL1DARTTSDKNGQNY-T-R-R-Y-TLYF1-Q-N-D1SHSCASNMSY2VIQK4DE3RA5RKTIDNPNNSWKIQIV6	N/A	44	23
RIM4	candida_fragi.fas_flattened_line_48	323	476	32062	31673	EEKLTSDGIYDDEDKDSEITIDKRSIFVGQLDKETTREELNRRFSTHGKIQDINLIFKPTNIFAFIKYETEEAAAAALESENHAIFLNKTMHVQYKEVGGRHNRKFSGKNGGSNFNHHQFFSTRSGKTFTGPELNLAPPPINMYRKMSGGSQQE	EEKGIQDSQINDLGNESA-SIDKFSIFVGQINPTVTQEALKERFSIHGNISDIVMSYRQGKNFAFIKYEDENSAARAVEKENHAMFQDKTLNVQYREL---YNSKYKNAKVQSLF--------------------LAPPPINFNRKAKGNAFEQ	7.71e-15	85.9	211	154	40.909	63	67	85	3	24	55.19	0/-2	3LGTISQ1GSIQYIDN1ELDGKNDE1EAI-TS3RF6LIDNKPETTV1RQ1EA1NKRE3TI2KN1QS2NVLMISFYKRPQTGNKIN7TD1ENAS2AR1LV1SK4IM1LQND2MLHN3KR1VLG-G-R-HY1RS1FYSKGNKANKGVGQ1NL1N-H-H-Q-F-F-S-T-R-S-G-K-T-F-T-G-P-E-L-N-7MFYN2MASK1GNSAQFQEEQ	N/A	44	22
RIM4	kregervanrija_fluxuum.fas_NODE_36_length_122900_cov_38.302_ID_12940	94	256	106308	105826	CIFVASLAAALSDDELCLSVTENFKKYGDLARVKVLRDNANRPYAFVQYNNDHDAKHALIRAQGTLLNGRRLRCEPAKVNRTLYLK-NQQSIDFNEISQICEKFGGLEQIVPDRTDNQYTRRYTYPISSANSWFVQFVYRDDAIRAYANLRTDPNWIIEWAQNI	CVFVASLSSNLSDDVLCQSVTSHFKQWGEITLVKVLRDPANRPYAFVQYANDKDADKAIAEGQHSILNGRTVRCEKARVNRTLYMQISGTGMTSRNMNKLLSKFGEVERLV---AVNDSFNIVDSTKSVHKNWFCKFVYRQDAISAFANLKTKASWNIEWAQNL	2.72e-35	151	381	164	50	82	78	112	2	4	68.29	0/-3	1IV5ASASAN4EV2LQ3ESNH2KQYW1DELIATRL6NP10NA2HK2KDHK1LIIAREAG1GHTSLI4RTLV3PK1KR6LMKQ-INSQGQTSGIMDTFSNRENIMSNQKILCLES3GELV1QRIL1P-D-R-TADV1QDYSTFRNRIYVTDYSPTIK1SVAHNKSN2VCQK4DQ3RS1YF3RK1DKPANS1IN6IL	N/A	41	23
RIM4	kregervanrija_fluxuum.fas_NODE_36_length_122900_cov_38.302_ID_12940	340	470	105801	105469	EITIDKRSIFVGQLDKETTREELNRRFSTHGKIQDINLIFKPTNIFAFIKYETEEAAAAALESENHAIFLNKTMHVQYKEVGGRHNRKFSGKNGGSNFNHHQFFSTRSGKTFTGPELNLAPPPINMYRKMS	EVTIDRYSIFVGQLDPRISKEELIERFEKHGKIKEAILVNRPLSNFAFIKFKTKEAAASAVERENHSMFKFKTIHVQYREMYNNYKRKYSSENGF--------------------RLNLAPPPVNFKRRQS	1.12e-19	101	252	131	46.565	61	50	85	1	20	64.89	0/-3	1IV3KRRY8KPERTITSRK3NIRE2SETK4QKDEIANI1IVFNKR1TLNSIN5YFEK1EK4AS1LV1SR3ASIM1LKNF2MI4KR1VMGYGNRNHYNK2FY1GSKE2GFS-N-F-N-H-H-Q-F-F-S-T-R-S-G-K-T-F-T-G-P-ER7IV1MFYK1KRMQ1	N/A	41	18
RIM4	metschnikowia_fructicola.fas_ANFW01000317.1	94	257	12826	13311	CIFVASLAAALSDDELCLSVTENFKKYGDLARVKVLRDNANRPYAFVQYNNDHDAKHALIRAQGTLLNGRRLRCEPAKVNRTLYLKNQQSIDFNEISQICEKFGGLEQIVPDRTDNQYTRR---YTYPISSANSWFVQFVYRDDAIRAYANLRTDPNWIIEWAQNIN	CMFVASLRSSCTDDELCRSVTRHFEIYGELASVKVLRDPMNRPYAFVQYTNDRDCKQAIKMGHNSELDGRKLRCEAAKVNRTLFISSYRETMKGDLQGLVADFGETELIAP----SSHTGRVIDYSSPNSSYN-WFVKFSYRDDAIRAFASLSDNEEYHVEWAQNID	3.15e-35	150	380	167	50.898	85	74	113	3	8	67.66	0/1	1IM5ARASASLCST5LR3ERNH1KEKI2DE2RS6NPAM9NT2HR1AC1HQ1LIIKRMAGQHGNTSLE1ND2RK4PA7YFLIKSNSQYQRSEITDMFKNGEDILSQQGILCVEAKD2GELT1QL1VA1D-R-T-D-NSQSYH1RG1-V-I-D1TSYS1IN2AY1S-3QK1VS8YF1NS1RSTDDNPENEWYIHIV6ND	Metschnikowia fructicola 277 contig_318, whole genome shotgun sequence	40	23
RIM4	metschnikowia_fructicola.fas_ANFW01000317.1	343	467	13336	13650	IDKRSIFVGQLDKETTREELNRRFSTHGKIQDINLIFKPTNIFAFIKYETEEAAAAALESENHAIFLNKTMHVQYKEVGGRHNRKFSGKNGGSNFNHHQFFSTRSGKTFTGPELNLAPPPINMYR	FDKFAIFIGQLPHLVTEADIRCHFSSHGTIRDVSIIRKPFSTFAFVTFNEEAAAASAVARDNHSMFMNKTIHVQYRELTSKANSRI-------------LLSPRI-------PVALAPPPIHLKR	6.27e-12	76.3	186	125	36.8	46	59	72	2	20	57.6	0/1	IF2RFSA2VI3DPKHELTV1REEAEDLINRRCRH2TS2KT1QR1IVNSLI1FR2TFNSIT3IVKTYFENTE1EA3AS1LVEASRED2ASIM1LM3MI4KR1VLGTGSRKHA1RSKRFIS-G-K-N-G-G-S-N-F-N-H-H-Q-FLFL1TP1SIG-K-T-F-T-G-P-EPLVNA6NHMLYK1	Metschnikowia fructicola 277 contig_318, whole genome shotgun sequence	40	18
RIM4	ascoidea_asiatica.fas_gi|1002316722|dbj|BCKQ01000014.1|	94	260	340264	339746	CIFVASLAAALSDDELCLSVTENFKKYGDLARVKVLRDNANRPYAFVQYNNDHDAKHALIRAQGTLLNGRRLRCEPAKVNRTLYLKNQQS--IDFNEISQICEKFGGLEQIVPDRTD-------NQYTRRYTYPISSANSWFVQFVYRDDAIRAYANLRTDPNWIIEWAQNINVPK	CVFVASLAASKTDNELYISVYEHFKKWGEIS-VKVLRDPSNRPYAFVQYSNDNDAKSALRQAQHSMLNGRSIRCEAAKVNRTLYIATSTANEILCSDICNIMKEYGEIEQALGSGDDPNNIVDPNNLTADSYDALNKA--WFIKFAYRNDAIGAFASLYHNTEWIVQWAKNIELPE	3.17e-35	150	380	176	48.295	85	79	124	4	12	70.45	0/-3	1IV7ASLKST1DN2CYLI2TY1NH3YW1DELIASR-6NPAS9NS2HN3HS2IRRQ2GHTSLM4RSLI3PA8LIKANTQSQTSA-N-E1DLFCNSED1SCQN1CMEKKEFY1GELI2IAVLPGDSRGTD1-P-N-N-I-V-D-P1QNYL1RARDYSTYYDPAILSNSK1N-S-2VIQK1VA2DN3RG1YF1NS1RYTHDNPTNE2IVEQ2QK2NEVL1KE	Ascoidea asiatica DNA, scaffold: scaffold_13, strain: JCM 7603, whole genome shotgun sequence	42	23
RIM4	ascoidea_asiatica.fas_gi|1002316722|dbj|BCKQ01000014.1|	335	468	339748	339380	EDKDSEITIDKRSIFVGQLDKETTREELNRRFSTHGKIQDINLIFKPTNIFAFIKYETEEAAAAALESENHAIFLNKTMHVQYKEVGGRHNRKFSGKNGGSNFNHHQFFSTRSGKTFTGPELNLAPPPINMYRK	EGNTNKVIIDKNSIFVGQLDSRVTKELLQERFLIHGKIIDTVLVQKHNNNFAFIKYQDEKSAAAAVERENHAIFFDKTMHVQYREM-HHHNRS----------NYQNFNSNYNRSTNTEPLLSLAPPPINIPKR	3.28e-21	106	265	134	50.746	68	55	86	2	11	64.18	0/-3	1DGKNDTSNEKIVTI3RN8KSERTV1RK1EL1NQRE2SLTI4QI1ITNV1IVFQ1PHTN1IN6EQTD1EKAS4LV1SR6LFND7KR1VMG-GHRH3KSF-S-G-K-N-G-G-S-N-F-1HYHQQN1FN1TNRYSNGRKS1FN1GE1EL1NS7MIYPRKKR	Ascoidea asiatica DNA, scaffold: scaffold_13, strain: JCM 7603, whole genome shotgun sequence	42	19
RIM4	metschnikowia_dekortum.fas_dek+_s17	94	257	788841	789326	CIFVASLAAALSDDELCLSVTENFKKYGDLARVKVLRDNANRPYAFVQYNNDHDAKHALIRAQGTLLNGRRLRCEPAKVNRTLYLKNQQSIDFNEISQICEKFGGLEQIVPDRTDNQYTRRYTYPISSAN-SWFVQFVYRDDAIRAYANLRTDPNWIIEWAQNIN	CVFVASLRATRSDDELCRSVTDHFSAFGELASVKVLRDPVNRPYAFVQYTNDRDCQKAIKMGHNSVLDGRKLRCEAAKVNRTLFISFFQHMGRLQLQELASQYGEIEIITP---STHAGRVVSGPVPDASLNWFIKYSYRDDAIRAFASLSESEEYHVEWAQNID	3.26e-35	150	380	165	47.879	79	82	112	2	4	67.88	0/3	1IV5AR1ATLR6LR3EDNH1KSKAYF1DE2RS6NPAV9NT2HR1ACKQHK1LIIKRMAGQHGNTSLV1ND2RK4PA7YFLIKSNFQF1SHIMDGFRNLEQILSQQEILCAESKQFY1GELI1QI1VT1D-R-T-DSNTQHYATG1RVYVTSYG1IVSPSD1NS-LSN2VIQKFYVS8YF1NS1RSTEDSPENEWYIHIV6ND	N/A	42	23
RIM4	metschnikowia_dekortum.fas_dek+_s17	341	475	789345	789689	ITIDKRSIFVGQLDKETTREELNRRFSTHGKIQDINLIFKPTNIFAFIKYETEEAAAAALESENHAIFLNKTMHVQYKEVGGRHNRKFSGKNGGSNFNHHQFFSTRSGKTFTGPELNLAPPPINMYRKMSGGSQQ	LQFDKLSIFIGQLPADTTEESIRQHFSVHGEIVDVSVIQKGTSTFSFVTFTDEAAAASAVARDNHSMFMNKTIHVQYKEISSKGNSRV-------------ILSPRV-------PVALAPPPIHLRKRFSGIFQK	8.09e-15	85.9	211	135	37.778	51	64	80	2	20	59.26	0/3	ILTQIF2RL3VI3DPKAED2RE1ESLINRRQRH2TV2KE1QV1IVNSLV1FQ1PG1NSIT1AS1IVKTYFETTD1EA3AS1LVEASRED2ASIM1LM3MI6VIGSGSRKHG1RSKRFVS-G-K-N-G-G-S-N-F-N-H-H-Q-FIFL1TP1SVG-K-T-F-T-G-P-EPLVNA6NHMLYRRKKRMF2GISF1QK	N/A	42	19
RIM4	candida_sorboxylosa.fas_gi|1002316176|dbj|BCGC01000002.1|	94	260	508914	508405	CIFVASLAAALSDDELCLSVTENFKKYGDLARVKVLRDNANRPYAFVQYNNDHDAKHALIRAQGTLLNGRRLRCEPAKVNRTLYLK-NQQSIDFNEISQICEKFGGLEQIVPDRTDNQYTRRYTYPISSANSWFVQFVYRDDAIRAYANLRTDPNWIIEWAQNI-----NVPK	CVFVASLSSNLSDDVLCQSVTNHFKQWGTMTLVKVLRDPANRPYAFVQYATEEEANNAITEGQHSILNGRTVRCEKARVNRTLYLQLVNQGITEATMKKLLSRFGEVERIV---AVNENFNIITSGKAPHKNWFCKFVYRQDAISAFANLKSRANWNIEWAQNLEDEYSNIPE	3.60e-35	150	380	173	48.555	84	80	116	3	9	67.05	0/-3	1IV5ASASAN4EV2LQ3ENNH2KQYW1DTLMATRL6NP10NANTDEHEDE1KNHN1LIITREAG1GHTSLI4RTLV3PK1KR7KQ-LNVQN1SG1DTFENAETIMSKQKILCLESKR2GELV1QR2P-D-R-TADV1QEYNTFRNRIYI1YSPGIKSASPAHNKSN2VCQK4DQ3RS1YF3RKTSDRPA2IN6IL-E-D-E-Y-S1VI1KE	Candida sorboxylosa DNA, scaffold: scaffold_1, strain: JCM 1536, whole genome shotgun sequence	41	23
RIM4	candida_sorboxylosa.fas_gi|1002316176|dbj|BCGC01000002.1|	340	468	508407	508081	EITIDKRSIFVGQLDKETTREELNRRFSTHGKIQDINLIFKPTNIFAFIKYETEEAAAAALESENHAIFLNKTMHVQYKEVGGRHNRKFSGKNGGSNFNHHQFFSTRSGKTFTGPELNLAPPPINMYRK	EVTIDRYSIFVGHLDSRITKEELIERFEKHGKIKEAILVNRLSNNFAFIKFKAKEAAASAVEVENHSMFKFKTIHVQYRELYNNYRRK--------------------SNTDSGLKLNLAPPPVNFKRK	5.94e-18	95.9	237	129	45.736	59	50	81	1	20	62.79	0/-3	1IV3KRRY5QH2KSERTI1RK3NIRE2SETK4QKDEIANI1IVFNKRPLTS1IN5YFEKTAEK4AS1LV1SV3ASIM1LKNF2MI4KR1VLGYGNRNHYNR2F-S-G-K-N-G-G-S-N-F-N-H-H-Q-F-F-S-T-R-S-GSKN1FDTS1PLEK7IV1MFYK2	Candida sorboxylosa DNA, scaffold: scaffold_1, strain: JCM 1536, whole genome shotgun sequence	41	18
RIM4	metschnikowia_lockheadii.fas_loc-_s201	94	257	29629	30114	CIFVASLAAALSDDELCLSVTENFKKYGDLARVKVLRDNANRPYAFVQYNNDHDAKHALIRAQGTLLNGRRLRCEPAKVNRTLYLKNQQSIDFNEISQICEKFGGLEQIVPDRTDNQYTRRYTYPISSAN-SWFVQFVYRDDAIRAYANLRTDPNWIIEWAQNIN	CVFVASLRATRSDDELCRSVTDHFGAFGELASVKVLRDPVNRPYAFVQYTNDRDCQKAIKLGHNSELDGRKLRCEAAKVNRTLFISFFQHMGRHQLQDLASKYGEIEIITP---STHAGRVVSGPVPDASLNWFIKYSYRDDAIRAFASLSESEEYHVEWAQNID	3.97e-35	150	379	165	48.485	80	81	111	2	4	67.27	0/1	1IV5AR1ATLR6LR3EDNH1KGKAYF1DE2RS6NPAV9NT2HR1ACKQHK1LIIKRLAGQHGNTSLE1ND2RK4PA7YFLIKSNFQF1SHIMDGFRNHEQILSQQDILCAES1FY1GELI1QI1VT1D-R-T-DSNTQHYATG1RVYVTSYG1IVSPSD1NS-LSN2VIQKFYVS8YF1NS1RSTEDSPENEWYIHIV6ND	N/A	42	23
RIM4	metschnikowia_lockheadii.fas_loc-_s201	341	475	30133	30477	ITIDKRSIFVGQLDKETTREELNRRFSTHGKIQDINLIFKPTNIFAFIKYETEEAAAAALESENHAIFLNKTMHVQYKEVGGRHNRKFSGKNGGSNFNHHQFFSTRSGKTFTGPELNLAPPPINMYRKMSGGSQQ	LQFDKLSIFIGQLPPDTTEDSIRHHFSVHGEILDVSVIQKGSSTFSFVTFTDEAAAASAVARDNHSMFMNKTIHVQYKELSSKGNSRV-------------ILSPRV-------PVALAPPPIHLRKRFSGIFQK	1.46e-13	81.6	200	135	36.296	49	66	79	2	20	58.52	0/1	ILTQIF2RL3VI3DPKPED2REEDESLINRRHRH2TV2KE1QL1IVNSLV1FQ1PGTSNSIT1AS1IVKTYFETTD1EA3AS1LVEASRED2ASIM1LM3MI6VLGSGSRKHG1RSKRFVS-G-K-N-G-G-S-N-F-N-H-H-Q-FIFL1TP1SVG-K-T-F-T-G-P-EPLVNA6NHMLYRRKKRMF2GISF1QK	N/A	42	19
RIM4	metschnikowia_mauinuiana.fas_mau+_s159	94	257	142284	142769	CIFVASLAAALSDDELCLSVTENFKKYGDLARVKVLRDNANRPYAFVQYNNDHDAKHALIRAQGTLLNGRRLRCEPAKVNRTLYLKNQQSIDFNEISQICEKFGGLEQIVPDRTDNQYTRRYTYPISSAN-SWFVQFVYRDDAIRAYANLRTDPNWIIEWAQNIN	CVFVASLRATRSDDELCRSVTDHFGAFGELASVKVLRDPVNRPYAFVQYTNDRDCQKAIKLGHNSELDGRKLRCEAAKVNRTLFISFFQHMGRHQLQDLASKYGEIEVITP---STHAGRVVSGPVPDASLNWFIKYSYRDDAIRAFASLSESEEYHVEWAQNID	4.35e-35	150	379	165	48.485	80	81	111	2	4	67.27	0/3	1IV5AR1ATLR6LR3EDNH1KGKAYF1DE2RS6NPAV9NT2HR1ACKQHK1LIIKRLAGQHGNTSLE1ND2RK4PA7YFLIKSNFQF1SHIMDGFRNHEQILSQQDILCAES1FY1GELI1QV1VT1D-R-T-DSNTQHYATG1RVYVTSYG1IVSPSD1NS-LSN2VIQKFYVS8YF1NS1RSTEDSPENEWYIHIV6ND	N/A	42	23
RIM4	metschnikowia_mauinuiana.fas_mau+_s159	341	475	142788	143132	ITIDKRSIFVGQLDKETTREELNRRFSTHGKIQDINLIFKPTNIFAFIKYETEEAAAAALESENHAIFLNKTMHVQYKEVGGRHNRKFSGKNGGSNFNHHQFFSTRSGKTFTGPELNLAPPPINMYRKMSGGSQQ	LQFDKLSIFIGQLPPDATEENIRQHFSVHGEIVDVSVIQKGSSTFSFVTFTDEAAAASAVARDNHSMFMNKTIHVQYKELSSKGNSRV-------------ILSPRV-------PVALAPPPIHLRKRFSGIFQK	1.60e-13	81.6	200	135	36.296	49	66	79	2	20	58.52	0/3	ILTQIF2RL3VI3DPKPEDTA1RE1ENLINRRQRH2TV2KE1QV1IVNSLV1FQ1PGTSNSIT1AS1IVKTYFETTD1EA3AS1LVEASRED2ASIM1LM3MI6VLGSGSRKHG1RSKRFVS-G-K-N-G-G-S-N-F-N-H-H-Q-FIFL1TP1SVG-K-T-F-T-G-P-EPLVNA6NHMLYRRKKRMF2GISF1QK	N/A	42	19
RIM4	metschnikowia_drakensbergensis.fas_draA_s57	94	257	41498	41013	CIFVASLAAALSDDELCLSVTENFKKYGDLARVKVLRDNANRPYAFVQYNNDHDAKHALIRAQGTLLNGRRLRCEPAKVNRTLYLKNQQSIDFNEISQICEKFGGLEQIVPDRTDNQYTRRYTYPISSAN-SWFVQFVYRDDAIRAYANLRTDPNWIIEWAQNIN	CVFVASLRATRSDDELCRSVTDHFGAFGELASVKVLRDPVNRPYAFVQYTNDRDCQKAIKMGHNSELDGRKLRCEAAKVNRTLFISFFQHMGRHQVQELASQYGEIEIITP---STHAGRVVSGPVPDASLNWFIKYSYRDDAIRAFASLSESEEYHVEWAQNID	4.53e-35	150	379	165	47.879	79	82	112	2	4	67.88	0/-2	1IV5AR1ATLR6LR3EDNH1KGKAYF1DE2RS6NPAV9NT2HR1ACKQHK1LIIKRMAGQHGNTSLE1ND2RK4PA7YFLIKSNFQF1SHIMDGFRNHEQIVSQQEILCAESKQFY1GELI1QI1VT1D-R-T-DSNTQHYATG1RVYVTSYG1IVSPSD1NS-LSN2VIQKFYVS8YF1NS1RSTEDSPENEWYIHIV6ND	N/A	42	23
RIM4	metschnikowia_drakensbergensis.fas_draA_s57	341	475	40994	40650	ITIDKRSIFVGQLDKETTREELNRRFSTHGKIQDINLIFKPTNIFAFIKYETEEAAAAALESENHAIFLNKTMHVQYKEVGGRHNRKFSGKNGGSNFNHHQFFSTRSGKTFTGPELNLAPPPINMYRKMSGGSQQ	LQFDKLSIFIGQLPQDATEESIRNHFSVHGEIVDVSVIQKGSSTFSFVTFTDEAAAASAVARDNHSLFMNKTIHVQYKELSSKGNSRV-------------ILSPRV-------PVALAPPPIHLKKRFSGIFQK	1.20e-13	82	201	135	36.296	49	66	79	2	20	58.52	0/-2	ILTQIF2RL3VI3DPKQEDTA1RE1ESLINRRNRH2TV2KE1QV1IVNSLV1FQ1PGTSNSIT1AS1IVKTYFETTD1EA3AS1LVEASRED2ASIL1LM3MI6VLGSGSRKHG1RSKRFVS-G-K-N-G-G-S-N-F-N-H-H-Q-FIFL1TP1SVG-K-T-F-T-G-P-EPLVNA6NHMLYKRKKRMF2GISF1QK	N/A	42	19
RIM4	martiniozyma_abiesophila.fas_NODE_525_length_5630_cov_8.84151_ID_85297	94	260	1094	1603	CIFVASLAAALSDDELCLSVTENFKKYGDLARVKVLRDNANRPYAFVQYNNDHDAKHALIRAQGTLLNGRRLRCEPAKVNRTLYLK-NQQSIDFNEISQICEKFGGLEQIVPDRTDNQYTRRYTYPISSAN----SWFVQFVYRDDAIRAYANLRTDPNWIIEWAQNI-----NVPK	CVFVASLSSNLSDDVLCQSVTSHFQQWGEITLVKVLRDPANRPYAFVQYSKDEDADRAIYEGQHSILNGRTVRCEKARVNRTLYLQITGIGLYEKEIKKLLASFGEIERIVA-VNENFNT------VDSSNGIHCNWFCKFVYRQDAISAFANLKTKASWNIEWAQNLEDEYSNVPE	4.54e-35	150	378	177	49.718	88	72	119	5	17	67.23	0/2	1IV5ASASAN4EV2LQ3ESNH1KQKQYW1DELIATRL6NP10NSNK1HE2KDHR1LIIYREAG1GHTSLI4RTLV3PK1KR7KQ-INTQGQISGILDYFENK2SKQKILCLEAKS2GELI1QR2PAD-RVTNDE1QFYN1R-R-Y-T-Y-P-IVSD1AS1-G-I-H-CSN2VCQK4DQ3RS1YF3RK1DKPANS1IN6IL-E-D-E-Y-S3KE	N/A	42	23
RIM4	martiniozyma_abiesophila.fas_NODE_525_length_5630_cov_8.84151_ID_85297	340	469	1601	1930	EITIDKRSIFVGQLDKETTREELNRRFSTHGKIQDINLIFKPTNIFAFIKYETEEAAAAALESENHAIFLNKTMHVQYKEVGGRHNRKFSGKNGGSNFNHHQFFSTRSGKTFTGPELNLAPPPINMYRKM	EVTIDRYSIFIGHLDPRISKEELIERFEKHGKTKEAILVNRPLSNFAFIKFYSKEAAASAVERENHSLFKFKTIHVQYREMYNNYKRKFS--------------------TEIGLKLNLAPPPVNFKRRF	5.30e-18	95.9	237	130	43.846	57	53	81	1	20	62.31	0/2	1IV3KRRY3VI1QH2KPERTITSRK3NIRE2SETK3ITQKDEIANI1IVFNKR1TLNSIN5YFEYTSEK4AS1LV1SR3ASIL1LKNF2MI4KR1VMGYGNRNHYNK4G-K-N-G-G-S-N-F-N-H-H-Q-F-F-S-T-R-S-G-K-1FETI1PLEK7IV1MFYK1KRMF	N/A	42	18
RIM4	candida_tropicalis.fas_NW_003020038.1	94	256	1022333	1021848	CIFVASLAAALSDDELCLSVTENFKKYGDLARVKVLRDNANRPYAFVQYNNDHDAKHALIRAQGTLLNGRRLRCEPAKVNRTLYLKNQQSIDFNEISQICEKFGGLEQIVPDRTDNQYTRRYTYPISSANS------WFVQFVYRDDAIRAYANLRTDPNWIIEWAQNI	CVFVASLCSTLSDDELSISVTNHFQQWGSLATVKVLRDTCNRPYAFVQYTTDEQSKLAIEKGHNSVLDGRNIRCEAAKVNRTLFLSSKSLLNYEVVEDRLSAFGELEDLVPSTAKGEL-------YNNANSEKGYKNWFCKFVYRDDAIRAYANLTEEGIYKIEWTQNI	4.58e-35	150	379	169	48.521	82	74	110	2	13	65.09	0/-2	1IV5ACASAT6CSLI3ENNH1KQKQYW1DS2RT6NTAC9NTNT1HEDQAS1HL1LIIERKAGQHGNTSLV1ND2RNLI3PA7YF1KSNSQKQSSLILDNFYNEEVIVSEQDIRCLESKA2GE2QDIL2DSRTTADKNGQEYLT-R-R-Y-T-Y-P-IYSNSN3-E-K-G-Y-K-N2VCQK14RTTEDEPGNIWYIK3AT3	Candida tropicalis MYA-3404 supercont3.1, whole genome shotgun sequence	43	23
RIM4	candida_tropicalis.fas_NW_003020038.1	328	468	1021826	1021398	SDGIYDDEDKDSEITIDKRSIFVGQLDKETTREELNRRFSTHGKIQDINLIFKPTNIFAFIKYETEEAAAAALESENHAIFLNKTMHVQYKEVGGRHN----RKFSGKNGGSNFNHHQFFSTRSGKTFTGPELNLAPPPINMYRK	SDG--EDSEFDTRVKFDKFSIFVGQLNPTVTDESLGERFQRHGEIIDLNLVKKANNTFAFIKYKDESSAASAVERENHSMFCGKTMHVQYREIHPSSTPMRYRGSGGGFGHGNSTSTGSSGSGGGGNLTNIGIALAPPPINLNKR	2.24e-16	90.9	224	145	43.448	63	76	84	2	6	57.93	0/-2	3I-Y-DE1ESDEKF1STERIVTKIF2RF7DNKPETTV1RD1ES1NGRE2SQTR2KE1QI1IL2IVFK1PATN1IT6EKTD1ESAS2AS1LV1SR3ASIM1LCNG7KR1VIGHGPRSHSNT-P-M-R-Y1KGFSSG1KGNF1GHSG1FSNTHSHTQGFSFSSGTSRGSG1KGTNFL1GNPIEGLINA7MLYNRKKR	Candida tropicalis MYA-3404 supercont3.1, whole genome shotgun sequence	43	20
RIM4	metschnikowia_kamakouana.fas_kam+_s65	94	257	43728	43243	CIFVASLAAALSDDELCLSVTENFKKYGDLARVKVLRDNANRPYAFVQYNNDHDAKHALIRAQGTLLNGRRLRCEPAKVNRTLYLKNQQSIDFNEISQICEKFGGLEQIVPDRTDNQYTRRYTYPISSAN-SWFVQFVYRDDAIRAYANLRTDPNWIIEWAQNIN	CVFVASLRATRSDDELCRSVTDHFGAFGELASVKVLRDPVNRPYAFVQYTNDRDCQKAIKLGHNSELDGRKLRCEAAKVNRTLFISFFQHMGRHQLQDLASKYGEIEIITP---STHAGRVVSGPVPDASLNWFIKYSYRDDAIRAFASLSESEEYHVEWAQNID	4.59e-35	150	379	165	48.485	80	81	111	2	4	67.27	0/-3	1IV5AR1ATLR6LR3EDNH1KGKAYF1DE2RS6NPAV9NT2HR1ACKQHK1LIIKRLAGQHGNTSLE1ND2RK4PA7YFLIKSNFQF1SHIMDGFRNHEQILSQQDILCAES1FY1GELI1QI1VT1D-R-T-DSNTQHYATG1RVYVTSYG1IVSPSD1NS-LSN2VIQKFYVS8YF1NS1RSTEDSPENEWYIHIV6ND	N/A	42	23
RIM4	metschnikowia_kamakouana.fas_kam+_s65	341	475	43224	42880	ITIDKRSIFVGQLDKETTREELNRRFSTHGKIQDINLIFKPTNIFAFIKYETEEAAAAALESENHAIFLNKTMHVQYKEVGGRHNRKFSGKNGGSNFNHHQFFSTRSGKTFTGPELNLAPPPINMYRKMSGGSQQ	LQFDKLSIFIGQLPPDATEENIRQHFSVHGEIVDVSVIQKGSSTFSFVTFTDEAAAASAVARDNHSMFMNKTIHVQYKELSSKGNSRV-------------ILSPRV-------PVALAPPPIHLRKRFSGIFQK	1.44e-13	81.6	200	135	36.296	49	66	79	2	20	58.52	0/-3	ILTQIF2RL3VI3DPKPEDTA1RE1ENLINRRQRH2TV2KE1QV1IVNSLV1FQ1PGTSNSIT1AS1IVKTYFETTD1EA3AS1LVEASRED2ASIM1LM3MI6VLGSGSRKHG1RSKRFVS-G-K-N-G-G-S-N-F-N-H-H-Q-FIFL1TP1SVG-K-T-F-T-G-P-EPLVNA6NHMLYRRKKRMF2GISF1QK	N/A	42	19
RIM4	metschnikowia_proteae.fas_proT_s145	94	257	45928	45443	CIFVASLAAALSDDELCLSVTENFKKYGDLARVKVLRDNANRPYAFVQYNNDHDAKHALIRAQGTLLNGRRLRCEPAKVNRTLYLKNQQSIDFNEISQICEKFGGLEQIVPDRTDNQYTRRYTYPISSAN-SWFVQFVYRDDAIRAYANLRTDPNWIIEWAQNIN	CVFVASLRATRSDDELCRSVTDHFGAFGELASVKVLRDPVNRPYAFVQYTNDRDCQKAIKMGHNSELDGRKLRCEAAKVNRTLFISFFQHMGRHQVQELASQYGEIEIITP---STHAGRVVSGPVPDASLNWFIKYSYRDDAIRAFASLSESEEYHVEWAQNID	4.96e-35	150	379	165	47.879	79	82	112	2	4	67.88	0/-1	1IV5AR1ATLR6LR3EDNH1KGKAYF1DE2RS6NPAV9NT2HR1ACKQHK1LIIKRMAGQHGNTSLE1ND2RK4PA7YFLIKSNFQF1SHIMDGFRNHEQIVSQQEILCAESKQFY1GELI1QI1VT1D-R-T-DSNTQHYATG1RVYVTSYG1IVSPSD1NS-LSN2VIQKFYVS8YF1NS1RSTEDSPENEWYIHIV6ND	N/A	42	23
RIM4	metschnikowia_proteae.fas_proT_s145	341	475	45424	45080	ITIDKRSIFVGQLDKETTREELNRRFSTHGKIQDINLIFKPTNIFAFIKYETEEAAAAALESENHAIFLNKTMHVQYKEVGGRHNRKFSGKNGGSNFNHHQFFSTRSGKTFTGPELNLAPPPINMYRKMSGGSQQ	LQFDKLSIFIGQLPQDATEESIRNHFSVHGEIVDVSVIQKGSSTFSFVTFTDEAAAASAVARDNHSLFMNKTIHVQYKELSSKGNSRV-------------ILSPRV-------PVALAPPPIHLKKRFSGIFQK	1.20e-13	82	201	135	36.296	49	66	79	2	20	58.52	0/-1	ILTQIF2RL3VI3DPKQEDTA1RE1ESLINRRNRH2TV2KE1QV1IVNSLV1FQ1PGTSNSIT1AS1IVKTYFETTD1EA3AS1LVEASRED2ASIL1LM3MI6VLGSGSRKHG1RSKRFVS-G-K-N-G-G-S-N-F-N-H-H-Q-FIFL1TP1SVG-K-T-F-T-G-P-EPLVNA6NHMLYKRKKRMF2GISF1QK	N/A	42	19
RIM4	metschnikowia_continentalis.fas_con+_s759	94	257	6449	6934	CIFVASLAAALSDDELCLSVTENFKKYGDLARVKVLRDNANRPYAFVQYNNDHDAKHALIRAQGTLLNGRRLRCEPAKVNRTLYLKNQQSIDFNEISQICEKFGGLEQIVPDRTDNQYTRRYTYPISSAN-SWFVQFVYRDDAIRAYANLRTDPNWIIEWAQNIN	CVFVASLRATRSDDELCRSVTDHFGAFGELASVKVLRDPVNRPYAFVQYTNDRDCQKAIKLGHNSELDGRKLRCEAAKVNRTLFISFFQHMGRHQLQDLASKYGEIEIITP---STHAGRVVSGPVPDASLNWFIKYSYRDDAIRAFASLSESEEYHVEWAQNID	5.28e-35	150	378	165	48.485	80	81	111	2	4	67.27	0/2	1IV5AR1ATLR6LR3EDNH1KGKAYF1DE2RS6NPAV9NT2HR1ACKQHK1LIIKRLAGQHGNTSLE1ND2RK4PA7YFLIKSNFQF1SHIMDGFRNHEQILSQQDILCAES1FY1GELI1QI1VT1D-R-T-DSNTQHYATG1RVYVTSYG1IVSPSD1NS-LSN2VIQKFYVS8YF1NS1RSTEDSPENEWYIHIV6ND	N/A	42	23
RIM4	metschnikowia_continentalis.fas_con+_s759	341	475	6953	7297	ITIDKRSIFVGQLDKETTREELNRRFSTHGKIQDINLIFKPTNIFAFIKYETEEAAAAALESENHAIFLNKTMHVQYKEVGGRHNRKFSGKNGGSNFNHHQFFSTRSGKTFTGPELNLAPPPINMYRKMSGGSQQ	LQFDKLSIFIGQLPPDATEDSIRQHFSVHGEIVDVSVIQKGSSTFSFVTFTDEAAAASAVARDNHSMFMNKTIHVQYKELSSKGNSRV-------------ILSPRV-------PVALAPPPIHLRKRFSGIFQK	3.44e-13	80.5	197	135	35.556	48	67	79	2	20	58.52	0/2	ILTQIF2RL3VI3DPKPEDTA1REEDESLINRRQRH2TV2KE1QV1IVNSLV1FQ1PGTSNSIT1AS1IVKTYFETTD1EA3AS1LVEASRED2ASIM1LM3MI6VLGSGSRKHG1RSKRFVS-G-K-N-G-G-S-N-F-N-H-H-Q-FIFL1TP1SVG-K-T-F-T-G-P-EPLVNA6NHMLYRRKKRMF2GISF1QK	N/A	42	19
RIM4	metschnikowia_cerradonensis.fas_cer-_s213	94	257	21830	22315	CIFVASLAAALSDDELCLSVTENFKKYGDLARVKVLRDNANRPYAFVQYNNDHDAKHALIRAQGTLLNGRRLRCEPAKVNRTLYLKNQQSIDFNEISQICEKFGGLEQIVPDRTDNQYTRRYTYPISSAN-SWFVQFVYRDDAIRAYANLRTDPNWIIEWAQNIN	CVFVASLRATRSDDELCRSVTDHFGAFGELASVKVLRDPVNRPYAFVQYTNDRDCQKAIKLGHNSELDGRKLRCEAAKVNRTLFISFFQHMGRHQLQDLASKYGEIEIITP---STHAGRVVSGPVPDASLNWFIKYSYRDDAIRAFASLSESEEYHVEWAQNID	5.33e-35	150	378	165	48.485	80	81	111	2	4	67.27	0/2	1IV5AR1ATLR6LR3EDNH1KGKAYF1DE2RS6NPAV9NT2HR1ACKQHK1LIIKRLAGQHGNTSLE1ND2RK4PA7YFLIKSNFQF1SHIMDGFRNHEQILSQQDILCAES1FY1GELI1QI1VT1D-R-T-DSNTQHYATG1RVYVTSYG1IVSPSD1NS-LSN2VIQKFYVS8YF1NS1RSTEDSPENEWYIHIV6ND	N/A	42	23
RIM4	metschnikowia_cerradonensis.fas_cer-_s213	341	475	22334	22678	ITIDKRSIFVGQLDKETTREELNRRFSTHGKIQDINLIFKPTNIFAFIKYETEEAAAAALESENHAIFLNKTMHVQYKEVGGRHNRKFSGKNGGSNFNHHQFFSTRSGKTFTGPELNLAPPPINMYRKMSGGSQQ	LQFDKLSIFIGQLPPDATEDSIRQHFSVHGEIVDVSVIQKGSSTFSFVTFTDEAAAASAVARDNHSMFMNKTIHVQYKELSSKGNSRV-------------ILSPRV-------PVALAPPPIHLRKRFSGIFQK	3.77e-13	80.5	197	135	35.556	48	67	79	2	20	58.52	0/2	ILTQIF2RL3VI3DPKPEDTA1REEDESLINRRQRH2TV2KE1QV1IVNSLV1FQ1PGTSNSIT1AS1IVKTYFETTD1EA3AS1LVEASRED2ASIM1LM3MI6VLGSGSRKHG1RSKRFVS-G-K-N-G-G-S-N-F-N-H-H-Q-FIFL1TP1SVG-K-T-F-T-G-P-EPLVNA6NHMLYRRKKRMF2GISF1QK	N/A	42	19
RIM4	metschnikowia_ipomoeae.fas_ipo+_s8	94	257	47405	47890	CIFVASLAAALSDDELCLSVTENFKKYGDLARVKVLRDNANRPYAFVQYNNDHDAKHALIRAQGTLLNGRRLRCEPAKVNRTLYLKNQQSIDFNEISQICEKFGGLEQIVPDRTDNQYTRRYTYPISSAN-SWFVQFVYRDDAIRAYANLRTDPNWIIEWAQNIN	CVFVASLRATRSDDELCRSVTDHFGAFGELASVKVLRDPVNRPYAFVQYTNDRDCQKAIKLGHNSELDGRKLRCEAAKVNRTLFISFFQHMGRHQLQDLASKYGEIEIITP---STHAGRVVSGPVPDASLNWFIKYSYRDDAIRAFASLSESEEYHVEWAQNID	5.36e-35	150	378	165	48.485	80	81	111	2	4	67.27	0/2	1IV5AR1ATLR6LR3EDNH1KGKAYF1DE2RS6NPAV9NT2HR1ACKQHK1LIIKRLAGQHGNTSLE1ND2RK4PA7YFLIKSNFQF1SHIMDGFRNHEQILSQQDILCAES1FY1GELI1QI1VT1D-R-T-DSNTQHYATG1RVYVTSYG1IVSPSD1NS-LSN2VIQKFYVS8YF1NS1RSTEDSPENEWYIHIV6ND	N/A	42	23
RIM4	metschnikowia_ipomoeae.fas_ipo+_s8	341	475	47909	48253	ITIDKRSIFVGQLDKETTREELNRRFSTHGKIQDINLIFKPTNIFAFIKYETEEAAAAALESENHAIFLNKTMHVQYKEVGGRHNRKFSGKNGGSNFNHHQFFSTRSGKTFTGPELNLAPPPINMYRKMSGGSQQ	LQFDKLSIFIGQLPPDATEDSIRQHFSVHGEIVDVSVIQKGSSTFSFVTFIDEAAAASAVARDNHSMFMNKTIHVQYKELSSKGNSRV-------------ILSPRV-------PVALAPPPIHLRKRFSGIFQK	4.58e-13	80.1	196	135	35.556	48	67	79	2	20	58.52	0/2	ILTQIF2RL3VI3DPKPEDTA1REEDESLINRRQRH2TV2KE1QV1IVNSLV1FQ1PGTSNSIT1AS1IVKTYFEITD1EA3AS1LVEASRED2ASIM1LM3MI6VLGSGSRKHG1RSKRFVS-G-K-N-G-G-S-N-F-N-H-H-Q-FIFL1TP1SVG-K-T-F-T-G-P-EPLVNA6NHMLYRRKKRMF2GISF1QK	N/A	42	19
RIM4	metschnikowia_santaceciliae.fas_sce+_s436	94	257	40303	40788	CIFVASLAAALSDDELCLSVTENFKKYGDLARVKVLRDNANRPYAFVQYNNDHDAKHALIRAQGTLLNGRRLRCEPAKVNRTLYLKNQQSIDFNEISQICEKFGGLEQIVPDRTDNQYTRRYTYPISSAN-SWFVQFVYRDDAIRAYANLRTDPNWIIEWAQNIN	CVFVASLRATRSDDELCRSVTDHFGAFGELASVKVLRDPVNRPYAFVQYTNDRDCQKAIKLGHNSELDGRKLRCEAAKVNRTLFISFFQHMGRHQLQDLASKYGEIEIITP---STHAGRVVSGPVPDASLNWFIKYSYRDDAIRAFASLSESEEYHVEWAQNID	5.37e-35	150	378	165	48.485	80	81	111	2	4	67.27	0/1	1IV5AR1ATLR6LR3EDNH1KGKAYF1DE2RS6NPAV9NT2HR1ACKQHK1LIIKRLAGQHGNTSLE1ND2RK4PA7YFLIKSNFQF1SHIMDGFRNHEQILSQQDILCAES1FY1GELI1QI1VT1D-R-T-DSNTQHYATG1RVYVTSYG1IVSPSD1NS-LSN2VIQKFYVS8YF1NS1RSTEDSPENEWYIHIV6ND	N/A	42	23
RIM4	metschnikowia_santaceciliae.fas_sce+_s436	341	475	40807	41151	ITIDKRSIFVGQLDKETTREELNRRFSTHGKIQDINLIFKPTNIFAFIKYETEEAAAAALESENHAIFLNKTMHVQYKEVGGRHNRKFSGKNGGSNFNHHQFFSTRSGKTFTGPELNLAPPPINMYRKMSGGSQQ	LQFDKLSIFIGQLPPDATEDSIRQHFSVHGEIVDVSVIQKGSSTFSFVTFTDEAAAASAVARDNHSMFMNKTIHVQYKELSSKGNSRV-------------ILSPRV-------PVALAPPPIHLRKRFSGIFQK	3.46e-13	80.5	197	135	35.556	48	67	79	2	20	58.52	0/1	ILTQIF2RL3VI3DPKPEDTA1REEDESLINRRQRH2TV2KE1QV1IVNSLV1FQ1PGTSNSIT1AS1IVKTYFETTD1EA3AS1LVEASRED2ASIM1LM3MI6VLGSGSRKHG1RSKRFVS-G-K-N-G-G-S-N-F-N-H-H-Q-FIFL1TP1SVG-K-T-F-T-G-P-EPLVNA6NHMLYRRKKRMF2GISF1QK	N/A	42	19
RIM4	metschnikowia_matae_maris.fas_mar-_s3	94	257	100071	100556	CIFVASLAAALSDDELCLSVTENFKKYGDLARVKVLRDNANRPYAFVQYNNDHDAKHALIRAQGTLLNGRRLRCEPAKVNRTLYLKNQQSIDFNEISQICEKFGGLEQIVPDRTDNQYTRRYTYPISSAN-SWFVQFVYRDDAIRAYANLRTDPNWIIEWAQNIN	CVFVASLRATRSDDELCRSVTDHFGAFGELASVKVLRDPVNRPYAFVQYTNDRDCQKAIKLGHNSELDGRKLRCEAAKVNRTLFISFFQHMGRHQLQDLASKYGEIEIITP---STHAGRVVSGPVPDASLNWFIKYSYRDDAIRAFASLSESEEYHVEWAQNID	5.56e-35	150	378	165	48.485	80	81	111	2	4	67.27	0/3	1IV5AR1ATLR6LR3EDNH1KGKAYF1DE2RS6NPAV9NT2HR1ACKQHK1LIIKRLAGQHGNTSLE1ND2RK4PA7YFLIKSNFQF1SHIMDGFRNHEQILSQQDILCAES1FY1GELI1QI1VT1D-R-T-DSNTQHYATG1RVYVTSYG1IVSPSD1NS-LSN2VIQKFYVS8YF1NS1RSTEDSPENEWYIHIV6ND	N/A	42	23
RIM4	metschnikowia_matae_maris.fas_mar-_s3	341	475	100575	100919	ITIDKRSIFVGQLDKETTREELNRRFSTHGKIQDINLIFKPTNIFAFIKYETEEAAAAALESENHAIFLNKTMHVQYKEVGGRHNRKFSGKNGGSNFNHHQFFSTRSGKTFTGPELNLAPPPINMYRKMSGGSQQ	LQFDKLSIFIGQLPPDTTEDSIRHHFSVHGEIVDVSVIQKGSSTFSFVTFTDEAAAASAVARDNHSMFMNKTIHVQYKELSSKGNSRV-------------ILSPRV-------PVALAPPPIHLRKRFSGIFQK	1.24e-13	82	201	135	36.296	49	66	79	2	20	58.52	0/3	ILTQIF2RL3VI3DPKPED2REEDESLINRRHRH2TV2KE1QV1IVNSLV1FQ1PGTSNSIT1AS1IVKTYFETTD1EA3AS1LVEASRED2ASIM1LM3MI6VLGSGSRKHG1RSKRFVS-G-K-N-G-G-S-N-F-N-H-H-Q-FIFL1TP1SVG-K-T-F-T-G-P-EPLVNA6NHMLYRRKKRMF2GISF1QK	N/A	42	19
RIM4	metschnikowia_matae.fas_mat-_s297	94	257	7820	8305	CIFVASLAAALSDDELCLSVTENFKKYGDLARVKVLRDNANRPYAFVQYNNDHDAKHALIRAQGTLLNGRRLRCEPAKVNRTLYLKNQQSIDFNEISQICEKFGGLEQIVPDRTDNQYTRRYTYPISSAN-SWFVQFVYRDDAIRAYANLRTDPNWIIEWAQNIN	CVFVASLRATRSDDELCRSVTDHFGAFGELASVKVLRDPVNRPYAFVQYTNDRDCQKAIKLGHNSELDGRKLRCEAAKVNRTLFISFFQHMGRHQLHDLASKYGEIEIITP---STHAGRVVSGPVPDASLNWFIKYSYRDDAIRAFASLSESEEYHVEWAQNID	5.98e-35	150	378	165	48.485	80	81	111	2	4	67.27	0/2	1IV5AR1ATLR6LR3EDNH1KGKAYF1DE2RS6NPAV9NT2HR1ACKQHK1LIIKRLAGQHGNTSLE1ND2RK4PA7YFLIKSNFQF1SHIMDGFRNHEQILSHQDILCAES1FY1GELI1QI1VT1D-R-T-DSNTQHYATG1RVYVTSYG1IVSPSD1NS-LSN2VIQKFYVS8YF1NS1RSTEDSPENEWYIHIV6ND	N/A	42	23
RIM4	metschnikowia_matae.fas_mat-_s297	341	475	8324	8668	ITIDKRSIFVGQLDKETTREELNRRFSTHGKIQDINLIFKPTNIFAFIKYETEEAAAAALESENHAIFLNKTMHVQYKEVGGRHNRKFSGKNGGSNFNHHQFFSTRSGKTFTGPELNLAPPPINMYRKMSGGSQQ	LQFDKLSIFIGQLPPDTTEDSIRHHFSVHGEIVDVSVIQKGSSTFSFVTFTDEAAAASAVARDNHSMFMNKTIHVQYKELSSKGNSRV-------------ILSPRV-------PVALAPPPIHLRKRFSGIFQK	1.32e-13	82	201	135	36.296	49	66	79	2	20	58.52	0/2	ILTQIF2RL3VI3DPKPED2REEDESLINRRHRH2TV2KE1QV1IVNSLV1FQ1PGTSNSIT1AS1IVKTYFETTD1EA3AS1LVEASRED2ASIM1LM3MI6VLGSGSRKHG1RSKRFVS-G-K-N-G-G-S-N-F-N-H-H-Q-FIFL1TP1SVG-K-T-F-T-G-P-EPLVNA6NHMLYRRKKRMF2GISF1QK	N/A	42	19
RIM4	metschnikowia_borealis.fas_bor+_s752	94	257	13368	12883	CIFVASLAAALSDDELCLSVTENFKKYGDLARVKVLRDNANRPYAFVQYNNDHDAKHALIRAQGTLLNGRRLRCEPAKVNRTLYLKNQQSIDFNEISQICEKFGGLEQIVPDRTDNQYTRRYTYPISSAN-SWFVQFVYRDDAIRAYANLRTDPNWIIEWAQNIN	CVFVASLRATRSDDELCRSVTDHFGAFGELASVKVLRDPVNRPYAFVQYTNDRDCQKAIKLGHNSELDGRKLRCEAAKVNRTLFISFFQHMGRHQLQDLASKYGEIEIITP---STHAGRVVSGPVPDASLNWFIKYSYRDDAIRAFASLSESEEYHVEWAQNID	6.06e-35	150	378	165	48.485	80	81	111	2	4	67.27	0/-1	1IV5AR1ATLR6LR3EDNH1KGKAYF1DE2RS6NPAV9NT2HR1ACKQHK1LIIKRLAGQHGNTSLE1ND2RK4PA7YFLIKSNFQF1SHIMDGFRNHEQILSQQDILCAES1FY1GELI1QI1VT1D-R-T-DSNTQHYATG1RVYVTSYG1IVSPSD1NS-LSN2VIQKFYVS8YF1NS1RSTEDSPENEWYIHIV6ND	N/A	42	23
RIM4	metschnikowia_borealis.fas_bor+_s752	341	475	12864	12520	ITIDKRSIFVGQLDKETTREELNRRFSTHGKIQDINLIFKPTNIFAFIKYETEEAAAAALESENHAIFLNKTMHVQYKEVGGRHNRKFSGKNGGSNFNHHQFFSTRSGKTFTGPELNLAPPPINMYRKMSGGSQQ	LQFDKLSIFIGQLPPDATEDSIRHHFSVHGEIVDVSVIQKGSSTFSFVTFTDEAAAASAVARDNHSMFMNKTIHVQYKELSSKGNSRV-------------ILSPRV-------PVALAPPPIHLRKRFSGIFQK	6.45e-13	79.7	195	135	35.556	48	67	78	2	20	57.78	0/-1	ILTQIF2RL3VI3DPKPEDTA1REEDESLINRRHRH2TV2KE1QV1IVNSLV1FQ1PGTSNSIT1AS1IVKTYFETTD1EA3AS1LVEASRED2ASIM1LM3MI6VLGSGSRKHG1RSKRFVS-G-K-N-G-G-S-N-F-N-H-H-Q-FIFL1TP1SVG-K-T-F-T-G-P-EPLVNA6NHMLYRRKKRMF2GISF1QK	N/A	42	19
RIM4	metschnikowia_bicuspidata.fas_scaffold_2	94	257	2360415	2359930	CIFVASLAAALSDDELCLSVTENFKKYGDLARVKVLRDNANRPYAFVQYNNDHDAKHALIRAQGTLLNGRRLRCEPAKVNRTLYLKNQQSIDFNEISQICEKFGGLEQIVPDRTDNQYTRRYTYPISSANSWFVQFVYRDDAIRAYANLRTDPNWIIEWAQNIN	CMFVASLRSTCSDDELCRSVTRHFEVYGELASVKVLRDPMNRPYAFVQYTNDRDCKQAIKMGHNSELDGRKLRCEAAKVNRTLFISSFSETKQSDIHRLVCNFGETELIAPSSQTGRVI-DHSSPESSFN-WFIKFSYRDDAIRAFASLSDSEEYHVEWAQNID	6.10e-35	150	378	164	50.61	83	79	109	2	2	66.46	0/-2	1IM5ARASATLC6LR3ERNH1KEKV2DE2RS6NPAM9NT2HR1AC1HQ1LIIKRMAGQHGNTSLE1ND2RK4PA7YFLIKSNSQFQSSEITDKFQNSED1SHQRILCVECKN2GELT1QL1VA1DSRSTQDTNGQRYVTIR-RDYHTSYS1IE2AF1S-2VIQK1VS8YF1NS1RSTDDSPENEWYIHIV6ND	N/A	44	23
RIM4	metschnikowia_bicuspidata.fas_scaffold_2	320	467	2359974	2359591	SDSEEKLT--SDGIYDDEDKDSEITIDKRSIFVGQLDKETTREELNRRFSTHGKIQDINLIFKPTNIFAFIKYETEEAAAAALESENHAIFLNKTMHVQYKEVGGRHNRKFSGKNGGSNFNHHQFFSTRSGKTFTGPELNLAPPPINMYR	SDSEEYHVEWAQNIDDVAVKTSQF--DKFAIFIGQLPPSVTEADIRCHFSSHGTIKEVSIIQKLFTTFAFVTFAEEAAAASAVARDNHSMFMNKTIHVQYRELTSKANSRI-------------LLSPRIP-------VALAPPPIHLKR	1.00e-10	72.4	176	150	35.333	53	73	81	4	24	54	0/-2	5KYLHTV-E-WSADQGN1YD1DVEADV1DT1EQIFT-I-2RFSA2VI3DPKPESTV1REEAEDLINRRCRH2TS2KT1QKDEIVNSLI1FQ1PLTFNTIT3IVKTYFEATE1EA3AS1LVEASRED2ASIM1LM3MI4KR1VLGTGSRKHA1RSKRFIS-G-K-N-G-G-S-N-F-N-H-H-Q-FLFL1TP1SIGPK-T-F-T-G-P-E-LVNA6NHMLYK1	N/A	44	21
RIM4	metschnikowia_hawaiiensis.fas_haw-_s257	94	257	9316	9801	CIFVASLAAALSDDELCLSVTENFKKYGDLARVKVLRDNANRPYAFVQYNNDHDAKHALIRAQGTLLNGRRLRCEPAKVNRTLYLKNQQSIDFNEISQICEKFGGLEQIVPDRTDNQYTRRYTYPISSAN-SWFVQFVYRDDAIRAYANLRTDPNWIIEWAQNIN	CVFVASLRATRSDDELCRSVTDHFGAFGELASVKVLRDPVNRPYAFVQYTNDRDCQKAIKLGHNSELDGRKLRCEAAKVNRTLFISFFQHMGRHQLQDLASKYGEIEIITP---STHAGRVVSGPVPDASLNWFIKYSYRDDAIRAFASLSESEEYHVEWAQNID	6.43e-35	150	378	165	48.485	80	81	111	2	4	67.27	0/1	1IV5AR1ATLR6LR3EDNH1KGKAYF1DE2RS6NPAV9NT2HR1ACKQHK1LIIKRLAGQHGNTSLE1ND2RK4PA7YFLIKSNFQF1SHIMDGFRNHEQILSQQDILCAES1FY1GELI1QI1VT1D-R-T-DSNTQHYATG1RVYVTSYG1IVSPSD1NS-LSN2VIQKFYVS8YF1NS1RSTEDSPENEWYIHIV6ND	N/A	42	23
RIM4	metschnikowia_hawaiiensis.fas_haw-_s257	341	475	9820	10164	ITIDKRSIFVGQLDKETTREELNRRFSTHGKIQDINLIFKPTNIFAFIKYETEEAAAAALESENHAIFLNKTMHVQYKEVGGRHNRKFSGKNGGSNFNHHQFFSTRSGKTFTGPELNLAPPPINMYRKMSGGSQQ	LQFDKLSIFIGQLPPDATEENIRQHFSVHGEIVDVSVIQKGSSTFSFVTFTDEAAAASAVARDNHSMFMNKTIHVQYKELSSKGNSRV-------------ILSPRV-------PVALAPPPIHLRKRFSGIFQK	1.69e-13	81.6	200	135	36.296	49	66	79	2	20	58.52	0/1	ILTQIF2RL3VI3DPKPEDTA1RE1ENLINRRQRH2TV2KE1QV1IVNSLV1FQ1PGTSNSIT1AS1IVKTYFETTD1EA3AS1LVEASRED2ASIM1LM3MI6VLGSGSRKHG1RSKRFVS-G-K-N-G-G-S-N-F-N-H-H-Q-FIFL1TP1SVG-K-T-F-T-G-P-EPLVNA6NHMLYRRKKRMF2GISF1QK	N/A	42	19
RIM4	metschnikowia_hamakuensis.fas_ham-_s175	94	257	14476	13991	CIFVASLAAALSDDELCLSVTENFKKYGDLARVKVLRDNANRPYAFVQYNNDHDAKHALIRAQGTLLNGRRLRCEPAKVNRTLYLKNQQSIDFNEISQICEKFGGLEQIVPDRTDNQYTRRYTYPISSAN-SWFVQFVYRDDAIRAYANLRTDPNWIIEWAQNIN	CVFVASLRATRSDDELCRSVTDHFGAFGELASVKVLRDPVNRPYAFVQYTNDRDCQKAIKLGHNSELDGRKLRCEAAKVNRTLFISFFQHMGRHQLQDLASKYGEIEIITP---STHAGRVVSGPVPDASLNWFIKYSYRDDAIRAFASLSESEEYHVEWAQNID	6.88e-35	149	377	165	48.485	80	81	111	2	4	67.27	0/-3	1IV5AR1ATLR6LR3EDNH1KGKAYF1DE2RS6NPAV9NT2HR1ACKQHK1LIIKRLAGQHGNTSLE1ND2RK4PA7YFLIKSNFQF1SHIMDGFRNHEQILSQQDILCAES1FY1GELI1QI1VT1D-R-T-DSNTQHYATG1RVYVTSYG1IVSPSD1NS-LSN2VIQKFYVS8YF1NS1RSTEDSPENEWYIHIV6ND	N/A	42	23
RIM4	metschnikowia_hamakuensis.fas_ham-_s175	341	475	13972	13628	ITIDKRSIFVGQLDKETTREELNRRFSTHGKIQDINLIFKPTNIFAFIKYETEEAAAAALESENHAIFLNKTMHVQYKEVGGRHNRKFSGKNGGSNFNHHQFFSTRSGKTFTGPELNLAPPPINMYRKMSGGSQQ	LQFDKLSIFIGQLPPDATEENIRQHFSVHGDIVDVSVIQKGSSTFSFVTFTDEAAAASAVARDNHSMFMNKTIHVQYKELSSKGNSRV-------------ILSPRV-------PVALAPPPIHLRKRFSGIFQK	3.06e-13	80.5	197	135	36.296	49	66	78	2	20	57.78	0/-3	ILTQIF2RL3VI3DPKPEDTA1RE1ENLINRRQRH2TV2KD1QV1IVNSLV1FQ1PGTSNSIT1AS1IVKTYFETTD1EA3AS1LVEASRED2ASIM1LM3MI6VLGSGSRKHG1RSKRFVS-G-K-N-G-G-S-N-F-N-H-H-Q-FIFL1TP1SVG-K-T-F-T-G-P-EPLVNA6NHMLYRRKKRMF2GISF1QK	N/A	42	19
RIM4	yamadazyma_nakazawae.fas_NODE_58_length_35640_cov_11.7486_ID_9362	94	256	5239	4751	CIFVASLAAALSDDELCLSVTENFKKYGDLARVKVLRDNANRPYAFVQYNNDHDAKHALIRAQGTLLNGRRLRCEPAKVNRTLYLKNQQSIDFNEISQICEKFGGLEQIVPDRTDNQYTRRYTYPISSANSWFVQFVYRDDAIRAYANLRTDPNWIIEWAQNI	CVFVASLLSSKSDDELCAAVTERFQQYGKVTTIKVLRDTHNRPYAFIQYTNDEDCKKAIKLAHNTVLHGRALRCEAAKVNRTLFIQFNNPMNEESTRKAIEEFGEVEEALPSSAQGKIISVLDTSGAFSLYWYTKFVYRDDAIRAYANFTCSSYHNVKWAQNI	7.34e-35	149	377	163	46.626	76	87	105	0	0	64.42	0/-3	1IV5ALASASLK6LASA3NR1KQKQ2DKLVATRTVI5NTAH6VI2NT2HE1AC1HK1LIIKRL1QHGN1LV1NH2RA4PA7YFLIKQNFQNQNSPIMDNFENEESITSRQKIACI1KE2GELV1QEIAVL1DSRSTADQNGQKYITIRSRVYLTDYTPSIGSASFASNLSY1FYVTQK13LFRTTCDSPSNYWHINIVEK5	N/A	45	23
RIM4	yamadazyma_nakazawae.fas_NODE_58_length_35640_cov_11.7486_ID_9362	314	472	4789	4346	CGHVHGSDSEEKLTSDGIYDDEDKDSEITIDKRSIFVGQLDKETTREELNRRFSTHGKIQDINLIFKPTNI----FAFIKYETEEAAAAALESENHAIFLNKTMHVQYKEVGGRHNRKFSGKNGGSNFNHHQFFSTRSGKTFTGPELNLAPPPINMYRKMSGG	CSSYHNVKWAQNIEAKQQRAKDELTNSIKFDKFSIYVGQLSQSAKEDELKNRFERHGSISSLQIIRKSNNPNAYNFAFITYKTELGAARAVEIENHSLFNNKTMHVQYREVHGRQSNAL--KPSKKPFGEHD-----------GPQ--LAPPPINMVKKKWPG	5.98e-15	86.3	212	163	38.65	63	81	82	4	19	50.31	0/-3	1GSHSVY1GNSVDKSWEAEQKNLITESADKGQIQYRDADKEDDEKLDTSNES1TKIF2RF2FY4DSKQESTATKREED2NKRN2SETR2KS1QSDSILNQLI1FR1PSTN1IP-N-A-Y-N4KT1EK2ELAG2AR1LV1SI3ASIL1LN8KR2GH2HQNSRNKAFLS-G-1NPGSGKSKNP1NGHE1QDF-F-S-T-R-S-G-K-T-F-T-2EQL-N-8YVRK1MKSWGP1	N/A	45	22
RIM4	candida_wancherniae.fas_NODE_16_length_188242_cov_42.4077_ID_1527	94	257	31579	31091	CIFVASLAAALSDDELCLSVTENFKKYGDLARVKVLRDNANRPYAFVQYNNDHDAKHALIRAQGTLLNGRRLRCEPAKVNRTLYLKNQQSIDFNEISQICEKFGGLEQIVPDRTDNQYTRRY---TYPISSANSWFVQFVYRDDAIRAYANLRTDPNWIIEWAQNIN	CVFVASLRYTRSDDELCLFVTRHFSAFGKLASVKVLRDPMNRPYAFAQYTNDSDCKRAIMLGNNSILDGRKIRCEAARVNRTLFISCFQEVGQDEIKRRMSVFGETELL----SASTYSRRVMDKSSPSGSYFNWFVKFTYRDDAIRAFASLSDSEECYVEWAQNID	8.34e-35	149	377	167	48.503	81	79	108	2	7	64.67	0/-1	1IV5ARAYATLR7SF2ERNH1KSKAYF1DK2RS6NPAM6VA2NT2HS1AC1HR1LIIMRLAGQNGNTSLI1ND2RKLI3PA1KR5YFLIKSNCQF1SEIVDGFQND2SKQRIRCMESKV2GELT1QLILV-P-D-R-TSDANSQT1TS2YV-M-D-KTSYS1ISSG1AYNFSN3QK1VT8YF1NS1RSTDDSPENEWCIYIV6ND	N/A	44	23
RIM4	candida_wancherniae.fas_NODE_16_length_188242_cov_42.4077_ID_1527	320	467	31135	30752	SDSEEKLTSDGIYDDEDKDSEITIDKRSIFVGQLDKETTREELNRRFSTHGKIQDINLIFKPTNIFAFIKYETEEAAAAALESENHAIFLNKTMHVQYKEVGGRHNRKFSGKNGGSNFNHHQFFSTRSGKTFTGPELNLAPPPINMYR	SDSEECYVEWAQNIDDITVHASQFDKFSIFINQLPPEATEAEVRTHFSSHGAIKEINVVHRLSSTFAFVTFAEEAAAASAVSRDNHSLFMNKTIHVQYKEVAGKTNSKV-------------LLSLRV-------PVALAPPPINLKR	4.44e-15	86.7	213	148	38.514	57	71	80	2	20	54.05	0/-1	5KCLYTVSEDWGAIQYNDI1EDDIKTDVSHEAISTQIF2RF3VIGN2DPKP1TA1REEA1LVNRRTRH2TS2KA1QKDE2LVIVFHKRPLTSNSIT3IVKTYFEATE1EA3AS1LVESSRED2ASIL1LM3MI7GA1RKHT1RS1FVS-G-K-N-G-G-S-N-F-N-H-H-Q-FLFL1TL1SVG-K-T-F-T-G-P-EPLVNA7MLYK1	N/A	44	21
RIM4	lodderomyces_elongisporus.fas_NW_001813680.1	94	257	892247	891759	CIFVASLAAALSDDELCLSVTENFKKYGDLARVKVLRDNANRPYAFVQYNNDHDAKHALIRAQGTLLNGRRLRCEPAKVNRTLYLKNQQSIDFNEISQICEKFGGLEQIVPDRTDNQYTRRYTYPISSANSWFVQFVYRDDAIRAYANLRTDPNWIIEWAQNIN	CVFVASLRSNMTDDDLCISVTDHFKQWGPLATVKVLRDTSNRPYAFVQYLSEQNSKLAIKMAHNSILNGRSIRCEAAKVNRTLFFTARSFLTEDVVKRIMSRFGEIEELIPSNIRGQIFTHSPFGRGHRN-WFCKFVYRDDAIKAFASLTEEGAYNVDWAKNVD	9.18e-35	149	377	164	44.512	73	90	115	1	1	70.12	0/-2	1IV5ARASANLMST2ED2LI3EDNH2KQYW1DP2RT6NTAS9NLNSDEHQDNAS1HL1LIIKRM1QHGNTSLI4RSLI3PA7YFLFKTNAQRQSSFILDTFENDEVIVSKQR1CMESKR2GELI1QEILVI1DSRNTIDRNG1YITFRTRHYSTPYFPGIRSGSHAR1S-2VCQK8RK1YF1NS1RTTEDEPGNAWYINIVED2QK1IVND	Lodderomyces elongisporus NRRL YB-4239 supercont1.6 genomic scaffold, whole genome shotgun sequence	43	23
RIM4	lodderomyces_elongisporus.fas_NW_001813680.1	332	475	891707	891348	YDDEDKDSEITIDKRSIFVGQLDKETTREELNRRFSTHGKIQDINLIFKPTNIFAFIKYETEEAAAAALESENHAIFLNKTMHVQYKEVGGRHNRKFSGKNGGSNFNHHQFFSTRSGKTFTGPELNLAPPPINMYRKMSGGSQQ	HDDPDMELKVKFDKLSVFVGQLSPNVTEVELRKRFERHGEITVLNLIKKINNTFAFILFKDESSAASSVEAENHSMLCGKTMHVQYREVQMR------------------------TKSLRGAHVALAPPPINISKRLMGNNEK	5.33e-17	92.8	229	144	38.194	55	65	82	1	24	56.94	0/-2	YH2EP1KMDESLEKIVTKIF2RL1IV5DSKPENTV1REEV2NRRK2SETR2KE1QTDVIL3FK1PITN1IT4KLYFEKTD1ESAS2ASASLV1SA3ASIMFLLCNG7KR2GQGM1H-N-R-K-F-S-G-K-N-G-G-S-N-F-N-H-H-Q-F-F-S-T-R-S-GT1TSFLTR1PAEHLVNA7MIYSRKKRMLSM1GNSNQEQK	Lodderomyces elongisporus NRRL YB-4239 supercont1.6 genomic scaffold, whole genome shotgun sequence	43	20
RIM4	wickerhamomyces_alni.fas_NODE_2_length_785837_cov_11.428_ID_4746	108	259	152228	152734	ELCLSVTENFKK---------------------YGDLARVKVLRDNANRPYAFVQYNNDHDAKHALIRAQGTLLNGRRLRCEPAKVNRTLYLKNQQSIDFN--EISQICEKFGGLEQIVPDRTDNQYTRRYTYPISSAN-SWFVQFVYRDDAIRAYANLRTDPNWIIEWAQNINVP	ELSVSVTKHFQQVCIICLKKNNHLSSINNCEL*WGELALVKVLRDTSCRPYAFVQYTNDADAQKALREGQHSVLDGRAIRCEPAKVNRTLYVATADGKEANVKVIKDVLDKFGEIEQFTGNNDS-------TYRKSNLNKAWFCKFAYRDDAIRAYADLRLTPDWIVEWAQNIDGP	9.34e-35	149	377	176	46.023	81	64	107	4	31	60.8	0/2	2CSLV3EKNH1KQKQ-V-C-I-I-C-L-K-K-N-N-H-L-S-S-I-N-N-C-E-L-*YW1DE2RL6NTASNC8NT2HA2KQHK2IRREAG1GHTSLV1ND2RALI12LVKANTQAQDSGIKDEFA1-V-KEV1SKQDIVCLED3GELI2IFVTPGDNRNTDDSN-Q-Y-T-R-R-Y-2PRIK1SNAL1-KSA2VCQK1VA10ND2TLDT1ND2IV6NDVG1	N/A	42	21
RIM4	wickerhamomyces_alni.fas_NODE_2_length_785837_cov_11.428_ID_4746	329	473	152726	153103	DGIYDDEDK-DSEITIDKRSIFVGQLDKETTREELNRRFSTHGKIQDINLIFKPTNIFAFIKYETEEAAAAALESENHAIFLNKTMHVQYKEVGGRHNRKFSGKNGGSNFNHHQFFSTRSGKTFTGPELNLAPPPINM-YRKMSGGS	DGPLDPFDKTESDVVIDKFSVFVGQLNGQVTKEKLNERFSRHGKIVELVLVLRASNNFAFIKFLTERAAATAVERENHAVFMDKTMHVQYREL------------------HHK---KAKHSTASSPRLSLAPPPVNLPYRRASTGS	8.22e-23	111	278	147	46.939	69	55	95	4	23	64.63	0/2	2IPYL1DPEF2-TDE1EDIVTV3RF1IV5DNKGEQTV1RK1EK2RE3TR4QVDEILNV1IVFLKRPATS1IN5YFEL2ER3AT1LV1SR4IV1LMND7KR1VLG-G-R-H-N-R-K-F-S-G-K-N-G-G-S-N-F-N-2QKF-F-S-TKRASKGHKS1FATSGS1ER1NS5IV1ML-P2KRMA1GT2	N/A	42	20
RIM4	saturnispora_silvae.fas_NODE_3_length_777224_cov_15.983_ID_5	94	256	215140	215622	CIFVASLAAALSDDELCLSVTENFKKYGDLARVKVLRDNANRPYAFVQYNNDHDAKHALIRAQGTLLNGRRLRCEPAKVNRTLYLKN-QQSIDFNEISQICEKFGGLEQIVPDRTDNQYTRRYTYPISSANSWFVQFVYRDDAIRAYANLRTDPNWIIEWAQNI	CVFVASLSSNLSDEVLCESVTAHFKQWGDVILVKVLRDPANRPYAFVQYRDEEDANKAILEGQHSILNGRTVRCEKARVNRTLYLQSPKPGMTQSQMKVLLNTFGEVERLVAVNSNFNIIDSVD---TLCTNWFAKFVYRQEAIGAFANLKTKERWFIEWAQNL	9.68e-35	149	376	164	46.951	77	83	113	2	4	68.9	0/1	1IV5ASASAN3DEEV2LE3EANH2KQYW2LVAIRL6NP10NRNDDEHE2KNHK1LIILREAG1GHTSLI4RTLV3PK1KR7KQNS-PQKQPSGIMDTFQNSEQIMSKQVILCLENKT2GELV1QRIL1PADVRNTSDNNFQNYITIRDRSYVTDY-P-I-STSLACNTSN2VAQK4DQDE2RG1YF3RK1DKPENR1IF6IL	N/A	41	23
RIM4	saturnispora_silvae.fas_NODE_3_length_777224_cov_15.983_ID_5	340	470	215647	215979	EITIDKRSIFVGQLDKETTREELNRRFSTHGKIQDINLIFKPTNIFAFIKYETEEAAAAALESENHAIFLNKTMHVQYKEVGGRHNRKFSGKNGGSNFNHHQFFSTRSGKTFTGPELNLAPPPINMYRKMS	EVTIDKFSIFVGHLDSRITKEELVERFEQHGEIKEAILVSRPMSNFAFIKFKTREAAASSVERENHSMFKFKTIHVQYREMYNNYTKKFSNENGF--------------------KLNLAPPPVNFKKRNS	8.67e-19	98.6	244	131	45.038	59	52	84	1	20	64.12	0/1	1IV4RF5QH2KSERTI1RK3NVRE2SETQ2KE1QKDEIANI1IVFSKR1TMNSIN5YFEK1ER4ASASLV1SR3ASIM1LKNF2MI4KR1VMGYGNRNHYNTRK3GNKE2GFS-N-F-N-H-H-Q-F-F-S-T-R-S-G-K-T-F-T-G-P-EK7IV1MFYKRKKRMN1	N/A	41	18
RIM4	saturnispora_mendoncae.fas_NODE_14_length_251873_cov_41.9906_ID_27	94	260	229747	230256	CIFVASLAAALSDDELCLSVTENFKKYGDLARVKVLRDNANRPYAFVQYNNDHDAKHALIRAQGTLLNGRRLRCEPAKVNRTLYLK-NQQSIDFNEISQICEKFGGLEQIVP--------DRTDNQYTRRYTYPISSANSWFVQFVYRDDAIRAYANLRTDPNWIIEWAQNI-----NVPK	CVFVASLSSNLSDDVLCQSVTTHFKQWGDVSLVKVLRDPANRPYAFVQYSTDDDANRAIMEGQHSILNGRTVRCEKARVNRTLYLQVPLPGMDQLKMKDLLNSFGEVERIVSVNDNFNIVESGDDLHT-----------NWFAKFVYRQDAIGAFANLKTKASWNIEWAQNLEDEYSNVPE	1.12e-34	149	376	181	48.066	87	69	119	4	25	65.75	0/1	1IV5ASASAN4EV2LQ3ETNH2KQYW2LVASRL6NP10NSNT1HD2KNHR1LIIMREAG1GHTSLI4RTLV3PK1KR7KQ-VNPQLQPSGIM1FQNLEKIMSKQDILCLENKS2GELV1QR2PS-V-N-D-N-F-N-I-VDERSTG1NDQLYH1R-R-Y-T-Y-P-I-S-S-A-N-SN2VAQK4DQ3RG1YF3RK1DKPANS1IN6IL-E-D-E-Y-S3KE	N/A	41	23
RIM4	saturnispora_mendoncae.fas_NODE_14_length_251873_cov_41.9906_ID_27	340	468	230254	230580	EITIDKRSIFVGQLDKETTREELNRRFSTHGKIQDINLIFKPTNIFAFIKYETEEAAAAALESENHAIFLNKTMHVQYKEVGGRHNRKFSGKNGGSNFNHHQFFSTRSGKTFTGPELNLAPPPINMYRK	EVTIDRFSIFVGHLDPRISKEELIERFEKHGKIKEAILVNRPLSNFAFIKFKTKDAAASAVERENHSMFKFKTIHVQYREMYNNYKRKYSNENGF--------------------KLNLAPPPVNFKRR	1.87e-18	97.8	242	129	44.961	58	51	84	1	20	65.12	0/1	1IV3KRRF5QH2KPERTITSRK3NIRE2SETK4QKDEIANI1IVFNKR1TLNSIN5YFEK1EKED3AS1LV1SR3ASIM1LKNF2MI4KR1VMGYGNRNHYNK2FY1GNKE2GFS-N-F-N-H-H-Q-F-F-S-T-R-S-G-K-T-F-T-G-P-EK7IV1MFYK1KR	N/A	41	18
RIM4	barnettozyma_pratensis.fas_flattened_line_0	108	259	337943	337443	ELCLSVTENFKK-------------------YGDLARVKVLRDNANRPYAFVQYNNDHDAKHALIRAQGTLLNGRRLRCEPAKVNRTLYLK--NQQSIDFNEISQICEKFGGLEQIVPDRTDNQYTRRYTYPISSAN-SWFVQFVYRDDAIRAYANLRTDPNWIIEWAQNINVP	ELSLSVTKHFQQVRIAILFLTADLILTFFH*WGELALVKVLRDTSDRPYAFVQYTNDDDANRALKEGQHSILDGRAIRCEHAKVNRTLYIATGDGKDVSLKQIKESLYQFGEIEQMIGN-NDSSYRK------SNLNKAWFCKFAYRDDAIRAYANLRLSPEWIVEWAQNIEHP	1.14e-34	149	376	174	45.977	80	65	109	5	29	62.64	0/-2	2CS4EKNH1KQKQ-V-R-I-A-I-L-F-L-T-A-D-L-I-L-T-F-F-H-*YW1DE2RL6NTASND8NT2HD2KNHR2IKREAG1GHTSLI1ND2RALI3PH8LIKA-T-GNDQGQKSDIVDSFLNKEQ1SKQEISCLEYKQ2GELI2IMVIPGDNR-TN1NSQS1TRRKR-Y-T-Y-P-I-1SNAL1-KSA2VCQK1VA13TLDS1NE2IV6NEVH1	N/A	41	21
RIM4	barnettozyma_pratensis.fas_flattened_line_0	334	473	337430	337059	DEDKDSEITIDKRSIFVGQLDKETTREELNRRFSTHGKIQDINLIFKPTNIFAFIKYETEEAAAAALESENHAIFLNKTMHVQYKEVGGRHNRKFSGKNGGSNFNHHQFFSTRSGKTFTGPELNLAPPPINM-YRKMSGGS	EKHADTEIVIDKFSIFIGQLDDRVTKEKLEERFSRHGKITETTLVIRPGNNFAFIKFLIENSAAAAVERENHAVFLDKTMHVQYREL-----------------HHKRSRFSSSSSNWPRPRLNLAPPPVNLPHRRASTGS	1.01e-22	111	277	141	46.809	66	57	90	2	18	63.83	0/-2	DEEKDHKA1ST2TV3RF3VI4KDERTV1RK1EK1NERE3TR4QTDEITNT1IVFIKR1TG1IN5YFELTI1ENAS4LV1SR4IV2ND7KR1VLG-G-R-H-N-R-K-F-S-G-K-N-G-G-S-N-F-NH1HKQRFSFRSFTSRS1GSKSTNFWTPGR1ER7IV1ML-PYH1KRMA1GT2	N/A	41	20
RIM4	metschnikowia_bowlesiae.fas_bow-b_s530	94	257	187949	188434	CIFVASLAAALSDDELCLSVTENFKKYGDLARVKVLRDNANRPYAFVQYNNDHDAKHALIRAQGTLLNGRRLRCEPAKVNRTLYLKNQQSIDFNEISQICEKFGGLEQIVPDRTDNQYTRRYTYPISSAN-SWFVQFVYRDDAIRAYANLRTDPNWIIEWAQNIN	CVFVASLRATRSDDELCRSVTDHFSAFGELASVKVLRDPVNRPYAFVQYTNDRDCQKAIQMGHNSELDGRKLRCEAAKVNRTLFISFFQHMGRLQLQELASQYGEIEIITP---STHAGRVVSGPVPDASLNWFIKYSYRDDAIRAFASLSESEEYHVEWAQNID	1.26e-34	149	375	165	47.879	79	82	111	2	4	67.27	0/2	1IV5AR1ATLR6LR3EDNH1KSKAYF1DE2RS6NPAV9NT2HR1ACKQHK1LIIQRMAGQHGNTSLE1ND2RK4PA7YFLIKSNFQF1SHIMDGFRNLEQILSQQEILCAESKQFY1GELI1QI1VT1D-R-T-DSNTQHYATG1RVYVTSYG1IVSPSD1NS-LSN2VIQKFYVS8YF1NS1RSTEDSPENEWYIHIV6ND	N/A	42	23
RIM4	metschnikowia_bowlesiae.fas_bow-b_s530	341	475	188453	188797	ITIDKRSIFVGQLDKETTREELNRRFSTHGKIQDINLIFKPTNIFAFIKYETEEAAAAALESENHAIFLNKTMHVQYKEVGGRHNRKFSGKNGGSNFNHHQFFSTRSGKTFTGPELNLAPPPINMYRKMSGGSQQ	LQFDKLSIFIGQLPADTTEESIRQHFSVHGEIVDVSVIQKGSSTFSFVTFTDEAAAASAVARDNHSMFMNKTIHVQYKEISSKGNSRV-------------ILSPRV-------PVALAPPPIHLRKRFSGIFQK	1.91e-14	84.7	208	135	37.037	50	65	80	2	20	59.26	0/2	ILTQIF2RL3VI3DPKAED2RE1ESLINRRQRH2TV2KE1QV1IVNSLV1FQ1PGTSNSIT1AS1IVKTYFETTD1EA3AS1LVEASRED2ASIM1LM3MI6VIGSGSRKHG1RSKRFVS-G-K-N-G-G-S-N-F-N-H-H-Q-FIFL1TP1SVG-K-T-F-T-G-P-EPLVNA6NHMLYRRKKRMF2GISF1QK	N/A	42	19
RIM4	ogataea_ramenticola.fas_NODE_36_length_89563_cov_110.668_ID_71	94	256	2568	2080	CIFVASLAAALSDDELCLSVTENFKKYGDLARVKVLRDNANRPYAFVQYNNDHDAKHALIRAQGTLLNGRRLRCEPAKVNRTLYLK--NQQSIDFNEISQICEKFGGLEQIVPDRTDNQYTRRYTYPISSANSWFVQFVYRDDAIRAYANLRTDPNWIIEWAQNI	CVFVASLSSTLTDDSLAVSVRRHFKEWGQIAFVKVLRDPSNRPYAFVQYTNDDDAKRAIREGQHSILNGRTIRCEKANVNRTLYLSTFSETEISKKEVSNIVNTFGEIENLVSLDENDEYIE--LNDDDKSNIWFCKFVYRDDAINAYASLKENKKFKVHWAKNL	1.40e-34	149	375	165	48.485	80	81	111	2	4	67.27	0/-2	1IV5ASASAT1ST2ES1CALV2TRERNH2KEYW1DQLI1RF6NPAS9NT2HD3HR1LIIRREAG1GHTSLI4RTLI3PK1KN7KS-T-FNSQEQTSE1DSFKNK1IV1QN1CVENKT2GELI1QNIL1PSDLRDTEDNNDQE1TIRER-Y-TLYNPDIDSDSKAS1SI2VCQK8RN3NS1RKTEDNPKNKWFIKIVEH2QK1IL	N/A	43	23
RIM4	ogataea_ramenticola.fas_NODE_36_length_89563_cov_110.668_ID_71	334	477	2073	1708	DEDKDSEITIDKRSIFVGQLDKETTREELNRRFSTHGKIQDINLIFKPTNIFAFIKYETEEAAAAALESENHAIFLNKTMHVQYKEVGGRHNRKFSGKNGGSNFNHHQFFSTRSGKTFTGPELNLAPPPINMYRKMSGGSQQES	DDDGEPDIIIDNFSVFVGQLDRSITKEKLCERFKRHGQIKEAVLVNRPNINFAFIKYKTEAGAAAAVERENHSIFKSKTIQVQYREMFK--NKRFNG----------------SGY----PKLTLAPPPVHFVKRLKSSSNQRS	2.01e-17	94.4	233	144	42.361	61	61	89	3	22	61.81	0/-2	1ED1KGDESPED1TI2KNRF1IV6KRESTI1RK1EK1NCRE2SKTR2KQ1QKDEIANV1IVFNKR1TNNIIN6EK2EAAG4LV1SR3AS2LKNS2MIHQ3KR1VMGFGKR-H-1RKKR1SN1K-N-G-G-S-N-F-N-H-H-Q-F-F-S-T-R-2KYT-F-T-G-1EK1NT5IVNHMFYVRKKRMLSKGSGS1QN1ER1	N/A	43	20
RIM4	pichia_kudriavzevii.fas_scf7180000023417	94	260	24850	24329	CIFVASLAAALSDDELCLSVTENFKKYGDLARVKVLRDNANRPYAFVQYNNDHDAKHALIRAQGTLLNGRRLRCEPAKVNRTLYLK-NQQSIDFNEISQICEKFGGLEQIVP--DRTDNQYTRRYTYPISSANSWFVQFVYRDDAIRAYANLRTDPNWIIEWAQNI-----NVPK	CIFVASLSSDLSDDILCESVTQHFKQWGELTLVKVLRDPSNRPYAFVQYAKDEDADRAINEGQHSILNGRTVRCEKARVNRTLYLQLNGTGIREKIMRKILSRFGDVERLIAVNESFDVINTVNENENIRFKN-WFSKFVYRQDAISAFANLKTKINWNVEWAQNLEDEYSNIPE	1.61e-34	149	375	175	50.286	88	78	117	4	9	66.86	0/-2	7ASASAD4EI2LE3EQNH2KQYW1DE1ATRL6NPAS9NANK1HE2KDHR1LIINREAG1GHTSLI4RTLV3PK1KR7KQ-L1QGQTSG1DRFENKEIIMSRQK1CLESKR2GDLV1QRILVIPA-V-NDERSTF1NVQIYN1RVRNYETNYEPN1SRSFAK1S-2VSQK4DQ3RS1YF3RK1DKPI2INIV5IL-E-D-E-Y-S1VI1KE	N/A	41	23
RIM4	pichia_kudriavzevii.fas_scf7180000023417	340	468	24331	24005	EITIDKRSIFVGQLDKETTREELNRRFSTHGKIQDINLIFKPTNIFAFIKYETEEAAAAALESENHAIFLNKTMHVQYKEVGGRHNRKFSGKNGGSNFNHHQFFSTRSGKTFTGPELNLAPPPINMYRK	EVTIDKNSVFVGHLDPRISKEELIERFERHGKIKEAILVNRPLNNFAFIKFRTKEAAASAVERENHAMFKYKTIHVQYREMYNNYRRKCSNDN--------------------GLKLNLAPPPVNFKKR	1.26e-18	98.2	243	129	46.512	60	49	81	1	20	62.79	0/-2	1IV4RN1IV3QH2KPERTITSRK3NIRE2SETR4QKDEIANI1IVFNKR1TL1IN5YFER1EK4AS1LV1SR4IM1LKNY2MI4KR1VMGYGNRNHYNR2FC1GNKD1G-G-S-N-F-N-H-H-Q-F-F-S-T-R-S-G-K-T-F-T-1PLEK7IV1MFYKRKKR	N/A	41	18
RIM4	candida_golubevii.fas_flattened_line_116	94	257	18383	17898	CIFVASLAAALSDDELCLSVTENFKKYGDLARVKVLRDNANRPYAFVQYNNDHDAKHALIRAQGTLLNGRRLRCEPAKVNRTLYLKNQQSIDFNEISQICEKFGGLEQIVPDRTDNQYTRRYTYPISSANSWFVQFVYRDDAIRAYANLRTDPNWIIEWAQNIN	CVFVASLRSTSSDDELCRSVSRHFEVYGELASVKVLRDPMNRPYAFVQYTNDRDCKQAIKLGHNSELDGRKLRCEAAKVNRTLFISSFRETKKEDLEKLVRDFGETELIAPS-THAGRVIDYSSPESSYN-WFVKFSYRDDAIQAFASLSDSEEFHVEWAQNID	1.62e-34	149	375	164	50.61	83	79	109	2	2	66.46	0/-2	1IV5ARASATLS6LR2TSERNH1KEKV2DE2RS6NPAM9NT2HR1AC1HQ1LIIKRLAGQHGNTSLE1ND2RK4PA7YFLIKSNSQFQRSEITDKFKNEEDILSEQKILCVERKD2GELT1QL1VA1DSR-1DHNAQGYRTVRIRD1TSYS1IE2AY1S-3QK1VS6RQ1YF1NS1RSTDDSPENEWFIHIV6ND	N/A	40	23
RIM4	candida_golubevii.fas_flattened_line_116	343	467	17873	17559	IDKRSIFVGQLDKETTREELNRRFSTHGKIQDINLIFKPTNIFAFIKYETEEAAAAALESENHAIFLNKTMHVQYKEVGGRHNRKFSGKNGGSNFNHHQFFSTRSGKTFTGPEL--NLAPPPINMYR	FDKFSIFIGHLPHSVVEADIRCHFGSHGAISDVSIIHKLFSTFAFVTFTDEAAAASAVARDNHSMFMNKTIHVQYRELTSKTN----------------------SRVFLSPRIPVALAPPPIHLKR	3.33e-10	70.9	172	127	33.858	43	60	67	2	24	52.76	0/-2	IF2RF3VI1QH1DPKHESTVTVREEAEDLINRRCRH1SGTS2KA1QS1IVNSLI1FH1PLTFNSIT3IVKTYFETTD1EA3AS1LVEASRED2ASIM1LM3MI4KR1VLGTGSRKHT1R-K-F-S-G-K-N-G-G-S-N-F-N-H-H-Q-F-F-S-T-R-S-GSKRTV1TLGS1ERLI-P-VNA6NHMLYK1	N/A	40	18
RIM4	metschnikowia_similis.fas_sim-_s383	94	257	47064	47549	CIFVASLAAALSDDELCLSVTENFKKYGDLARVKVLRDNANRPYAFVQYNNDHDAKHALIRAQGTLLNGRRLRCEPAKVNRTLYLKNQQSIDFNEISQICEKFGGLEQIVPDRTDNQYTRRYTYPISSAN-SWFVQFVYRDDAIRAYANLRTDPNWIIEWAQNIN	CVFVASLRATRSDDELCRSVTDHFSAFGELASVKVLRDPVNRPYAFVQYTNDRDCQKAIKMGHNSELDGRKLRCEAAKVNRTLFISFFQHMGRLKLQELASQYGEIEIITP---STHAGRVVSGPVPDASLNWFIKYSYRDDAIRAFASLSESEEYHVEWAQNID	1.70e-34	148	374	165	47.879	79	82	111	2	4	67.27	0/3	1IV5AR1ATLR6LR3EDNH1KSKAYF1DE2RS6NPAV9NT2HR1ACKQHK1LIIKRMAGQHGNTSLE1ND2RK4PA7YFLIKSNFQF1SHIMDGFRNLEKILSQQEILCAESKQFY1GELI1QI1VT1D-R-T-DSNTQHYATG1RVYVTSYG1IVSPSD1NS-LSN2VIQKFYVS8YF1NS1RSTEDSPENEWYIHIV6ND	N/A	42	23
RIM4	metschnikowia_similis.fas_sim-_s383	341	475	47568	47912	ITIDKRSIFVGQLDKETTREELNRRFSTHGKIQDINLIFKPTNIFAFIKYETEEAAAAALESENHAIFLNKTMHVQYKEVGGRHNRKFSGKNGGSNFNHHQFFSTRSGKTFTGPELNLAPPPINMYRKMSGGSQQ	LQFDKLSIFIGQLPADTTEESIRQHFSVHGEIVDVSVIQKGSSTFSFVTFTDEAAAASAVARDNHSMFMNKTIHVQYKEISSKGNSRV-------------ILSPRV-------PVALAPPPIHLRKRFSGIFQK	2.05e-14	84.3	207	135	37.037	50	65	80	2	20	59.26	0/3	ILTQIF2RL3VI3DPKAED2RE1ESLINRRQRH2TV2KE1QV1IVNSLV1FQ1PGTSNSIT1AS1IVKTYFETTD1EA3AS1LVEASRED2ASIM1LM3MI6VIGSGSRKHG1RSKRFVS-G-K-N-G-G-S-N-F-N-H-H-Q-FIFL1TP1SVG-K-T-F-T-G-P-EPLVNA6NHMLYRRKKRMF2GISF1QK	N/A	42	19
RIM4	candida_montana.fas_NODE_5_length_745227_cov_21.5169_ID_9	118	256	719114	718710	KKYGDLARVKVLRDNANRPYAFVQYNNDHDAKHALIRAQGTLLNGRRLRCEPAKVNRTLYLK--NQQSIDFNEISQICEKFGGLEQIVPDRTDNQYTRRYTYPISSAN-SWFVQFVYRDDAIRAYANLRTDPNWIIEWAQNI	K*WGELALVKVLRDPSNRPYAFVQYTNDKDANKALREGQHSILDGRAIRCERAKVNRTLYIATGDGNDISLKEIQSSLDQFGEIEQMIGN-NDSPYRK------SNLNKAWFCKFAYRDDAIRAYANLRLSPDWIVEWAQNI	1.87e-34	148	374	142	53.521	76	56	98	4	10	69.01	0/-2	1K*YW1DE2RL6NPAS9NT2HK2KNHK2IRREAG1GHTSLI1ND2RALI3PR8LIKA-T-GNDQGQNSD1DSFLNK2SQQSISCLEDKQ2GELI2IMVIPGDNR-TN1NSQP1TRRKR-Y-T-Y-P-I-1SNAL1-KSA2VCQK1VA13TLDS1ND2IV6	N/A	43	19
RIM4	candida_montana.fas_NODE_5_length_745227_cov_21.5169_ID_9	308	477	718739	718314	DVIEEECGHVHGSDSEEKLTSDGIYDDEDKDSEITIDKRSIFVGQLDKETTREELNRRFSTHGKIQDINLIFKPTNIFAFIKYETEEAAAAALESENHAIFLNKTMHVQYKEVGGRHNRKFSGKNGGSNFNHHQFFSTRSGKTFTGPELNLAPPPINM-YRKMSGGSQQES	DWIVEWAQNIEQNDSFEKTS----------EPEIVIDKFSIFIGQLDDKVSKEKLEERFSRHGKISETTLVLRPGNNFAFVKFETEKAAAAAVERENHAVFLDKTMHVQYREL------------------HHKRSRYSSSSSTSP-RLNLAPPPVNLPYRRASTGSRHSS	2.90e-22	110	274	171	43.86	75	66	103	4	30	60.23	0/-2	1VW1EV1EWCAGQHNVIHEGQSN2EF2LTTSS-D-G-I-Y-D-D-E-D-K-DESP2TV3RF3VI4KDEKTVTSRK1EK1NERE3TR4QSDEITNT1IVFLKR1TG1IN3IV1YF3EK5LV1SR4IV2ND7KR1VLG-G-R-H-N-R-K-F-S-G-K-N-G-G-S-N-F-N-2QKFRFSSRTYRS1GSKSTSFTTSGPP-ER7IV1ML-P2KRMA1GT2QRQHES1	N/A	43	24
RIM4	starmera_quercuum.fas_flattened_line_33	120	259	64269	64676	YGDLARVKVLRDNANRPYAFVQYNNDHDAKHALIRAQGTLLNGRRLRCEPAKVNRTLYLKNQQS--IDFNEISQICEKFGGLEQIVPDRTDNQYTRRYTYPISSAN-SWFVQFVYRDDAIRAYANLRTDPNWIIEWAQNINVP	WGDLALVKVLRDPSNRPYAFVQYKTDEDAKKALKYGQHSTLNGRSIRCERAKVNRTLYIATASGSDISLKDIKETLSSYGEIEQMIGN-NDSIYRK------SNLNKAWFCQFAYRDDAIRAYANLRSSFNWVVEWAQNIESP	1.96e-34	148	374	143	53.147	76	57	95	4	10	66.43	0/3	YW4RL6NPAS9NKNT1HE3HK2IKRYAG1GHTSLT4RSLI3PR8LIKANTQAQSSG-S-D1DSFLNKED1SKQEITCLESKSFY1GELI2IMVIPGDNR-TN1NSQI1TRRKR-Y-T-Y-P-I-1SNAL1-KSA2VC2VA13TSDSPF2IVIV6NEVS1	N/A	39	20
RIM4	starmera_quercuum.fas_flattened_line_33	337	473	64698	65048	KDSEITIDKRSIFVGQLDKETTREELNRRFSTHGKIQDINLIFKPTNIFAFIKYETEEAAAAALESENHAIFLNKTMHVQYKEVGGRHNRKFSGKNGGSNFNHHQFFSTRSGKTFTGPELNLAPPPINM-YRKMSGGS	EEPDVIIDNYSIFVGQLDAKATKGKLLERFSNHGKIVDCTLVVRPGNTFAFIKYETEKAAASAVERENHAVFMDKTMHVQYREL---HRRK------SSNFGS------------LAPRLNLAPPPVNLPSRRASTGS	6.47e-22	108	271	138	50	69	47	89	4	22	64.49	0/3	KEDESPEDIVTI2KNRY8KAEKTA1RKEGEK1NLRE3TN4QV1ICNT1IVFVKR1TG1IT9EK3AS1LV1SR4IV1LMND7KR1VLG-G-R-1NR2F-S-G-K-N-G-GS3NGHSH-Q-F-F-S-T-R-S-G-K-T-F-TLGA1ER7IV1ML-PYS1KRMA1GT2	N/A	39	19
RIM4	candida_orba.fas_NODE_6_length_487625_cov_118.973_ID_12440	108	256	324505	324993	ELCLSVTENFKK------------------YGDLARVKVLRDNANRPYAFVQYNNDHDAKHALIRAQGTLLNGRRLRCEPAKVNRTLYLK--NQQSIDFNEISQICEKFGGLEQIVPDRTDNQYTRRYTYPISSAN-SWFVQFVYRDDAIRAYANLRTDPNWIIEWAQNI	ELSLSVTKHFQQVSTSFIVHL*LLLTNII*WGELALVKVLRDPVNRPYAFVQYTNDQDANKALKEGQHSILDGRAIRCEKAKVNRTLYIATGDGKDLSLRQLEEDLDQYGEIEQMIGN-NDTPYRK------SNLNKAWFCKFAYRDDAIRAYANLRLSPEWIVEWAQNI	2.23e-34	148	373	170	45.882	78	64	107	5	28	62.94	0/1	2CS4EKNH1KQKQ-V-S-T-S-F-I-V-H-L-*-L-L-L-T-N-I-I-*YW1DE2RL6NPAV9NT2HQ2KNHK2IKREAG1GHTSLI1ND2RALI3PK8LIKA-T-GNDQGQKSDILDSFLNREQILSEQEIDCLEDKQFY1GELI2IMVIPGDNR-TN1NTQP1TRRKR-Y-T-Y-P-I-1SNAL1-KSA2VCQK1VA13TLDS1NE2IV6	N/A	40	21
RIM4	candida_orba.fas_NODE_6_length_487625_cov_118.973_ID_12440	334	473	325015	325380	DEDKDSEITIDKRSIFVGQLDKETTREELNRRFSTHGKIQDINLIFKPTNIFAFIKYETEEAAAAALESENHAIFLNKTMHVQYKEVGGRHNRKFSGKNGGSNFNHHQFFSTRSGKTFTGPELNLAPPPINM-YRKMSGGS	DKNEDQEVVIDKFSIFIGQLDDKVTKEKLNERFSRHGKTSEITLVLRPGNNFAFIKFESEKAAAAAVEKENHAVFLHKTMHVQYREL---HHKRSRYSSAASN----------------SPRLNLAPPPVNLPYRRASTGS	1.81e-25	120	300	141	50.355	71	50	97	3	20	68.79	0/1	1EKDNKE1SQ1IVTV3RF3VI4KDEKTV1RK1EK2RE3TR3ITQSDE1NT1IVFLKR1TG1IN5YF1TS1EK5LV1SK4IV2NH7KR1VLG-G-R-1NHRKKRFSSRGYKSNSGAGA2F-N-H-H-Q-F-F-S-T-R-S-G-K-T-F-T-GS1ER7IV1ML-P2KRMA1GT2	N/A	40	20
RIM4	hanseniaspora_uvarum.fas_APLS01000009.1	94	420	300269	301231	CIFVASLAAALSDDELCLSVTENFKKYGDLARVKVLRDNANRPYAFVQYNNDHDAKHALIRAQGTLLNGRRLRCEPAKVNRTLY--------------LKNQQSIDFNEISQICEKFGGLEQIV----------------PDRTDNQYTRRY-----TYPISSAN--SWFVQFVYRDDAIRA---YANLRTDPNWIIEWAQNINVPKNYNLLHKSKFKSSKYHQNNGIINNDGSNNNDNNNSNNNNREDSRRNGDVIEEECGHVHG----SDSEEKLTSDGIYDDEDKDSEITIDKRSIFVGQLDKETTREELNRRFSTHGKIQDINLIFK-PTNIFAFIKYETEEAAAAALESENHAIFLNKTMHVQYKEV	CVFVASLSLKLNDKILLETVKENFEKYGDIKLIKVLRDAKNRPYAFVQYFNTEDANLAVQNSKGVILNNRPCRVEKAKVNRTLFLKQLKLSSLLSAGDIKPKRSNVENLIVDFV-KHGEIEQIVSMDNFINLVKENKIEQPKNNVKELIKEHVDIFQTNPFGSLNDNCWFLQFAFREDAITAHALYQNIKND--YVVHWAENIDL------------------------------------------------SDGLEKDCNLVYKFQDLINKETNIAPTSINLATKNNVNLEIDVYSIFVGQLTQTCTQDMLFDKFSIHGAITNLKLFTKNPNNCYAFITFEDNRSAGSAIETENHTYFNNKSIHVQYREL	2.29e-34	148	373	372	33.065	123	153	177	10	96	47.58	0/2	1IV5ASALAK1SN1DKEI1CLLEST1TK3KE4LIAKRLVI5NAAK9NF1DTHE2KNHL1LVIQRNASQK1TVLI2GN1RPLC1CV1PK7YF-L-K-Q-L-K-L-S-S-L-L-S-A-G-DLI1NPQKQR1INDVFE1EL1SVQDIFCVE-1FH1GELI4-S-M-D-N-F-I-N-L-V-K-E-N-K-I-E-Q1DKRNTNDVNKQEYLTIRKREYH-V-D-I-F-Q1YN1IFSG1AL1-D-NSC2VL2VAYF1DE3RT1-H-A-L1AQ1LIRKTN1P-N-WYIVIVEH2QE2NDVLP-K-N-Y-N-L-L-H-K-S-K-F-K-S-S-K-Y-H-Q-N-N-G-I-I-N-N-D-G-S-N-N-N-D-N-N-N-S-N-N-N-N-R-E-D-S-R-R-N-GS1VGIL1EK…	Hanseniaspora uvarum DSM 2768 Contig_9, whole genome shotgun sequence	46	46
RIM4	phaffomyces_opuntiae.fas_NODE_4_length_330874_cov_55.2971_ID_5053	108	256	216856	217347	ELCLSVTENFKK-------------------YGDLARVKVLRDNANRPYAFVQYNNDHDAKHALIRAQGTLLNGRRLRCEPAKVNRTLYLK--NQQSIDFNEISQICEKFGGLEQIVPDRTDNQYTRRYTYPISSAN-SWFVQFVYRDDAIRAYANLRTDPNWIIEWAQNI	ELSLSVTKHFQQVSTI*VHQGF*SLLTLYIQWGELALVKVLRDPANRPYAFVQYTNDEDANKALKEGQHSILDGRAIRCEKAKVNRTLYIATGDGKDLSLRQLQEGLYHYGEIEQMIGN-NDSPYRK------SNLNKAWFCKFAYRDDAIRAYANLRLSPDWIVEWAQNI	2.31e-34	148	373	171	46.199	79	63	108	5	29	63.16	0/1	2CS4EKNH1KQKQ-V-S-T-I-*-V-H-Q-G-F-*-S-L-L-T-L-Y-I-QYW1DE2RL6NP10NT2HE2KNHK2IKREAG1GHTSLI1ND2RALI3PK8LIKA-T-GNDQGQKSDILDSFLNREQILSQQEIGCLEYKHFY1GELI2IMVIPGDNR-TN1NSQP1TRRKR-Y-T-Y-P-I-1SNAL1-KSA2VCQK1VA13TLDS1ND2IV6	N/A	40	21
RIM4	phaffomyces_opuntiae.fas_NODE_4_length_330874_cov_55.2971_ID_5053	334	473	217369	217734	DEDKDSEITIDKRSIFVGQLDKETTREELNRRFSTHGKIQDINLIFKPTNIFAFIKYETEEAAAAALESENHAIFLNKTMHVQYKEVGGRHNRKFSGKNGGSNFNHHQFFSTRSGKTFTGPELNLAPPPINM-YRKMSGGS	DKNQDQEVVIDKFSIFIGQLDDKVTKEKLEERFSRHGKTSEITLVLRPGNNFAFIKFESERAAAAAVEKENHAVFLHKTMHVQYREL---HHKRSRYSSASSN----------------APRLNLAPPPVNLPYRRASTGS	2.73e-25	119	299	141	49.645	70	51	95	3	20	67.38	0/1	1EKDNKQ1SQ1IVTV3RF3VI4KDEKTV1RK1EK1NERE3TR3ITQSDE1NT1IVFLKR1TG1IN5YF1TS1ER5LV1SK4IV2NH7KR1VLG-G-R-1NHRKKRFSSRGYKSNSGAGS2F-N-H-H-Q-F-F-S-T-R-S-G-K-T-F-T-GA1ER7IV1ML-P2KRMA1GT2	N/A	40	20
RIM4	candida_gotoi.fas_NODE_27_length_143028_cov_71.4765_ID_53	94	257	109670	110158	CIFVASLAAALSDDELCLSVTENFKKYGDLARVKVLRDNANRPYAFVQYNNDHDAKHALIRAQGTLLNGRRLRCEPAKVNRTLYLKNQQSIDFNEISQICEKFGGLEQIVPDRTDNQYTRRYTYPISSANSWFVQFVYRDDAIRAYANLRTDPNWIIEWAQNIN	CVFVASLCSNMSDDDLCVAVTDHFKQWGGLSTVKVLRDTSNRPYAFVQYGNEEDSKLAISKGHNSVLHGRKLRCEPAKVNRTLFLSSPVVLTEKDLKSNLKEFGEFDNIKSSNINGVVNLDRTFN-EDSNFWFIKFTYRDDAIRAFASLTERNFFQVEWAKNID	2.56e-34	148	373	164	45.732	75	88	114	1	1	69.51	0/2	1IV5ACASANLM3ED2LVSA2EDNH2KQYW1DG1ASRT6NTAS9NG1DEHE1AS1HL1LIISRKAGQHGNTSLV1NH2RK12YF1KSNSQPQVSVILDTFENKEDILSKQSINCLEKKE2GELFEDQN1VKPSDSRNTIDNNGQVYVTNRLRDYR1YFPNI-SESDAS1SF2VIQK1VT8YF1NS1RTTEDRPNNFWFIQIV3QK2ND	N/A	41	23
RIM4	candida_gotoi.fas_NODE_27_length_143028_cov_71.4765_ID_53	343	468	110207	110521	IDKRSIFVGQLDKETTREELNRRFSTHGKIQDINLIFKPTNIFAFIKYETEEAAAAALESENHAIFLNKTMHVQYKEVGGRHN-RKFSGKNGGSNFNHHQFFSTRSGKTFTGPELNLAPPPINMYRK	FDKFSIFIGQLNPTITEEELKSRFKLHGEISEFSIIRKPLSTFAFITFKSETSAASAVERENHTMLKNKTIHVQYREVHPPPKVTEYSPQVG----------------------LSYAPPPINLLKR	5.98e-12	76.6	187	127	39.37	50	54	73	2	23	57.48	0/2	IF2RF3VI3DNKPETTI1RE3NKRS2SKTL2KE1QSDEIFNSLI1FR2TLNSIT4KTYFEKTS1ETAS2AS1LV1SR3ATIMFLLK3MI4KR2GHGPRPHPNK-VRTKEFY1GPKQNV1G-S-N-F-N-H-H-Q-F-F-S-T-R-S-G-K-T-F-T-G-P-E-1NSLY6MLYLRKKR	N/A	41	18
RIM4	pichia_nakasei.fas_NODE_17_length_242779_cov_85.8604_ID_33	94	260	11201	11716	CIFVASLAAALSDDELCLSVTENFKKYGDLARVKVLRDNANRPYAFVQYNNDHDAKHALIRAQGTLLNGRRLRCEPAKVNRTLYLKNQQSIDFNEI-SQICEKFGGLEQIVPDRTDNQYTRRYTYPISSANSWFVQFVYRDDAIRAYANLRTDPNWIIEWAQNI-----NVPK	CVFVASLSSNLDDDVLCQSVTDHFKQWGEMTLVKVLRDPANRPYAFVQYAKDEDADKAISEGQHSILNGRTVRCEKARVNRTLYLNSLNNGIIEKIMKKLLTRFGEIEKLVT-LDENANVVNDVKPKQCYNIWYCKFKYRQDAISAFANMKSKSNWNVEWSQNIEDEYSNIPE	2.81e-34	148	373	173	46.243	80	86	114	3	7	65.9	0/2	1IV5ASASAN1SD2EV2LQ3EDNH2KQYW1DELMATRL6NP10NANK1HE2KDHK1LIISREAG1GHTSLI4RTLV3PK1KR7KNNSQLQNSNIGDIFINEEK1-MSKQKILCLETKR2GELI1QKIL1PTD-RLTDDE1QAYNTVRVRNYDTVYK1IKSQSCAY1SI1FYVCQK1VK2DQ3RS1YF2LMRKTSDKPS2INIV2AS3-E-D-E-Y-S1VI1KE	N/A	43	23
RIM4	pichia_nakasei.fas_NODE_17_length_242779_cov_85.8604_ID_33	328	468	11678	12040	SDGIYDDEDKDSEITIDKRSIFVGQLDKETTREELNRRFSTHGKIQDINLIFKPTNIFAFIKYETEEAAAAALESENHAIFLNKTMHVQYKEVGGRHNRKFSGKNGGSNFNHHQFFSTRSGKTFTGPELNLAPPPINMYRK	SQNIEDEYSNIPEVTIDKHSIFVGHLDPRISKEDLIERFEHHGKIKEAILVNRPLSNFAFIKFKTKEAAAAAVERENHSMFKFKTIHVQYREMYNNYRRKFSND--------------------SGLKLNLAPPPVNFKKR	1.08e-17	95.1	235	141	43.972	62	59	87	1	20	61.7	0/2	1DQGN1YE1DEEYDSKNDISP1IV4RH5QH2KPERTITSRK1ED1NIRE2SETH4QKDEIANI1IVFNKR1TLNSIN5YFEK1EK6LV1SR3ASIM1LKNF2MI4KR1VMGYGNRNHYNR4GNKDN-G-G-S-N-F-N-H-H-Q-F-F-S-T-R-S-G-K-T-F-TS1PLEK7IV1MFYKRKKR	N/A	43	20
RIM4	pichia_norvegensis.fas_flattened_line_22	94	256	4290	4781	CIFVASLAAALSDDELCLSVTENFKKYGDLARVKVLRDNANRPYAFVQYNNDHDAKHALIRAQGTLLNGRRLRCEPAKVNRTLYLK-NQQSIDFNEISQICEKFGGLEQIVPDRTDNQYTRRYTYPISSANS------WFVQFVYRDDAIRAYANLRTDPNWIIEWAQNI	CVFVASLSSNLSDDVLCQSVTAHFKQWGEMKLVKVLRDPANRPYAFVQYAKDEDADLAISEGQHSILNGRTIRCEKARVNRTLYVEISNKGICEKTLKKLMLRFGEVEKLV--KVDDEFLS----DTSSLNQKTKYKRWFCKFVYRQDAISAFANLKTKIDWSVEWTQNV	3.83e-34	147	372	170	47.647	81	76	115	4	13	67.65	0/3	1IV5ASASAN4EV2LQ3EANH2KQYW1DELMAKRL6NP10NANK1HE2KDHL1LIISREAG1GHTSLI4RTLI3PK1KR6LVKE-INSQNQKSG1DCFENKETILSKQKILCMELKR2GELV1QKIL1P-D-RKTV1NDQEYFTLRSR-Y-T-Y-PDIT2AL1SQ-K-T-K-Y-K-R2VCQK4DQ3RS1YF3RK1DKPIND1ISIV2AT2IV	N/A	43	23
RIM4	pichia_norvegensis.fas_flattened_line_22	328	470	4770	5138	SDGIYDDEDKDSEITIDKRSIFVGQLDKETTREELNRRFSTHGKIQDINLIFKPTNIFAFIKYETEEAAAAALESENHAIFLNKTMHVQYKEVGGRHNRKFSGKNGGSNFNHHQFFSTRSGKTFTGPELNLAPPPINMYRKMS	TQNVEDEYSEVPEVTIDKHSIFVGHLDPRISKDELVERFENHGKIKEAILVNRPLSNFAFIKFFTKEAAAAAVERENHSMFKYKTIHVQYREMYNNYRRNSSDD--------------RKYK------LSLAPPPVNFNRRHS	8.41e-15	85.9	211	143	41.958	60	63	85	2	20	59.44	0/3	STDQGNIVYE1DEEYDSKEDVSP1IV4RH5QH2KPERTITSRKED2NVRE2SETN4QKDEIANI1IVFNKR1TLNSIN5YFEF1EK6LV1SR3ASIM1LKNY2MI4KR1VMGYGNRNHYNR1KNFS1GDKDN-G-G-S-N-F-N-H-H-Q-F-F-S-T-1SKGY1T-F-T-G-P-E-1NS5IV1MFYN1KRMH1	N/A	43	20
RIM4	metschnikowia_aberdeeniae.fas_abe-_s6	94	257	148540	149025	CIFVASLAAALSDDELCLSVTENFKKYGDLARVKVLRDNANRPYAFVQYNNDHDAKHALIRAQGTLLNGRRLRCEPAKVNRTLYLKNQQSIDFNEISQICEKFGGLEQIVPDRTDNQYTRRYTYPISSAN-SWFVQFVYRDDAIRAYANLRTDPNWIIEWAQNIN	CVFVASLRATRSDDELCRSVTDHFGTFGELASVKVLRDPVNRPYAFVQYTNDRDCQKAIKLGHNSELDGRKLRCEAAKVNRTLFISFFLLMGRHQIQELASRYGEIEIITP---STHAGRVVSGPVPEASLNWFIKYSYRDDAIRAFASLTESEEYHVEWAQNID	4.03e-34	147	371	165	47.879	79	82	111	2	4	67.27	0/1	1IV5AR1ATLR6LR3EDNH1KGKTYF1DE2RS6NPAV9NT2HR1ACKQHK1LIIKRLAGQHGNTSLE1ND2RK4PA7YFLIKSNFQFQLSLIMDGFRNHEQ1SQQEILCAESKRFY1GELI1QI1VT1D-R-T-DSNTQHYATG1RVYVTSYG1IVSPSE1NS-LSN2VIQKFYVS8YF1NS1RTTEDSPENEWYIHIV6ND	N/A	42	23
RIM4	metschnikowia_aberdeeniae.fas_abe-_s6	341	475	149044	149388	ITIDKRSIFVGQLDKETTREELNRRFSTHGKIQDINLIFKPTNIFAFIKYETEEAAAAALESENHAIFLNKTMHVQYKEVGGRHNRKFSGKNGGSNFNHHQFFSTRSGKTFTGPE--LNLAPPPINMYRKMSGGSQQ	LQFDKLSIFIGQLPADATEAKIRQHFSVHGEIVDVSVIQKGTSTFSFVTFTDEAAAASAVARDNHLMFMNKTIHVQYKELSSKGN----------------------SRVILLPRVPVALAPPPIHLRKRFSGIFQK	1.26e-12	78.6	192	137	35.036	48	65	77	2	24	56.2	0/1	ILTQIF2RL3VI3DPKAEDTA1REEAEKLINRRQRH2TV2KE1QV1IVNSLV1FQ1PG1NSIT1AS1IVKTYFETTD1EA3AS1LVEASRED2ALIM1LM3MI6VLGSGSRKHG1R-K-F-S-G-K-N-G-G-S-N-F-N-H-H-Q-F-F-S-T-R-S-GSKRTVFITLGL1ER-V-PLVNA6NHMLYRRKKRMF2GISF1QK	N/A	42	19
RIM4	candida_fructus.fas_flattened_line_117	94	257	15651	16136	CIFVASLAAALSDDELCLSVTENFKKYGDLARVKVLRDNANRPYAFVQYNNDHDAKHALIRAQGTLLNGRRLRCEPAKVNRTLYLKNQQSIDFNEISQICEKFGGLEQIVPDRTDNQYTRRYTYPISSANSWFVQFVYRDDAIRAYANLRTDPNWIIEWAQNIN	CVFVASLRASKTDDELCRSVTKLFNNFGELVSVKVLRDPSNRPYAFAQYSNDNDCKRAIELGHGTELEGRKLRCEAAKVNRTLFVSVTPPMRLQDLKSSVAKFGEIELLFGSTSEGDVI--HVPHNGTSLSWFVKFSYRDDAIRAFASLSDDLQFHVEWAQNID	4.49e-34	147	371	164	48.171	79	83	108	1	2	65.85	0/3	1IV5AR1ASLKST5LR3EKNL1KNKNYF1DE1AVRS6NPAS6VA2NS2HN1AC1HR1LIIERLAGQH2LE1NE2RK4PA7YFLVKSNVQTQPSPIMDRFLNQEDILSKQSISCVEA3GELI1QLILVFPGDSRTTSDENGQDYVTIR-R-YHTVYPPHINSGSTASNL4QK1VS8YF1NS1RSTD1PLNQWFIHIV6ND	N/A	42	23
RIM4	candida_fructus.fas_flattened_line_117	343	478	16161	16529	IDKRSIFVGQLDKETTREELNRRFSTHGKIQDINLIFKPTNIFAFIKYETEEAAAAALESENHAIFLNKTMHVQYKEVGGRHNRKFSGKNGGSNFNHHQFFSTRSGKTFTGPELNLAPPPINMYRKMS-------GGSQQESE	IDRTSIYIGLLGPNVTERDVTNHFSIHGDVEEVSVINRLSSSFAFVTYTTEEAAASAVERDNHSMFMDKTIHVQYKELSRKNSTKV-------------ILSPRS-------PVALAPPPINLRKKSTLRTKFNLGGDYQASK	2.14e-11	74.7	182	143	35.664	51	65	83	3	27	58.04	0/3	2KRRT2FYVI1QL1DGKPENTV1REEREDLVNTRNRH2TI2KDIVQEDEIVNSLV1FNKRPLTSNSIS3IVKT1ET6AS1LV1SRED2ASIM1LMND2MI6VLGSGRRKHNNSRT1FVS-G-K-N-G-G-S-N-F-N-H-H-Q-FIFL1TP2G-K-T-F-T-G-P-EPLVNA7MLYRRK1MSST-L-R-T-K-F-N-L2SDQY1EA1EK	N/A	42	19
RIM4	candida_rhagii.fas_NODE_10_length_552946_cov_42.1042_ID_2312	94	257	32293	31805	CIFVASLAAALSDDELCLSVTENFKKYGDLARVKVLRDNANRPYAFVQYNNDHDAKHALIRAQGTLLNGRRLRCEPAKVNRTLYLKNQQSIDFNEISQICEKFGGLEQIVPDRTDN--QYTRRYTYPISSANSWFVQFVYRDDAIRAYANLRTDPNWIIEWAQNIN	CVFVASLCSTMSDDDLCISVTDHFKTWGDLSTVKVLRDTSNRPYAFVQYNSESECKLAIAKGHNSVLNGRKLRCEQAKVNRTLFVSSPVLLTEEELKNNLLEFGEFDNIKSSNVNGTANLNRSFNEP---SNFWFIKFTYRDDAIRAFASLTERNFFQVEWAKNID	4.52e-34	147	371	166	46.386	77	84	113	2	5	68.07	0/-1	1IV5ACASATLM3ED2LI3EDNH2KTYW3ASRT6NTAS10NSDEHSDEAC1HL1LIIARKAGQHGNTSLV4RK4PQ7YFLVKSNSQPQVSLILDTFENE1ILSKQNINCLELKE2GELFEDQN1VKPSDSRNTVDNNG-T-AQNYLTN1RSYFTNYE1I-S-S-AS1SF2VIQK1VT8YF1NS1RTTEDRPNNFWFIQIV3QK2ND	N/A	41	23
RIM4	candida_rhagii.fas_NODE_10_length_552946_cov_42.1042_ID_2312	343	468	31756	31442	IDKRSIFVGQLDKETTREELNRRFSTHGKIQDINLIFKPTNIFAFIKYETEEAAAAALESENHAIFLNKTMHVQYKEV-GGRHNRKFSGKNGGSNFNHHQFFSTRSGKTFTGPELNLAPPPINMYRK	FDKFSIFIGQLNPSITEEELTSRFKLHGEISEFSIIRKPLSTFAFITFKNETSAASAVERENHTMLKNKTIHVQYREVHPPPKATELSAQVG----------------------LSYAPPPINLLKR	3.70e-12	77	188	127	39.37	50	54	71	2	23	55.91	0/-1	IF2RF3VI3DNKPESTI1RE3NTRS2SKTL2KE1QSDEIFNSLI1FR2TLNSIT4KTYFEKTN1ETAS2AS1LV1SR3ATIMFLLK3MI4KR2-HGPGPRPHKNARTKEFL1GAKQNV1G-S-N-F-N-H-H-Q-F-F-S-T-R-S-G-K-T-F-T-G-P-E-1NSLY6MLYLRKKR	N/A	41	18
RIM4	metschnikowia_shivogae.fas_shi+_s35	94	257	506121	506606	CIFVASLAAALSDDELCLSVTENFKKYGDLARVKVLRDNANRPYAFVQYNNDHDAKHALIRAQGTLLNGRRLRCEPAKVNRTLYLKNQQSIDFNEISQICEKFGGLEQIVPDRTDNQYTRRYTYPISSAN-SWFVQFVYRDDAIRAYANLRTDPNWIIEWAQNIN	CVFVASLRATRSDDELCRSVTDHFGTFGELASVKVLRDPVNRPYAFVQYTNDRDCQKAIKLGHNSELDGRKLRCEAAKVNRTLFISFFLLMGRQQIQELASRYGEIEIITP---STHAGRVVSGPVPEASLNWFIKYSYRDDAIRAFASLTESEEYHVEWAQNID	4.56e-34	147	371	165	47.879	79	82	110	2	4	66.67	0/3	1IV5AR1ATLR6LR3EDNH1KGKTYF1DE2RS6NPAV9NT2HR1ACKQHK1LIIKRLAGQHGNTSLE1ND2RK4PA7YFLIKSNFQFQLSLIMDGFRNQEQ1SQQEILCAESKRFY1GELI1QI1VT1D-R-T-DSNTQHYATG1RVYVTSYG1IVSPSE1NS-LSN2VIQKFYVS8YF1NS1RTTEDSPENEWYIHIV6ND	N/A	42	23
RIM4	metschnikowia_shivogae.fas_shi+_s35	341	475	506625	506969	ITIDKRSIFVGQLDKETTREELNRRFSTHGKIQDINLIFKPTNIFAFIKYETEEAAAAALESENHAIFLNKTMHVQYKEVGGRHNRKFSGKNGGSNFNHHQFFSTRSGKTFTGPE--LNLAPPPINMYRKMSGGSQQ	LQFDKLSIFIGQLPADATEAKIRQHFSVHGEIVDVSVIQKGTSTFSFVTFTDEAAAASAVARDNHLMFMNKTIHVQYKELSSKGN----------------------SRVILLPRVPVALAPPPIHLRKRFSGIFQK	1.27e-12	78.6	192	137	35.036	48	65	77	2	24	56.2	0/3	ILTQIF2RL3VI3DPKAEDTA1REEAEKLINRRQRH2TV2KE1QV1IVNSLV1FQ1PG1NSIT1AS1IVKTYFETTD1EA3AS1LVEASRED2ALIM1LM3MI6VLGSGSRKHG1R-K-F-S-G-K-N-G-G-S-N-F-N-H-H-Q-F-F-S-T-R-S-GSKRTVFITLGL1ER-V-PLVNA6NHMLYRRKKRMF2GISF1QK	N/A	42	19
RIM4	yamadazyma_scolyti.fas_NODE_37_length_64369_cov_36.8038_ID_5894	94	273	32529	32023	CIFVASLAAALSDDELCLSVTENFKKYGDLARVKVLRDNANRPYAFVQYNNDHDAKHALIRAQGTLLNGRRLRCEPAKVNRTLYLKNQQSIDFNEISQICEKFGGLEQIVPDRTDNQYTRRYTYPISSANSWFVQFVYRDDAIRAYANLRTDPNWIIEWAQNINVPKNYNLLHKSKFKSS	CAFVASLCARKSDDELSVSVHNAFCQFGSIGNIKVLRDTANRPYAFVQYTNDEDCKRAISGGPGITLDGRVVRVEQAKVNRTLYIDFGNMVNQLQVKQQASIFGETEKILSCDVAGNATSKF-----NSNGWFIQFVYRDDAIRAFANLANDPQLEVQWAQNIDVVRD------SKFYSS	4.62e-34	147	371	180	47.778	86	83	112	2	11	62.22	0/-2	1IA5AC1ARLK5CSLV2THENNA1KCKQYF1DSLIAGRNVI5NT10NT2HE1AC1HR1LIISRGAGQP1TILT1ND2RVLV1CV1PQ8LIKDNFQGQNSMIVDNFQNLEQIVSK1IQCAESKI2GELT1QK1VLPSDCRDTVDANGQNYA1RSRKYFT-Y-P-I-S-SNAS1SG2VI11YF3RATN2NQWLIEIVEQ5ND1PVKRNDY-N-L-L-H-K-3KY2	N/A	43	25
RIM4	yamadazyma_scolyti.fas_NODE_37_length_64369_cov_36.8038_ID_5894	344	467	32013	31708	DKRSIFVGQLDKETTREELNRRFSTHGKIQDINLI----FKPTNIFAFIKYETEEAAAAALESENHAIFLNKTMHVQYKEVGGRHNRKFSGKNGGSNFNHHQFFSTRSGKTFTGPELNLAPPPINMYR	DHRSVYVGQLTRDCTEYALRQRFSRHGTINTCYLLSKKKFGAVHYFAFISYEDEAGAARAVEVENHSMFMMKIIHVQFREY---HEKKAETKG-----------------------LTLAPPPVTIRR	1.90e-08	65.1	157	128	36.719	47	51	64	3	30	50	0/-2	1KH2IVFY4DTKREDTC1REEYEA1NRRQ3TR2KT1QNDTICNY1IL-S-K-K-K1KGPATVNHIY4KS2TD1EAAG2AR1LV1SV3ASIM1LMNM1TIMI3YFKR1VYG-G-R-1NERK1FASEGT1NGG-G-S-N-F-N-H-H-Q-F-F-S-T-R-S-G-K-T-F-T-G-P-E-1NT5IVNTMIYR1	N/A	43	17
RIM4	metschnikowia_hibisci.fas_hib+_s106	94	257	517371	517856	CIFVASLAAALSDDELCLSVTENFKKYGDLARVKVLRDNANRPYAFVQYNNDHDAKHALIRAQGTLLNGRRLRCEPAKVNRTLYLKNQQSIDFNEISQICEKFGGLEQIVPDRTDNQYTRRYTYPISSAN-SWFVQFVYRDDAIRAYANLRTDPNWIIEWAQNIN	CVFVASLRATRSDDELCRSVTDHFGTFGELASVKVLRDPVNRPYAFVQYTNDRDCQKAIKLGHNSELDGRKLRCEAAKVNRTLFISFFLLMGRSQIQELASRYGEIEIITP---STHAGRVISGPVPEASLNWFIKYSYRDDAIRAFASLTESEEYHVEWAQNID	5.40e-34	147	370	165	47.879	79	82	111	2	4	67.27	0/3	1IV5AR1ATLR6LR3EDNH1KGKTYF1DE2RS6NPAV9NT2HR1ACKQHK1LIIKRLAGQHGNTSLE1ND2RK4PA7YFLIKSNFQFQLSLIMDGFRNSEQ1SQQEILCAESKRFY1GELI1QI1VT1D-R-T-DSNTQHYATG1RVYITSYG1IVSPSE1NS-LSN2VIQKFYVS8YF1NS1RTTEDSPENEWYIHIV6ND	N/A	42	23
RIM4	metschnikowia_hibisci.fas_hib+_s106	341	475	517875	518219	ITIDKRSIFVGQLDKETTREELNRRFSTHGKIQDINLIFKPTNIFAFIKYETEEAAAAALESENHAIFLNKTMHVQYKEVGGRHNRKFSGKNGGSNFNHHQFFSTRSGKTFTGPE--LNLAPPPINMYRKMSGGSQQ	LQFDKLSIFIGQLPADATEAKIRQHFSVHGEIVDVSVIQKGTSTFSFVTFTDEAAAASAVARDNHLMFMNKTIHVQYKELSSKGN----------------------SRVILLPRVPVALAPPPIHLRKRFSGIFQK	1.07e-12	79	193	137	35.036	48	65	77	2	24	56.2	0/3	ILTQIF2RL3VI3DPKAEDTA1REEAEKLINRRQRH2TV2KE1QV1IVNSLV1FQ1PG1NSIT1AS1IVKTYFETTD1EA3AS1LVEASRED2ALIM1LM3MI6VLGSGSRKHG1R-K-F-S-G-K-N-G-G-S-N-F-N-H-H-Q-F-F-S-T-R-S-GSKRTVFITLGL1ER-V-PLVNA6NHMLYRRKKRMF2GISF1QK	N/A	42	19
RIM4	metschnikowia_hibisci.fas_hib+_s106	346	457	373567	373217	RSIFVGQLDKETTREELNRRFSTHGKIQDINL-IFKPTNI---FAFIKYETEEAAAAALESENHAIFLNKTMHVQYKEVGGRHN-RKFSGKNGGSNFNHHQFFSTRSGKTFTGPELN	RILFVGNLPFDTTDELLEEHFLAFGKITRVRMAAFEDTGKCKGFAFIDFINQEGPTAALKSKLAKIFINRPLRLEFGEDRSKRNPRKIEAESGGKVSGRREHNSEGREHNFEGREYN	6.5	37	84	117	32.479	38	74	57	3	5	48.72	0/-1	1SIIL3QN1DPKFED2RD1EL1NERERH1SLTAHF3QTDRIVNRLM-AIA1KEPD1NGIK-C-K-G4KDYFEITNEQ1AGAPAT3EK1EKNLHAAK2LI1KRTPMLHRVLQEYFKG1VDGRGSRKHR1-P2FISEGAKENS2SKNVFSNGHRHRQEFHFN1TERGSRGEKHTN1TE1PR1LY1	N/A	42	16
RIM4	ambrosiozyma_vanderkliftii.fas_flattened_line_22	94	256	179982	179500	CIFVASLAAALSDDELCLSVTENFKKYGDLARVKVLRDNANRPYAFVQYNNDHDAKHALIRAQGTLLNGRRLRCEPAKVNRTLYLK-NQQSIDFNEISQICEKFGGLEQIVPDRTDNQYTRRYTYPISSA----NSWFVQFVYRDDAIRAYANLRTDPNWIIEWAQNI	CVFVASLSSSLSDDVLCQSVTNHFKQWGEISLVKVLRDPANRPYAFVQYMSENEANRAISEGQHSILNGRTVRCEKARVNRTLYVELSNIGIAESSIKNMLSKFGEIERIIA--VDGNFNS-----IDSSEGIHNRWFCKYVYRQDAISAFANLKIKPYWNIEWAQNL	5.62e-34	147	370	168	48.81	82	74	116	4	12	69.05	0/-1	1IV5ASASAS4EV2LQ3ENNH2KQYW1DELIASRL6NP10NMNSDEHNDE1KNHR1LIISREAG1GHTSLI4RTLV3PK1KR6LVKE-LNSQNQISG1DAFENSES1SKQNIMCLES3GELI1QR1VIPAD-R-TV1NGQNYFTNRSR-Y-T-Y-P-1SD1AS-E-G-I-H1SR2VCQKFY3DQ3RS1YF3RKTIDK1NY1IN6IL	N/A	41	23
RIM4	ambrosiozyma_vanderkliftii.fas_flattened_line_22	340	470	179475	179137	EITIDKRSIFVGQLDKETTREELNRRFSTHGKIQDINLIFKPTNIFAFIKYETEEAAAAALESENHAIFLNKTMHVQYKEVGGRHNRKFSGKNGGSNFNHHQFFSTRSGKTFTGPELNLAPPPINMYRKMS	EVTIDRYSIFIGHLDPRISKDELVQRFEMHGSIKEAILVNRPLNNFAFIKFKTKEAAASAVERENHSMFKFKTIHVQYRELYNNYKRKF------------------SSDTTKGQKLNLAPPPVNFKRRHS	1.05e-18	98.6	244	131	45.038	59	54	84	1	18	64.12	0/-1	1IV3KRRY3VI1QH2KPERTITSRKED2NVRQ2SETM2KS1QKDEIANI1IVFNKR1TL1IN5YFEK1EK4AS1LV1SR3ASIM1LKNF2MI4KR1VLGYGNRNHYNK3S-G-K-N-G-G-S-N-F-N-H-H-Q-F-F-S-T-R-1GSKD1FTTK1PQEK7IV1MFYK1KRMH1	N/A	41	18
RIM4	brettanomyces_custersianus.fas_flattened_line_42	94	256	133197	132715	CIFVASLAAALSDDELCLSVTENFKKYGDLARVKVLRDNANRPYAFVQYNNDHDAKHALIRAQGTLLNGRRLRCEPAKVNRTLYLK-NQQSIDFNEISQICEKFGGLEQIVPDRTDNQYTRRYTYPISSANSWFVQFVYRDDAIRAYANLRTDPNWIIEWAQNI	CVFVASLSSNLSDAVLSKSVTEHFKQWGKVDLVKVLRDPRGRPYAFVQYNKDEEANKAIKLGQHSLLNGRTIRCEKARVNRTLFIRVNISDMTPAKMASILSQYGKLERLVP--VDNQL-QPAKNPSAIEKNWFAKYMYRQDAICAYANLKTRYRWCVEWAQNL	5.80e-34	147	370	164	48.78	80	80	112	3	4	68.29	0/-1	1IV5ASASAN3DAEV1CSLK4NH2KQYW1DKLVADRL6NPARNG9NK1HEDE1KNHK1LIIKRLAG1GHTS5RTLI3PK1KR5YFLIKR-V1QIQSSDIMDTFPNAEKIMSAQS1CLESKQFY1GK2QRIL2D-R-TV3YLT-RQRPYATKYN1ISSASIAENKSN2VAQKFYVM2DQ3RC5RK1DRPYNR1ICIV5IL	N/A	42	23
RIM4	brettanomyces_custersianus.fas_flattened_line_42	333	469	132711	132352	DDEDKDSEITIDKRSIFVGQLDKETTREELNRRFSTHGKIQDINLIFKPTNIFAFIKYETEEAAAAALESENHAIFLNKTMHVQYKEVGGRHNRKFSGKNGGSNFNHHQFFSTRSGKTFTGPELNLAPPPINMYRKM	DEYTNEPEVTIDKYSIFIGHLNTTISQTELVERFQKHGAIKEAILIQRPLFNFAFVKFKSKLAAASAVEKENHSLFANEPIYVQYREMFNNYRKR------ARKWLTHKYF-----------KLSLAPPPINFKKGL	1.44e-13	81.6	200	137	35.766	49	71	83	2	17	60.58	0/-1	1DEEYDTKNDESP1IV4RY3VI1QH1DNKTETTITSRQET2NVRE2SQTK2KA1QKDEIANI2FQKR1TLNFIN3IV1YFEKTSEKEL3AS1LV1SK3ASIL1LA1KETPMIHY3KR1VMGFGNRNHYNRRKKRF-S-G-K-N-G-GASRNKFWNLHT1QKFY1S-T-R-S-G-K-T-F-T-G-P-EK1NS7MFYKRKKGML	N/A	42	19
RIM4	wickerhamia_fluorescens.fas_gi|1002316303|dbj|BCGE01000001.1|	94	256	1844445	1844930	CIFVASLAAALSDDELCLSVTENFKKYGDLARVKVLRDNANRPYAFVQYNNDHDAKHALIRAQGTLLNGRRLRCEPAKVNRTLYLKNQQSIDFNEISQICEKFGGLEQIVPDRTDNQYTRRYT-YPISSANSWFVQFVYRDDAIRAYANLRTDPNWIIEWAQNI	CVFVASLYANKLDDELCMSVTRHFLQWGKLTTVKVLRDTSNRPYAFVQYSSDQESNRAIKFGHNSTLDGRSIRCEHAKVNRTIFVNSQDATLELGIRFHLEKFGEIEQLVA--TNSQGTIFFMDNACNGAKNWLCKFVYRDDAIRAFANLTDEGSFRVEWAQNI	6.02e-34	147	370	164	48.78	80	81	112	2	3	68.29	0/3	1IV5AY1ANLKSL5LM3ERNH1KLKQYW1DK1ATRT6NTAS9NSNS1HQDEASKNHR1LIIKRFAGQHGNTSLT1ND2RSLI3PH6LIYFLVKNNS1QDSAITDLFENLEG1SRQFIHCL4GELI2IL1PAD-R-1DNNS1YG1RIRFYFTM-DYNPAICSNSG1NKSN1FLVCQK10YF3RTTDDEPGNSWFIRIV6	Wickerhamia fluorescens DNA, scaffold: scaffold_0, strain: JCM 1821, whole genome shotgun sequence	44	23
RIM4	wickerhamia_fluorescens.fas_gi|1002316303|dbj|BCGE01000001.1|	318	470	1844949	1845323	HGSDSEEKLTSDGIYDDEDKDSEITIDKRSIFVGQLDKETTREELNRRFSTHGKIQDINLIFKPTNIFAFIKYETEEAAAAALESENHAIFLNKTMHVQYKEVGGRHNRKFSGKNGGSNFNHHQFFSTRSGKTFTGPELNLAPPPINMYRKMS	YGTLDEEKLGSA-------TESKVKFDKLSIFVGQLEHEVTEEELSLRFSRHGPIDVLDLIRKPNSTFAFIKYKDESSAASAVERENHSMFKFKTLHVQYREIHNSTNKLYTPSKAG---------------------IMLAPPPINLTKRQT	2.34e-18	97.4	241	153	40.523	62	63	89	2	28	58.17	0/3	HY1STDLSD4TG1DAG-I-Y-D-D-E-D-KTDE1EKIVTKIF2RL7DEKH1TV1RE3NSRL3TR2KP1QDDVILND2FR2TNNSIT6EKTD1ESAS2AS1LV1SR3ASIM1LKNF2ML4KR1VIGHGNRSHT1RKKLFYSTGPKSNKGA1S-N-F-N-H-H-Q-F-F-S-T-R-S-G-K-T-F-T-G-P-E-LINM7MLYTRKKRMQST	Wickerhamia fluorescens DNA, scaffold: scaffold_0, strain: JCM 1821, whole genome shotgun sequence	44	21
RIM4	ambrosiozyma_maleeae.fas_NODE_26_length_126748_cov_37.8281_ID_51	94	256	32676	32191	CIFVASLAAALSDDELCLSVTENFKKYGDLARVKVLRDNANRPYAFVQYNNDHDAKHALIRAQGTLLNGRRLRCEPAKVNRTLYLKNQQS-IDFNEISQICEKFGGLEQIVPDRTDNQYTRRYTYPISSANSWFVQFVYRDDAIRAYANLRTDPNWIIEWAQNI	CVFVASLSSSLSDDVLCQSVSNHFKQWGEISIVKVLRDPADRPYAFVQYSKNEDANRAIAEGQHSILNGRTVRCEKARVNRTLFVGLSNSGLSRDSIETMLAKFGEIERLVA--ADDSFNSIKSTDGGLFSRWFCKYVYRQDAISAFANLKVKPYWNIEWAQNL	6.80e-34	147	370	164	46.951	77	84	113	2	3	68.9	0/-2	1IV5ASASAS4EV2LQ2TSENNH2KQYW1DELIASRI6NP1ND8NSNKDNHE2KNHR1LIIAREAG1GHTSLI4RTLV3PK1KR5YFLVKGNLQSQN1-GILDSFRNDES1SEQTIMCLEA3GELI1QRIL1PAD-R-TA1NDQSYFTNRSRIYKTSYTPDIGSGSLAFNSSR2VCQKFY3DQ3RS1YF3RKTVDK1NY1IN6IL	N/A	41	23
RIM4	ambrosiozyma_maleeae.fas_NODE_26_length_126748_cov_37.8281_ID_51	340	470	32166	31828	EITIDKRSIFVGQLDKETTREELNRRFSTHGKIQDINLIFKPTNIFAFIKYETEEAAAAALESENHAIFLNKTMHVQYKEVGGRHNRKFSGKNGGSNFNHHQFFSTRSGKTFTGPELNLAPPPINMYRKMS	EVTIDKFSIFIGHLDPRITREELTERFEIHGEIKEAILVNRPLNNFAFIKFKTKEAAASAVERENHSMFKFKTIHVQYREMYNNYKKKFSSDSK------------------QGQKLNLAPPPVNFKRRYS	6.16e-20	102	254	131	46.565	61	52	84	1	18	64.12	0/-2	1IV4RF3VI1QH2KPERTI5NTRE2SETI2KE1QKDEIANI1IVFNKR1TL1IN5YFEK1EK4AS1LV1SR3ASIM1LKNF2MI4KR1VMGYGNRNHYNKRK3GSKDNSGKG-S-N-F-N-H-H-Q-F-F-S-T-R-S-G-K-T-F-TQ1PQEK7IV1MFYK1KRMY1	N/A	41	18
RIM4	blastobotrys_proliferans.fas_NODE_72_length_74873_cov_12.1964_ID_143	94	259	31409	31891	CIFVASLAAALSDDELCLSVTENFKKYGDLARVKVLRDNANRPYAFVQYNNDHDAKHALIRAQGTLLNGRRLRCEPAKVNRTLYLKNQQS--IDFNEISQICEKFGGLEQIVPDRTDNQYTRRYTYPISSANSWFVQFVYRDDAIRAYANLRTDPNWIIEWAQNINVP	CVFVASLSAAHSDDQLCNSVQTHFQQWGTITLVKVLRDSNNRPYAFVQYSNDEDAAAALAGAQHSTLNDRIIRVEPARVNRTLYVTPLRDSLADEKAVYEFLSQFGEVEQLV-------HTKVPLGTYKKPNNWYVKFAYRDDAIRAFASLRIDNNWSAEWAQNLDTP	1.05e-33	146	368	168	50	84	75	113	2	9	67.26	0/2	1IV5AS2LH3EQ2LN2TQETNH1KQKQYW1DTLIATRL6NSAN9NS2HE2KAHA2IARG2GHTSLT2GD1RILI1CV3KR6LVKTNPQLQRSD-S-LIA1FENKEAIVSYQEIFCLESKQ2GELV2IL1P-D-R-T-D-N-Q-YH1RKRVYPTLYGPTIYSKSKAP1SN1FY1QK1VA8YF1NS2TI1PN2ISIA5ILNDVT1	N/A	40	23
RIM4	blastobotrys_proliferans.fas_NODE_72_length_74873_cov_12.1964_ID_143	343	465	31913	32257	IDKRSIFVGQLDKETTREELNRRFSTHGKIQDINLIFK-------------PTNIFAFIKYETEEAAAAALESENHAIFLNKTMHVQYKEVGGRHNRKFSGKNGGSNFNHHQFFSTRSGKTFTGPELNLAPPPINM	IDKQSIFIGQLDHRVTEEKIIERFSSHGNIVECNVIIRDYSNIGGSGSGNNNNTSFAFVKFDSEQAAAEAVEQENHTVFLDKTMHVQYREL-----------------NHH----NQQHKNSSEFKLNLAPPPISL	5.66e-14	83.2	204	136	40.441	55	47	78	3	34	57.35	0/2	3RQ3VI4KHERTV1RE1EKLINIRE3TS2KN1QVDEIC1LV1FIKR-D-Y-S-N-I-G-G-S-G-S-G-N-NPNTNNTIS3IV1YFEDTS1EQ3AE1LV1SQ3ATIV2ND7KR1VLG-G-R-H-N-R-K-F-S-G-K-N-G-G-S-N-F-3Q-F-F-S-TNRQSQGH1TNFSTSGEPFEK8NSML	N/A	40	17
RIM4	saturnispora_saitoi.fas_flattened_line_4	94	260	515282	514773	CIFVASLAAALSDDELCLSVTENFKKYGDLARVKVLRDNANRPYAFVQYNNDHDAKHALIRAQGTLLNGRRLRCEPAKVNRTLYLK-NQQSIDFNEISQICEKFGGLEQIVPDRTDNQYTRRYTYPISSANSWFVQFVYRDDAIRAYANLRTDPNWIIEWAQNI-----NVPK	CVFVASLSSNLSDDVLCQSVNTHFKQWGNVSLVKVLRDPANRPYAFVQYSTDEDANRAISEGQHSILNGRTVRCEKARVNRTLYLQLPTPGMTESDIKNLILSFGEIERIV---SVNDNFNIIESGDEQQRSWFCKFVYRQDAISAFANLKTRADWNIEWAQNLEDEYSNVPE	1.10e-33	146	368	173	49.133	85	79	114	3	9	65.9	0/-1	1IV5ASASAN4EV2LQ2TNETNH2KQYW1DNLVASRL6NP10NSNT1HE2KNHR1LIISREAG1GHTSLI4RTLV3PK1KR7KQ-LNPQTQPSGIMDTFENSED1SKQNILCIELKS2GELI1QR2P-D-R-TSDV1QDYNTFRNRIYITEYSPGIDSESQAQNR3VCQK4DQ3RS1YF3RK1DRPAND1IN6IL-E-D-E-Y-S3KE	N/A	42	23
RIM4	saturnispora_saitoi.fas_flattened_line_4	340	470	514775	514443	EITIDKRSIFVGQLDKETTREELNRRFSTHGKIQDINLIFKPTNIFAFIKYETEEAAAAALESENHAIFLNKTMHVQYKEVGGRHNRKFSGKNGGSNFNHHQFFSTRSGKTFTGPELNLAPPPINMYRKMS	EVTIDRYSIFVGHLDPRISKDELIERFEKHGKIKEAILVNRPLSNFAFIKFKTKESAASAVERENHSMFKFKTIHVQYREMYNNYKRKTTNENGF--------------------KLNLAPPPVNFKRRNS	2.67e-17	94	232	131	43.511	57	54	84	1	20	64.12	0/-1	1IV3KRRY5QH2KPERTITSRKED2NIRE2SETK4QKDEIANI1IVFNKR1TLNSIN5YFEK1EK1AS2AS1LV1SR3ASIM1LKNF2MI4KR1VMGYGNRNHYNK2FTSTGNKE2GFS-N-F-N-H-H-Q-F-F-S-T-R-S-G-K-T-F-T-G-P-EK7IV1MFYK1KRMN1	N/A	42	18
RIM4	candida_homilentoma.fas_gi|1002316229|dbj|BCGB01000004.1|	94	257	475514	475026	CIFVASLAAALSDDELCLSVTENFKKYGDLARVKVLRDNANRPYAFVQYNNDHDAKHALIRAQGTLLNGRRLRCEPAKVNRTLYLKNQQSIDFNEISQICEKFGGLEQIVPDR----TDNQYTRRYTYPISSANSWFVQFVYRDDAIRAYANLRTDPNWIIEWAQNIN	CVFVASLCASNSDDELCISVTNHFSQWGELFTVKVLRDTLNRPYAFVQYTNDDDCKRAIKHGKDSLLCGRKLRCEAAKVNRTLFVRFPRQCNEEWLRAQFSSYGDLDSVKPSNYLGLVHNCWKTQQEF-----KNWFVKFTYRDDAIKAFAALSDNPRLTVEWAQNID	1.32e-33	145	367	168	46.429	78	81	108	2	9	64.29	0/-2	1IV5AC1ASLN6LI3ENNH1KSKQYW1DE1AFRT6NTAL9NT2HD1AC1HR1LIIKRHAGQKGDTS2NC2RK4PA7YFLVKRNFQPQRSQICDNFENEEWILSRQAIQCFESKSFY1GD1EDQSIVVK1DSRN-Y-L-G-LTVDH1QCYWTKRTRQYQTEYFP-I-S-S-A-NKSN3QK1VT6RK1YF1NA1RSTDDN1NRWLITIV6ND	Candida homilentoma DNA, scaffold: scaffold_3, strain: JCM 1507, whole genome shotgun sequence	41	23
RIM4	candida_homilentoma.fas_gi|1002316229|dbj|BCGB01000004.1|	343	468	474983	474672	IDKRSIFVGQLDKETTREELNRRFSTHGKIQDINLIFKPTNIFAFIKYETEEAAAAALESENHAIFLNKTMHVQYKEVGGRHNRKFSGKNGGSNFNHHQFFSTRSGKTFTGPELNLAPPPINMYRK	FDKFSIFVGQLNNKITESELKARFEVHGPIKDLSIIQKESNTFAFITYDEESSAASAVERENHTMLKDKTMHVQYKSV-NRTNKKASPRQ--LSFEH-------------------APPPIQFKKR	7.18e-13	79.3	194	126	42.857	54	50	72	3	22	57.14	0/-2	IF2RF7DNKNEKTI1REES2NKRA2SETV2KP1QK1ILNSLI1FQ1PETS1IT4KT1EDTE1ESAS2AS1LV1SR3ATIMFLLKND8ES1G-GN1HT1RK1FA1GPKRNQG-G-SLNS1NE1H-Q-F-F-S-T-R-S-G-K-T-F-T-G-P-E-L-N-L-5NQMFYKRKKR	Candida homilentoma DNA, scaffold: scaffold_3, strain: JCM 1507, whole genome shotgun sequence	41	18
RIM4	ambrosiozyma_monospora.fas_gi|1002318554|dbj|BCIP01000007.1|	94	260	419051	419557	CIFVASLAAALSDDELCLSVTENFKKYGDLARVKVLRDNANRPYAFVQYNNDHDAKHALIRAQGTLLNGRRLRCEPAKVNRTLYLK-NQQSIDFNEISQICEKFGGLEQIVPDRTDNQYTRRYTYPISSANSWFVQFVYRDDAIRAYANLRTDPNWIIEWAQNI-----NVPK	CVFVASLSSSLSDDVLCQSVTNHFKQWGLISLVKVLRDPSNRPYAFVQYTNDSDANRAISEGQHSILNGRTVRCEKARVNRTLYVEMSSGGMTEQAVHQLLSKYGEIERMVAVGEDFSIIDS----IGVHRRWFCKYAFRQDAISAFANLKVKPYWNIEWAQNLEDEYNNVPE	1.57e-33	145	367	173	46.821	81	82	113	3	10	65.32	0/2	1IV5ASASAS4EV2LQ3ENNH2KQYW1DLLIASRL6NPAS9NT2HS2KNHR1LIISREAG1GHTSLI4RTLV3PK1KR6LVKE-MNSQSQGSGIMDTFENQEAIVSH1ILCLES1FY1GELI1QRIM1PADVRGTE1NFQSYITIRDRSY-T-Y-P-1SGSVAHNRSR2VCQKFYVAYF1DQ3RS1YF3RKTVDK1NY1IN6IL-E-D-E-Y-N3KE	Ambrosiozyma monospora DNA, scaffold: scaffold_6, strain: JCM 7599, whole genome shotgun sequence	43	23
RIM4	ambrosiozyma_monospora.fas_gi|1002318554|dbj|BCIP01000007.1|	333	470	419534	419893	DDEDKDSEITIDKRSIFVGQLDKETTREELNRRFSTHGKIQDINLIFKPTNIFAFIKYETEEAAAAALESENHAIFLNKTMHVQYKEVGGRHNRKFSGKNGGSNFNHHQFFSTRSGKTFTGPELNLAPPPINMYRKMS	DEYNNVPEVSIDRYSIFIGHLDPRISKDELVERFELHGQIKEAILVNRPLNNFAFIKFKTKEAAASAVERENHSMFKFKTIHVQYREMYNNYKKKFSTEPTKSQV------------------LNLAPPPVNFKRRQS	6.21e-17	92.8	229	138	41.304	57	63	86	1	18	62.32	0/2	1DEEYDNKNDVSP1IVTS2KRRY3VI1QH2KPERTITSRKED2NVRE2SETL2KQ1QKDEIANI1IVFNKR1TL1IN5YFEK1EK4AS1LV1SR3ASIM1LKNF2MI4KR1VMGYGNRNHYNKRK3GTKENPGTGK1NQFVN-H-H-Q-F-F-S-T-R-S-G-K-T-F-T-G-P-E-7IV1MFYK1KRMQ1	Ambrosiozyma monospora DNA, scaffold: scaffold_6, strain: JCM 7599, whole genome shotgun sequence	43	19
RIM4	phaffomyces_antillensis.fas_flattened_line_36	117	256	89948	89541	FKKYGDLARVKVLRDNANRPYAFVQYNNDHDAKHALIRAQGTLLNGRRLRCEPAKVNRTLYLK--NQQSIDFNEISQICEKFGGLEQIVPDRTDNQYTRRYTYPISSAN-SWFVQFVYRDDAIRAYANLRTDPNWIIEWAQNI	YIQWGELALVKVLRDPANRPYAFVQYTNDEDANKALKEGQHSILDGRAIRCEKAKVNRTLYIATGDGKDLSLRQLQEGLYHYGEIEQMIGN-NDTPYRK------SNLNKAWFCKFAYRDDAIRAYANLRLSPDWIVEWAQNI	2.17e-33	145	365	143	50.35	72	61	98	4	10	68.53	0/-3	FYKIKQYW1DE2RL6NP10NT2HE2KNHK2IKREAG1GHTSLI1ND2RALI3PK8LIKA-T-GNDQGQKSDILDSFLNREQILSQQEIGCLEYKHFY1GELI2IMVIPGDNR-TN1NTQP1TRRKR-Y-T-Y-P-I-1SNAL1-KSA2VCQK1VA13TLDS1ND2IV6	N/A	39	20
RIM4	phaffomyces_antillensis.fas_flattened_line_36	334	473	89519	89154	DEDKDSEITIDKRSIFVGQLDKETTREELNRRFSTHGKIQDINLIFKPTNIFAFIKYETEEAAAAALESENHAIFLNKTMHVQYKEVGGRHNRKFSGKNGGSNFNHHQFFSTRSGKTFTGPELNLAPPPINM-YRKMSGGS	DKNQDQEIVIDKFSIFIGQLDDKVTKEKLEERFSRHGKTSEITLVLRPGNNFAFIKFESEKAAAAAVEKENHAVFLHKTMHVQYREL---HHKRSRYSSASSN----------------APRLNLAPPPVNLPYRRASTGS	4.42e-25	119	297	141	50.355	71	50	96	3	20	68.09	0/-3	1EKDNKQ1SQ2TV3RF3VI4KDEKTV1RK1EK1NERE3TR3ITQSDE1NT1IVFLKR1TG1IN5YF1TS1EK5LV1SK4IV2NH7KR1VLG-G-R-1NHRKKRFSSRGYKSNSGAGS2F-N-H-H-Q-F-F-S-T-R-S-G-K-T-F-T-GA1ER7IV1ML-P2KRMA1GT2	N/A	39	20
RIM4	kurtzmaniella_cleridarum.fas_flattened_line_154	94	260	10289	9795	CIFVASLAAALSDDELCLSVTENFKKYGDLARVKVLRDNANRPYAFVQYNNDHDAKHALIRAQGTLLNGRRLRCEPAKVNRTLYLKNQQSIDFNEISQICEKFGGLEQIVPDRTDNQYTRRYTYP---ISSANSWFVQFVYRDDAIRAYANLRTDPNWIIEWAQNINVPK	CVFVASLSATMSDDDISVSVSNCFSKWGKLTTVKVLRDNKNRPYAFVQYNNDESALKAIEEAHSTVLDGRNIRCERAKVNRTIFIANNNLSVEKEVINEMSKFGEIESILPAT-----SRGNLFPQSDIHCSMYWFIKYAYREDAISAYANLKINNSKQVEWAQNIDEEK	2.22e-33	145	365	170	47.647	81	81	111	2	8	65.29	0/-3	1IV5AS1ATLM3EDLICSLV2TSENNC1KS1YW1DK1ATRT7AK12HEDS1KLHK1LIIERE1QHGS1LV1ND2RNLI3PR6LIYFLIKA1QNQNSLISDVFENK1IVSIQNIECMES3GELI1QS1VL1DARTT-D-N-Q-Y-TS1RGYNTLYF1-Q-S-D1SHSCASNMSY2VIQKFYVA2DE3RS5RKTIDNPNNSWKIQIV6NDVEPE1	N/A	45	23
RIM4	kurtzmaniella_cleridarum.fas_flattened_line_154	321	473	9806	9420	DSEEKLTSDGIYDDEDKDSEITIDKRSIFVGQLDKETTREELNRRFSTHGKIQDINLIFKPTNIFAFIKYETEEAAAAALESENHAIFLNKTMHVQYKEVGGRHNRKFSGKNGGSNFNHHQFFSTRSGKTFTGPELNLAPPPINMYRKMSGGS	DEEKEL--QNLQENEQANQSASIDKFSIFVGQINPTVTQEALKDRFGIHGTICDIVMSYRQGKNFAFIKFKDESSAARAVEKENHAMLENKTLNVQYREL---YNSKYK-----SNAKVQSLF--------------LAPPPINFNRKSKGNS	1.41e-13	81.6	200	153	39.216	60	69	84	4	24	54.9	0/-3	1SE1EKKE1T-S-DQGNILYQDEDN1DQKADNSQESIATS3RF6LIDNKPETTV1RQ1EA1NKRD2SGTI2KT1QC2NVLMISFYKRPQTGNKIN5YFEKTD1ESAS2AR1LV1SK4IMFLLE3MLHN3KR1VLG-G-R-HY1RS1FYSKG-K-N-G-G-2FANKHVHQQSFL1S-T-R-S-G-K-T-F-T-G-P-E-L-N-7MFYN2MSSK1GN1	N/A	45	21
RIM4	ambrosiozyma_pseudovanderkliftii.fas_NODE_19_length_243033_cov_65.5237_ID_37	94	256	152588	152106	CIFVASLAAALSDDELCLSVTENFKKYGDLARVKVLRDNANRPYAFVQYNNDHDAKHALIRAQGTLLNGRRLRCEPAKVNRTLY--LKNQQSIDFNEISQICEKFGGLEQIVPDRTDNQYTR-RYTYPISSANSWFVQFVYRDDAIRAYANLRTDPNWIIEWAQNI	CVFVASLSSSLSDDVLCQSVTSHFKQWGEISLVKVLRDPANRPYAFVQYAKDEEANRAIAEGQHSILNGRTVRCEKARVNRTLYVELTNVGLVE-TAIKPLLSKFGEIERLIA--VDAKFNMVKSNEGIHS--RWFCKYVYRQDAISAFANLKVKPFWNVEWAQNL	2.40e-33	145	365	166	48.795	81	77	113	5	8	68.07	0/-2	1IV5ASASAS4EV2LQ3ESNH2KQYW1DELIASRL6NP10NANK1HEDE1KNHR1LIIAREAG1GHTSLI4RTLV3PK1KR6-V-E1KT1QVQGSLIVDEF-NTEA1SKQPILCLES3GELI1QRILVIPAD-R-TV1NAQKYFTNRM-VRKYSTNYEPG1SH1A-N-SR2VCQKFY3DQ3RS1YF3RKTVDK1NF1INIV5IL	N/A	42	23
RIM4	ambrosiozyma_pseudovanderkliftii.fas_NODE_19_length_243033_cov_65.5237_ID_37	333	470	152102	151743	DDEDKDSEITIDKRSIFVGQLDKETTREELNRRFSTHGKIQDINLIFKPTNIFAFIKYETEEAAAAALESENHAIFLNKTMHVQYKEVGGRHNRKFSGKNGGSNFNHHQFFSTRSGKTFTGPELNLAPPPINMYRKMS	DEYNSVPEVTIDRYSIFIGHLDPRISKDELIKRFELHGSIKEAILVNRPLNNFAFIKFKTKEAAASAVERENHSMFKFKTIHVQYRELYNNYKRKFSSDN------------------VKGQKLNLAPPPVNFKRRHS	5.73e-19	99.4	246	138	43.478	60	60	87	1	18	63.04	0/-2	1DEEYDNKSDVSP1IV3KRRY3VI1QH2KPERTITSRKED2NIRK2SETL2KS1QKDEIANI1IVFNKR1TL1IN5YFEK1EK4AS1LV1SR3ASIM1LKNF2MI4KR1VLGYGNRNHYNK4GSKD1G-G-S-N-F-N-H-H-Q-F-F-S-T-R-S-G-K-T-FVTK1PQEK7IV1MFYK1KRMH1	N/A	42	19
RIM4	blastobotrys_serpentis.fas_flattened_line_6	94	240	329977	329552	CIFVASLAAALSDDELCLSVTENFKKYGDLARVKVLRDNANRPYAFVQYNNDHDAKHALIRAQGTLLNGRRLRCEPAKVNRTLYLKNQQSIDFNE--ISQICEKFGGLEQIVPDRTDNQYTRRYTYPISSANSWFVQFVYRDDAIRAYA	CVFVASLSSIQTDDHLCSSVTNHFKNWGEISLVKVLRDQLNRPYAFVQYTNDDDASKALAEAHHNILDGRTIRCEPAKVNRTLFITPLKDEDTNEESVKQFLVQYGEVEQLVSSQIPDPKSKR-------TNNWFAKFAYRDDAIRAFA	3.72e-33	144	364	149	49.664	74	66	101	2	9	67.79	0/-3	1IV5ASASAILQST2EH2LS3ENNH2KNYW1DELIASRL6NQAL9NT2HD2KSHK2IARE1QHGHTNLI1ND2RTLI11YFLIKTNPQLQKSDIE1FT2-E-SIVSK1IFCLEVKQFY1GELV2IL1PSDSRQTIDPNDQPYKTSRK1Y-T-Y-P-I-S-S-AT1SN2VAQK1VA8YF1	N/A	35	21
RIM4	blastobotrys_serpentis.fas_flattened_line_6	342	380	329396	329280	TIDKRSIFVGQLDKETTREELNRRFSTHGKIQDINLIFK	TIDKQSIFVGQLGTNVTKELLMERFSRHGDIIDCNLIIR	0.002	48.9	115	39	61.538	24	15	27	0	0	69.23	0/-2	4RQ7DGKTENTV1RK1EL1NMRE3TR2KD1QI1IC3FIKR	N/A	35	5
RIM4	blastobotrys_serpentis.fas_flattened_line_6	404	465	329086	328955	NHAIFLNKTMHVQYKEVGGRHNRKFSGKNGGSNFNHHQFFSTRSGKTFTGPELNLAPPPINM	NHTAFMDKTIHVQYREI-YQQNRRYQ-----------------PSEPPKEPKLALAPPPINL	7.8	37	84	62	33.871	21	23	32	2	18	51.61	0/-3	2ATIA1LMND2MI4KR1VIG-GYRQHQ2KRFYSQG-K-N-G-G-S-N-F-N-H-H-Q-F-F-S-T-R-SPGSKETPFPTKGE1EK1NA7ML	N/A	35	9
RIM4	blastobotrys_nivea.fas_NODE_1211_length_3698_cov_3.65303_ID_2421	94	259	2313	1831	CIFVASLAAALSDDELCLSVTENFKKYGDLARVKVLRDNANRPYAFVQYNNDHDAKHALIRAQGTLLNGRRLRCEPAKVNRTLYLKNQQSIDFNE--ISQICEKFGGLEQIVPDRTDNQYTRRYTYPISSANSWFVQFVYRDDAIRAYANLRTDPNWIIEWAQNINVP	CVFVASLSAAHTDDQLCNSVQSHFKQWGNISLVKVLRDPNNRPYAFVQYSSDAEAEAALAGAQHSILNERMIRVEPARVNRTLYVTPLKESLANESTVYKFLSQFGEVEQLV-------HTKIPLGTYKKSNNWYAKFAYRDDAIRAFASLRIDGDWSAEWAQNLDTP	6.08e-33	143	360	168	48.214	81	78	117	2	9	69.64	0/-3	1IV5AS2LHST2EQ2LN2TQESNH2KQYW1DNLIASRL6NPAN9NSNS1HADE1KEHA2IARG2GHTSLI2GE1RMLI1CV3KR6LVKTNPQLQKSEISDLFA2-S-TIVSYQKIFCLESKQ2GELV2IL1P-D-R-T-D-N-Q-YH1RKRIYPTLYGPTIYSKSKAS1SN1FYVAQK1VA8YF1NS2TI1PGND1ISIA5ILNDVT1	N/A	41	23
RIM4	blastobotrys_nivea.fas_NODE_1211_length_3698_cov_3.65303_ID_2421	342	465	1815	1468	TIDKRSIFVGQLDKETTREELNRRFSTHGKIQDINLIFKPTNI-------------FAFIKYETEEAAAAALESENHAIFLNKTMHVQYKEVGGRHNRKFSGKNGGSNFNHHQFFSTRSGKTFTGPELNLAPPPINM	SIDKQSIFIGQLDHQVTEQMLVDRFSKHGQVVECNVIVRQPDAKVGNGGGDKRNHSFAFIKFDSEEAAAEAVEQENHTVFMDKTMHVQYREL-----------------NHH----NQQNKNSSEYKLNLAPPPISL	1.53e-13	81.3	199	137	40.146	55	48	80	3	34	58.39	0/-3	TS3RQ3VI4KHEQTV1REEQEM1NVRD3TK2KQIVQVDEIC1LV1FVKRPQTPNDIA-K-V-G-N-G-G-G-D-K-R-N-H-S5YFEDTS5AE1LV1SQ3ATIV1LMND7KR1VLG-G-R-H-N-R-K-F-S-G-K-N-G-G-S-N-F-3Q-F-F-S-TNRQSQGN1TNFSTSGEPYEK8NSML	N/A	41	17
RIM4	dekkera_bruxellensis.fas_scaffold_2	94	257	1287459	1287947	CIFVASLAAALSDDELCLSVTENFKKYGDLARVKVLRDNANRPYAFVQYNNDHDAKHALIRAQGTLLNGRRLRCEPAKVNRTLYL--KNQQSIDFNEISQICEKFGGLEQIVPDRTDNQYTRRYTYPISSANSWFVQFVYRDDAIRAYANLRTDPNWIIEWAQNIN	CVFVASLSSNLPDDILCKTVTEHFKQWGNVTFVKVLRDLANRPYAFVQYGTDKEASKAIKEGQHSVLNNRTIRCEKARVNRTLFVHASDYKKVNINEFRSILETYGEVEKLIPVEPHFKNTKDSE---EFNQSWFAKFVYRQDAINAFASLKLKDSWRVEWAQNLD	7.33e-33	143	361	166	45.783	76	85	112	2	5	67.47	0/3	1IV5ASASAN1SP2EI2LKST3NH2KQYW1DNLVATRF6NL10NGNT1HKDE1KSHK1LIIKREAG1GHTSLV2GN1RTLI3PK1KR5YFLV-H-AKSNDQYQKSKIVDNFI2IFSRQS1CL1KTFY1GELV1QKILVI1DVRETPDHNFQKYN1RKRDYSTEY-P-I-SESFANNQ3VAQK4DQ3RN1YF1NS1RKTLDKPDNS1IRIV5ILND	N/A	43	23
RIM4	dekkera_bruxellensis.fas_scaffold_2	333	475	1287945	1288331	DDEDKDS-EITIDKRSIFVGQLDKETTREELNRRFSTHGKIQDINLIFKPTNIFAFIKYETEEAAAAALESENHAIFLNKTMHVQYKEV----GGRHNR-KFSGKNGGSNFNHHQFFSTRSGKTFTGPELNLAPPPINMYRKMSGGSQQ	DDEYKNTPDVTIDRYSIFVGHLDPRIKKSELIERFELHGKIKEAILVSRPVHNFAFIKFVDRDAAAAAVERENHSLFKYKTIYVQYREVYNNAGGRKKRINLSIRN--------------------GIRLNLAPPPVNFKRHVSIRTGQ	5.03e-16	89.7	221	149	42.953	64	59	87	4	26	58.39	0/3	3DY1DNST-PEDIV3KRRY5QH2KPERTITKRKES2NIRE2SETL4QKDEIANI1IVFSKR1TVNHIN5YFEVTDERED5LV1SR3ASIL1LKNY2MIHY3KR2-Y-N-N-A3HKNK1-IKNFL1GIKR1G-G-S-N-F-N-H-H-Q-F-F-S-T-R-S-G-K-T-F-T-1PIER7IV1MFYK1KHMV1GIGRSTQG1	N/A	43	20
RIM4	candida_tanzawaensis.fas_scaffold_2	94	261	489402	488905	CIFVASLAAALSDDELCLSVTENFKKYGDLARVKVLRDNANRPYAFVQYNNDHDAKHALIRAQGTLLNGRRLRCEPAKVNRTLYLKNQQSIDFNEISQICEKFGGLEQIVPDRTDNQYTRRYTYPISSANSWFVQFVYRDDAIRAYANLRTDPNWIIEWAQNINVPKN	CVFVASLAANRTDDELSVAVATHFQKWGVPSTVKVLRDTCNRPYAFVQYSNNLEAKRAIKFGHNSILNGRNIRCEQAKVNRTLFLSSLTVFTEKAIEKHLTDFGEIEQLA--QSDPAGVLVESHSAKGSKAWYCKFVYRDDAIRAFANLSEGNNFEVEWAQNIDTCNN	8.75e-33	143	361	168	46.429	78	88	110	1	2	65.48	0/-1	1IV7ANLRST4CSLVSA1TAETNH1KQ1YW1DVLPASRT6NTAC9NS1DNHLDE2HR1LIIKRFAGQHGNTSLI4RNLI3PQ7YF1KSNSQLQTSVIFDTFENKEA1SEQKIHCLETKD2GELI2ILVAP-D-RQTS1NPQAYGTVRLRVYETSYHPSIASKSGASNKSA1FYVCQK10YF3RSTEDGPN1WFIEIV6NDVTPCKN1	N/A	43	24
RIM4	candida_tanzawaensis.fas_scaffold_2	335	470	488892	488551	EDKDSEITIDKRSIFVGQLDKETTREELNRRFSTHGKIQDINLIFKPTNIFAFIKYETEEAAAAALESENHAIFLNKTMHVQYKEVGGRHNRKFSGKNGGSNFNHHQFFSTRSGKTFTGPELNLAPPPINMYRKMS	EELESKPSFDKFSIFVGQLSPNIKDKELKERFSRHGMITHVDLIRKPGNTFAFVKFEDESSAASAVERENHSMLCGKTMHVQYRETFVNPSRSFDRVKG----------------------IALAPPPINLNRRYS	2.43e-15	87.4	215	136	41.912	57	57	76	1	22	55.88	0/-1	1DEKLDE1EKIPTSIF2RF7DSKPENTITKRDEK2NKRE3TR2KM1QTDHIVND2FR2TG1IT3IV1YF1TD1ESAS2AS1LV1SR3ASIMFLLCNG7KR1VTGFGVRNHPNS1KS1SDGRKVNK1G-S-N-F-N-H-H-Q-F-F-S-T-R-S-G-K-T-F-T-G-P-E-LINA7MLYN1KRMY1	N/A	43	19
RIM4	candida_succiphila.fas_gi|1002316221|dbj|BCGL01000003.1|	94	256	282686	283177	CIFVASLAAALSDDELCLSVTENFKKYGDLARVKVLRDNANRPYAFVQYNNDHDAKHALIRAQGTLLNGRRLRCEPAKVNRTLYL--KNQQSIDFNEISQICEKFGGLEQIVP--DRTDNQYTRRYTYPISSANSWFVQFVYRDDAIRAYANLRTDPNWIIEWAQNI	CVFVASLSSALSDNDLCESVRSHFKQWGKIALVKVLRDPSNRPYAFVQFTTDADANKAIREAQHSVLNERTIRCEKARVNRTLFISTREEKKIVKESITLMLENFGEIEQLVSVDEKTGDLIIMDEN---TTSKEWFCKFAYRDDAINAYATLKEKQLWNVEWAQNL	1.02e-32	143	360	167	46.707	78	82	113	3	7	67.66	0/2	1IV5ASAS4DNED2LE2TRESNH2KQYW1DKLI1RL6NPAS8YFNTNT1HA2KNHK1LIIRRE2GHTSLV2GE1RTLI3PK1KR5YFLI-S-TKRNEQEQKSK1DVFKNEES1STQLIMCL1KN2GELI2IL1PS-V-DDERK1DGNDQLYITIRMRDYETNY-P-I-STSTASNKSE2VCQK1VA6RN3NT1RKTEDKPQNL1INIV5IL	Candida succiphila DNA, scaffold: scaffold_2, strain: JCM 9445, whole genome shotgun sequence	43	23
RIM4	candida_succiphila.fas_gi|1002316221|dbj|BCGL01000003.1|	328	472	283166	283531	SDGIYDDEDKDSEITIDKRSIFVGQLDKETTREELNRRFSTHGKIQDINLIFKPTNIFAFIKYETEEAAAAALESENHAIFLNKTMHVQYKEVGGRHNRKFSGKNGGSNFNHHQFFSTRSGKTFTGPELNLAPPPINMYRKMSGG	AQNLEESHEDEPDVYIDKSSVFIGQLDQRITKDDLIERFQHHGKIKEAVLVPRSFNNFAFIKYETESGAAAAVERENHATFKNKIMHVQYREM---HNN-----------NKNRFVDT--------PKLNLAPPPIN-YSKRSGS	2.00e-17	94.4	233	145	44.828	65	57	88	4	23	60.69	0/2	SADQGNILYEDEDSEHDEKDDESPEDIVTY3RS1IV1VI4KQERTI1RKEDED1NIRE2SQTH4QKDEIANV1IVFPKRPSTF1IN9ESAG4LV1SR4IT1LK2TI5KR1VMG-G-R-2RNK-F-S-G-K-N-G-G-S-N-F-1HKHNQR1FVSD1R-S-G-K-T-F-T-G-1EK9M-1RS1MR2GS	Candida succiphila DNA, scaffold: scaffold_2, strain: JCM 9445, whole genome shotgun sequence	43	20
RIM4	babjeviella_inositovora.fas_scaffold_7	120	261	620201	619767	YGDLARVKVLRDNANRPYAFVQYNNDHDAKHALIRAQGTLLNGRRLRCEPAKVNRTLYLKNQ--QSIDFNEISQICEKFGGLEQIVP-DRTDNQYTRRYTYPISSANSWFVQFVYRDDAIRAYANLRTDPNWIIEWAQNINVPKN	WGELSMVKVLRDTSNRPYAFVQFSTDVDAKKAILEGQHSILDGRSIRCESARVNRTLYIAPESVQELGVDHVRESMEEFGEVEQLMPYPLYGGLHPRQARSGDKTSHAFFCKYAYRDDAIRAYANLRNDRAWIVEWAQNLDSPAD	1.03e-32	143	360	145	45.517	66	76	102	2	3	70.34	0/-3	YW1DE1ASRM6NTAS8YFNSNT1HV3HK1LIILREAG1GHTSLI1ND2RSLI3PS1KR6LIKANPQE-S-V1SEILDGFVNDEHIVSRQEISCM1KE2GELV2ILVM1-YDPRLTYDGNGQLYHTP1RQYATRYSPGIDSKSTASNHSAWF1VCQKFYVA13TN1PRNA2IV5ILNDVS1KAND	N/A	39	20
RIM4	babjeviella_inositovora.fas_scaffold_7	336	473	619769	619419	DKDSEITIDKRSIFVGQLDKETTREELNRRFSTHGKIQDINLIFKP-TNIFAFIKYETEEAAAAALESENHAIFLNKTMHVQYKEVGGRHNRKFSGKNGGSNFNHHQFFSTRSGKTFTGPELNLAPPPINM-YRKMSGGS	DMLEDVTIDKFSVFVGQLDPRVTEEKLVDRFSNHGPIAEAVLVQRPNNNCFGFIKFETEVAAAAAVEKENHAIFMEKTMHVQYREM--HHN------------NH-----KRSSEM----KLTLAPPPINLPSRRASTGT	1.02e-15	88.6	218	140	48.571	68	47	85	6	25	60.71	0/-3	1KMDLSEEDIV4RF1IV6KPERTV1RE1EK1NVRD3TN2KP1QADEIANV1IVFQKR1-NTN1IC1AG3YF3EV5LV1SK6LMNE7KR1VMG-G-RH2R-K-F-S-G-K-N-G-G-S-N-F-2H-Q-F-F-S-TK2GSKETMF-T-G-P-EK1NT7ML-PYS1KRMA1GT1ST	N/A	39	19
RIM4	candida_corydali.fas_flattened_line_1	94	256	287823	288314	CIFVASLAAALSDDELCLSVTENFKKYGDLARVKVLRDNANRPYAFVQYNNDHDAKHALIRAQGTLLNGRRLRCEPAKVNRTLYLKNQQSIDFNEISQICEKFGGLEQIVPDRTDNQYTRRYTYPISSANSWFVQFVYRDDAIRAYANLR--TDPNWIIEWAQNI	CVFVASLKANLTDDELSVSVNNHFSQWGQLTTVKVLRDTSNRPYAFVQYTSDEESRLAIKNGHNSCLDGRNIRCEAAKVNRTLFITFKNLVNKKQVLEQYERYGEIEELIPSSNEGEIYSKFN-EVKSYRNWFCKFVYRDDAIRAYANLQDYALTSSKVEWAQNV	1.12e-32	143	360	165	44.242	73	89	113	2	3	68.48	0/3	1IV5AK1AN1ST4CSLV2TNENNH1KSKQYW1DQ1ATRT6NTAS9NTNS1HEDEASKRHL1LIIKRNAGQHGNTSLC1ND2RNLI3PA7YFLIKTNFQKQNSLIVDNFKNKEQIVSLQEIQCY1KRFY1GELI1QEILVI1DSRSTNDENGQEYITYRSRKYFTNY-PEIVSK1AYNRSN2VCQK14RQ-D-YTADLPTNSWSIKIV5IV	N/A	42	23
RIM4	candida_corydali.fas_flattened_line_1	343	478	288369	288692	IDKRSIFVGQLDKETTREELNRRFSTHGKIQDINLIFKPTNIFAFIKYETEEAAAAALESENHAIFLNKTMHVQYKEVGGRHNRKFSGKNGGSNFNHHQFFSTRSGKTFTGPELNLAPPPINMYRKMSGGSQQESE	FDKFSIFIGQLNSKVEEKDLKNRFERHGEIDELNLIKKINNTFAFVKYKDESSAASAVERENHSMFCNKTMHVQYKE-------------NQNNPKQHV--------------IALAPPPINL-NKRNGGKEHPSK	7.03e-14	82.8	203	136	41.176	56	52	77	3	28	56.62	0/3	IF2RF3VI3DNKSEKTVTEREEKED1NKRN2SETR2KE1QDDEIL3FK1PITN1IT3IV2EKTD1ESAS2AS1LV1SR3ASIM1LC10V-G-G-R-H-N-R-K-F-S-G-K-N-GNGQSN1FPNKHQ1QVF-F-S-T-R-S-G-K-T-F-T-G-P-E-LINA7MLY-RN1MRSN2SKQEQHEP1EK	N/A	42	19
RIM4	kodamaea_laetipori.fas_NODE_2_length_1366927_cov_17.7151_ID_3	94	256	1364746	1364267	CIFVASLAAALSDDELCLSVTENFKKYGDLARVKVLRDNANRPYAFVQYNNDHDAKHALIRAQGTLLNGRRLRCEPAKVNRTLYLKNQQSIDFNEISQICEKFGGLEQIVPDRTDNQYTRRYTYPISSANSWFVQFVYRDDAIRAYANLRTDPNWIIEWAQNI	CVFVASLSSSKLDDELCVAVTEHFLQWGKLLTVKVLRDTSNRPYAFVQYSNDEDCKNAVKLGHNTVLHGRCIRCEHAKVNRTLFVSFATILSQLEAKSALEKFGEVEHLTP--CDGTGAINSTI-LDESKSWYSKFVFREDAISAFASLSDESTFKVEWSQNV	1.23e-32	142	359	163	46.012	75	85	109	2	3	66.87	0/-1	1IV5ASASASLKSL5LVSA3NH1KLKQYW1DK1ALRT6NTAS9NS2HE1AC1HN1LVIKRLAGQHGN1LV1NH2RCLI3PH7YFLVKSNFQAQTSIILDSFQNL1IASKQSIACL4GELV1QHILVT1D-R-TC1NGQTYGTARIRNYS1YIP-ILSDSEASNK2FYVSQK2YF1DE3RS1YF1NS1RSTDDEPSNTWFIKIV2AS2IV	N/A	42	23
RIM4	kodamaea_laetipori.fas_NODE_2_length_1366927_cov_17.7151_ID_3	335	473	1364248	1363895	EDKDSEITIDKRSIFVGQLDKETTREELNRRFSTHGKIQDINLIFKPTNIFAFIKYETEEAAAAALESENHAIFLNKTMHVQYKEVGGRHNRKFSGKNGGSNFNHHQFFSTRSGKTFTGPELNLAPPPINMYRKM-SGGS	EQDEAPSKFDKFSVFIGQLAANIDEEELKERFSRHGKVESLDLIRKPSSTFAFIKFSKMSSAASAVERENHALLCGKTMHVQYREVHAQPSKKVVKYKG----------------------IALAPPPINFNKRLVSGGS	4.46e-17	93.2	230	140	40	56	61	79	2	23	56.43	0/-1	1DQKDDESAEPISTKIF2RF1IV1VI3DAKAENTITDRE3NKRE3TR3IVQEDSILND2FR2TSNSIT5YFESTKEMESAS2AS1LV1SR4ILFLLCNG7KR2GHGARQHPNSRK1FVSVGKKYNK1G-S-N-F-N-H-H-Q-F-F-S-T-R-S-G-K-T-F-T-G-P-E-LINA7MFYNRKKRML-V4	N/A	42	19
RIM4	phaffomyces_thermotolerans.fas_flattened_line_46	120	256	51668	52066	YGDLARVKVLRDNANRPYAFVQYNNDHDAKHALIRAQGTLLNGRRLRCEPAKVNRTLYLK--NQQSIDFNEISQICEKFGGLEQIVPDRTDNQYTRRYTYPISSAN-SWFVQFVYRDDAIRAYANLRTDPNWIIEWAQNI	WGELALVKVLRDPVNRPYAFVQYTNDQDANKALKEGQHSILDGRAIRCEKAKVNRTLYIATGDGKDLSLRQLEEDLHHYGEIEQMIGN-NDTPYRK------SNLNKAWFCKFAYRDDAIRAYANLRLSPEWIVEWAQNI	1.23e-32	142	359	140	50.714	71	59	94	4	10	67.14	0/2	YW1DE2RL6NPAV9NT2HQ2KNHK2IKREAG1GHTSLI1ND2RALI3PK8LIKA-T-GNDQGQKSDILDSFLNREQILSEQEIDCLEHKHFY1GELI2IMVIPGDNR-TN1NTQP1TRRKR-Y-T-Y-P-I-1SNAL1-KSA2VCQK1VA13TLDS1NE2IV6	N/A	39	19
RIM4	phaffomyces_thermotolerans.fas_flattened_line_46	335	473	52091	52453	EDKDSEITIDKRSIFVGQLDKETTREELNRRFSTHGKIQDINLIFKPTNIFAFIKYETEEAAAAALESENHAIFLNKTMHVQYKEVGGRHNRKFSGKNGGSNFNHHQFFSTRSGKTFTGPELNLAPPPINM-YRKMSGGS	KNEEQEVVIDKFSIFIGQLDDKVTKEKLNERFSRHGKTSEITLVLRPGNNFAFIKFESEKAAAAAVEKENHAVFLHKTMHVQYREL------------------HHK-RSRYSSASSNSPRLNLAPPPVNLPYRRASTGS	8.15e-23	111	278	140	50	70	50	95	3	20	67.86	0/2	EKDNKEDESQ1IVTV3RF3VI4KDEKTV1RK1EK2RE3TR3ITQSDE1NT1IVFLKR1TG1IN5YF1TS1EK5LV1SK4IV2NH7KR1VLG-G-R-H-N-R-K-F-S-G-K-N-G-G-S-N-F-N-2QKF-FR1TRRY1GSKATSFSTNGS1ER7IV1ML-P2KRMA1GT2	N/A	39	19
RIM4	sugiyamaella_lignohabitans.fas_CP014503.1	94	256	1061388	1061861	CIFVASLAAALSDDELCLSVTENFKKYGDLARVKVLRDNANRPYAFVQYNNDHDAKHALIRAQGTLLNGRRLRCEPAKVNRTLYLK--NQQSIDFNEISQICEKFGGLEQIVPDRTDNQYTRRYTYPISSANSWFVQFVYRDDAIRAYANLRTDPNWIIEWAQNI	CVFVASLTSVLPDDHLCKSVTDHFEKWGTVKVVKVLRDLANRPYAFVQYSTVEEAKLAIEQAQRTELDGRAIRCEPAKVNRTLFITPVSVEKIGKSELEATLSRYGEIEDI----TLAKFSPAIRAP---TESWFCRFVYREDATLAYAHLRSHEDWHAEWAQNL	3.99e-32	141	355	165	48.485	80	76	111	3	9	67.27	0/3	1IV5ATASAV1SP2EH2LK3EDNH1KE1YW1DTLVAKRV6NL10NSNTDVHEDE2HL1LIIERQ2GR1LE1ND2RALI11YFLIKT-P-VNSQVQESK1DGFKNS1ILSEQAITCLESKRFY1GELI1QD1V-P-D-R-1DLNAQKYFTSRPRAYITRYA1I-S-S-ATNE3VCQR4DE2ITRL3NH2TSDHPEND1IHIA5IL	Sugiyamaella lignohabitans strain CBS 10342 chromosome B, complete sequence	41	23
RIM4	sugiyamaella_lignohabitans.fas_CP014503.1	336	465	1061874	1062236	DKDSEITIDKRSIFVGQLDKETTREELNRRFSTHGKIQDINLIFKP-------------TNIFAFIKYETEEAAAAALESENHAIFLNKTMHVQYKEVGGRHNRKFSGKNGGSNFNHHQFFSTRSGKTFTGPELNLAPPPINM	DANKEV-IDKYSVFMGRLNFHVTEKQIRERMSRHGEIIECILVSKEPFMSQNEALDYDRLNAFAFVKYADELSAARAIEEENHTIFLDRTIHVQYRE-----------------FNHIK----NRGRRSLGPSLELAPPPVNL	2.28e-11	74.7	182	143	37.063	53	55	76	4	35	53.15	0/3	1KADNSK1IVT-3RY1IV1VM1QR1DNKFEHTV1REEKEQLINRRE1FM1TR2KE1QIDEICNI1IVFS1PE-P-F-M-S-Q-N-E-A-L-D-Y-D-RTL1IA3IV2EATD1ELAS2AR1LI1SE3AT3NDKR1MI4KR1V-G-G-R-H-N-R-K-F-S-G-K-N-G-G-S-N-3HIQKF-F-S-T-RNSR1KRTRFSTL2ES1NE5IV1ML	Sugiyamaella lignohabitans strain CBS 10342 chromosome B, complete sequence	41	18
RIM4	zygoascus_ofunaensis.fas_NODE_2_length_1600885_cov_16.5161_ID_3305	94	255	579761	579267	CIFVASLAAALSDDELCLSVTENFKKYGDLARVKVLRDNANRPYAFVQYNNDHDAKHALIRAQGTLLNGRRLRCEPAKVNRTLYLK-NQQSIDFNEISQICEKFGGLEQIVPDR--TDNQYTRRYTYPISSANSWFVQFVYRDDAIRAYANLRTDPNWIIEWAQN	CLFVASLSCEASDTVLHKTVSQHFAQWGELLSVKVLRDNENRPYAFVQYEEEEDAKVALENSKGDVLNGRVIRCEPARVNRSLYIRANNPAIGESAIKSLLSKIGEIEMLVPSVKIMKLQETPQSGYNKFLERGWFVKFAYRDDAIQAYAQFRDGSEIWATWAQN	6.20e-32	140	354	165	47.273	78	84	104	2	3	63.03	0/-3	1IL5ASACAELA2DTEV1CHLKST1TSEQNH1KAKQYW1DE1ALRS7AE9NENEDEHE3HV2IERNASQK1TDLV4RVLI5KR3TS2LIKR-A1QNQPSA1DGFENSEA1SKQSILCLES1FI1GELI1QMIL2DSRV-K-ITMDKNL1YE1RPRQYSTG1PNIKSFSLAENRSG3QK1VA6RQ3NQLF1TDDGPSNEWIIWIAET4	N/A	41	23
RIM4	zygoascus_ofunaensis.fas_NODE_2_length_1600885_cov_16.5161_ID_3305	333	466	579263	578922	DDEDKDSEITIDKRSIFVGQLDKETTREELNRRFSTHGKIQDINLI------FKPTNIFAFIKYETEEAAAAALESENHAIFLNKTMHVQYKEVGGRHNRKFSGKNGGSNFNHHQFFSTRSGKTFTGPELNLAPPPINMY	DDLEKSMEQILDKSSIFIGHLSDQTDTSRLLMHFGAFGKILSYKLVPCRAHNGRTYGAFAFITYNSEKAAALAIERSNHSMLDDNKIYVQYKMV---------KSNTGSN-NAAMF----------------APPPVGNY	6.05e-04	50.4	119	140	33.571	47	61	62	4	32	44.29	0/-3	2ELDE1DSSM1IQTIIL2RS3VI1QH1DSKDEQ1TDRTESER1NLRMRH1SGTAHF3QLDSIYNK1IV-P-C-R-A-H-NFGKRPTTYNGIA4KT1ENTS1EK3AL1LI1SRES2ASIMFLLDNDKNTKMIHY4EM1G-G-R-H-N-R-K-F-S-GKKS1GT3F-1HAHAQM1F-S-T-R-S-G-K-T-F-T-G-P-E-L-N-L-4IVNGMN1	N/A	41	19
[truncated: 335 more rows]

## Sheet: Figure 2B_RRM
species	AA	>S.cerevisiae	>S.paradoxus	>S.mikatae	>S.kudriavzevii	>S.arboricola	>S.uvarum	>N.glabratus	>K.africana	>T.phaffii	>K.lactis	>W.ciferrii	>C.albicans	>B.inositovora	>K.phaffii	>P.kudriavzevii	>T.caseinolytica	>Y.lipolytica	>L.starkeyi	>S.sclerotiorum	>S.pombe
[truncated: 61 more rows]

## Sheet: Figure 2B_IDR
species	AA	>S.cerevisiae	>S.paradoxus	>S.mikatae	>S.kudriavzevii	>S.arboricola	>S.uvarum	>N.glabratus	>K.africana	>T.phaffii	>K.lactis	>W.ciferrii	>C.albicans	>B.inositovora	>K.phaffii	>P.kudriavzevii	>T.caseinolytica	>Y.lipolytica	>L.starkeyi	>S.sclerotiorum	>S.pombe
[truncated: 61 more rows]

[truncated: 17 more sheets: Figure 2C, Figure 3B_S4A, Figure 4B_S5B, Figure 5B, Figure 5C, Figure 6A, Figure 6B_S8A, Figure 6D, Figure 6E_S8B, Figure 6G_S9A, Figure 6H, Figure 6I, Figure S4B, Figure S5C, Figure S6A, Figure S6B, Figure S7D]
