# Supplementary material for: Cross‐species rescue reveals sequence requirements for a rapidly evolving intrinsically disordered region
Source: PLoS Biol. 2025 Sep 25;23(9):e3003396. doi: 10.1371/journal.pbio.3003396 (PMC12483275; doi:10.1371/journal.pbio.3003396)
Supplement: S2 Data — (ZIP) [file pbio.3003396.s013.zip]

Archive with 8 entries (7 files):
- S1_Raw_Images/
- S1_Raw_Images/Raw_Images_Fig1.pdf
- S1_Raw_Images/Raw_Images_Fig4.pdf
- S1_Raw_Images/Raw_Images_Fig6.pdf
- S1_Raw_Images/Raw_Images_S1_Fig.pdf
- S1_Raw_Images/Raw_Images_S6_Fig.pdf
- S1_Raw_Images/Raw_Images_S7_Fig.pdf
- S1_Raw_Images/Raw_Images_S9_Fig.pdf
